# Supplementary material for: Temporal profiling of the breast tumour microenvironment reveals collagen XII as a driver of metastasis
Source: Nat Commun. 2022 Aug 6;13:4587. doi: 10.1038/s41467-022-32255-7 (PMC9357007; doi:10.1038/s41467-022-32255-7)
Supplement: Supplementary file 3 — Supplementary Data 1 [file 41467_2022_32255_MOESM3_ESM.xlsx]

## Sheet: NCOMMS-21-18624A_Supp Data 1
T: PG.Genes	T: Category	T: Division	healthy_early_8	healthy_early_7	healthy_early_24	healthy_early_23	healthy_early_9	healthy_mid_30	healthy_mid_36	healthy_mid_35	healthy_mid_31	healthy_mid_32	healthy_late_18	healthy_late_4D	healthy_late_5	healthy_late_6	healthy_late_19	tumour_early_10	tumour_early_11	tumour_early_21	tumour_early_22	tumour_early_26.H	tumour_mid_29	tumour_mid_17	tumour_mid_27	tumour_mid_16	tumour_late_2	tumour_late_1	tumour_late_33	tumour_late_3	tumour_late_13	N: PG.Qvalue	N: [1] 20190106_QEHFX1_TimpsonCox_Breast_A7.raw.PG.NrOfPrecursorsIdentified	N: [2] 20190106_QEHFX1_TimpsonCox_Breast_A8.raw.PG.NrOfPrecursorsIdentified	N: [3] 20190106_QEHFX1_TimpsonCox_Breast_A9.raw.PG.NrOfPrecursorsIdentified	N: [4] 20190106_QEHFX1_TimpsonCox_Breast_A10.raw.PG.NrOfPrecursorsIdentified	N: [5] 20190106_QEHFX1_TimpsonCox_Breast_A11.raw.PG.NrOfPrecursorsIdentified	N: [6] 20190106_QEHFX1_TimpsonCox_Breast_B7.raw.PG.NrOfPrecursorsIdentified	N: [7] 20190106_QEHFX1_TimpsonCox_Breast_B8.raw.PG.NrOfPrecursorsIdentified	N: [8] 20190106_QEHFX1_TimpsonCox_Breast_B9.raw.PG.NrOfPrecursorsIdentified	N: [9] 20190106_QEHFX1_TimpsonCox_Breast_B10.raw.PG.NrOfPrecursorsIdentified	N: [10] 20190106_QEHFX1_TimpsonCox_Breast_B11.raw.PG.NrOfPrecursorsIdentified	N: [11] 20190106_QEHFX1_TimpsonCox_Breast_C7.raw.PG.NrOfPrecursorsIdentified	N: [12] 20190106_QEHFX1_TimpsonCox_Breast_C8.raw.PG.NrOfPrecursorsIdentified	N: [13] 20190106_QEHFX1_TimpsonCox_Breast_C9.raw.PG.NrOfPrecursorsIdentified	N: [14] 20190106_QEHFX1_TimpsonCox_Breast_C10.raw.PG.NrOfPrecursorsIdentified	N: [15] 20190106_QEHFX1_TimpsonCox_Breast_D7.raw.PG.NrOfPrecursorsIdentified	N: [16] 20190106_QEHFX1_TimpsonCox_Breast_D8.raw.PG.NrOfPrecursorsIdentified	N: [17] 20190106_QEHFX1_TimpsonCox_Breast_D9.raw.PG.NrOfPrecursorsIdentified
Col6a3	Collagens	Core matrisome	286523	150715	175289	47764.5	138185	NaN	99937.3	23679.7	71432.1	76692.6	93773.2	117578	41676.8	179323	106232	9190.7	NaN	9380.25	194033	89321	NaN	7512.14	23730	24229.6	17863.2	NaN	12756.2	52658.9	NaN	4.32e-13	NaN	NaN	3	4	4	4	2	NaN	4	4	4	4	4	4	3	NaN	4
Col6a5	Collagens	Core matrisome	36180.5	25014.3	26727.3	NaN	93286.6	14863.6	23511.4	332280	NaN	68094.1	32698.1	24714.2	33667	520148	21354	NaN	NaN	8017.51	85398.2	54490.3	NaN	NaN	NaN	NaN	74724.9	12088	59773.8	47188.7	NaN	1.62e-15	13	NaN	39	42	73	52	NaN	11	14	74	50	29	NaN	20	11	NaN	68
Col22a1	Collagens	Core matrisome	NaN	NaN	NaN	NaN	NaN	NaN	NaN	NaN	NaN	NaN	NaN	NaN	NaN	NaN	NaN	NaN	19393.5	57626.5	NaN	32977.7	10700.2	NaN	NaN	17684	NaN	NaN	NaN	13674.5	NaN	0.000732637	NaN	1	NaN	NaN	NaN	NaN	NaN	NaN	NaN	NaN	1	NaN	NaN	NaN	NaN	1	NaN
Col15a1	Collagens	Core matrisome	959886	892034	1299890	363546	1160210	433173	288998	173241	622727	481469	455095	878076	207814	478940	503309	32997.8	41227.4	42772.1	273603	192978	40244.1	30407.7	27491.1	137520	49346	27004.2	27824.8	52679.9	NaN	2.6e-16	15	19	14	20	23	19	17	21	21	21	17	18	21	16	17	16	19
Col6a4	Collagens	Core matrisome	NaN	NaN	NaN	NaN	NaN	NaN	NaN	54851.9	NaN	NaN	NaN	NaN	NaN	NaN	NaN	NaN	NaN	NaN	NaN	45876.9	NaN	NaN	NaN	NaN	NaN	11435.6	NaN	NaN	NaN	2.18e-10	5	NaN	NaN	NaN	11	NaN	NaN	NaN	NaN	20	NaN	NaN	NaN	NaN	NaN	NaN	NaN
Col4a6	Collagens	Core matrisome	NaN	NaN	19457.8	NaN	NaN	NaN	27384.4	5879.65	NaN	8353.82	11585.9	19793.3	NaN	26266	24429.1	12245	6444.23	NaN	NaN	25375.2	13823.8	18884.6	7183.12	9613.45	66275	32714.6	30824.9	43789.9	NaN	1.3e-08	1	1	1	1	1	1	1	NaN	1	1	1	1	NaN	NaN	NaN	1	1
Col14a1	Collagens	Core matrisome	264891	134612	1163100	183917	172698	46860.8	144591	53710.5	394829	171574	132829	347206	564423	143151	101744	13689.7	21504	44521.1	78325.1	15012.9	33159.8	13532.4	10928.8	41415.8	44695.2	13819.7	21094.8	22218.7	NaN	9.1e-14	5	5	4	5	4	5	4	5	5	5	5	3	4	3	5	5	5
Col6a2	Collagens	Core matrisome	NaN	NaN	40249.5	NaN	NaN	12041.6	8458.58	37693.7	NaN	10549.9	NaN	NaN	NaN	16372.5	22586	NaN	NaN	NaN	NaN	64842.1	NaN	NaN	NaN	NaN	16810	10030.5	NaN	13487.8	NaN	8.7e-06	1	NaN	NaN	1	1	1	NaN	1	1	1	1	1	1	NaN	NaN	NaN	1
Col6a3	Collagens	Core matrisome	3057600	4839620	6024910	1096960	2898160	1166890	934054	717955	1196270	1373560	1643140	2188590	3570000	2365910	1256110	83860.7	127703	67834.8	2006560	1340660	69615.3	69960.4	79364.5	95290.5	605060	1217260	500650	1088830	369677	2.91e-22	322	170	290	247	250	285	158	258	242	255	316	285	247	243	245	171	256
Col16a1	Collagens	Core matrisome	NaN	NaN	45384.1	NaN	NaN	12137.3	7508.11	NaN	NaN	9675.99	5089.19	NaN	NaN	NaN	8030.61	58344.3	15750.9	21507.2	13538.5	38160.4	22907.7	87230.9	19877.2	40457.1	20301.1	6160.29	9531.53	16140.8	NaN	1.21e-10	2	2	2	1	1	2	1	2	1	NaN	3	1	1	1	NaN	2	NaN
Col6a6	Collagens	Core matrisome	134080	120644	196231	176524	194193	75529.6	136914	278116	158507	213410	159131	164713	331024	584822	105341	7676.24	NaN	8050.17	327781	147360	NaN	NaN	4594.05	NaN	23681.4	8553.87	12211.5	27183.7	NaN	1.25e-17	15	NaN	12	65	75	44	7	49	56	70	48	45	48	57	45	NaN	65
Col18a1	Collagens	Core matrisome	181574	144379	281856	91301.4	261294	83434.9	120198	50860.4	193622	120814	196556	144047	153854	196374	168341	31443.1	30981.4	20046.8	87098.8	55252.7	25191.4	32220.9	29264.9	77367.6	32365.3	14732.1	17771.6	22404.6	NaN	7.31e-14	11	14	11	13	14	14	13	14	14	12	14	12	14	11	11	12	13
Col9a1	Collagens	Core matrisome	NaN	NaN	NaN	NaN	NaN	NaN	NaN	NaN	NaN	NaN	NaN	NaN	NaN	NaN	NaN	NaN	NaN	NaN	NaN	NaN	3523.04	2881.72	NaN	NaN	3574.68	2764.89	NaN	7831.43	NaN	2.19e-06	1	NaN	NaN	NaN	NaN	1	NaN	NaN	NaN	NaN	2	NaN	NaN	NaN	NaN	2	NaN
Col5a1	Collagens	Core matrisome	800495	684958	218246	158500	501134	304610	496231	252267	347875	344267	327106	1095030	NaN	476079	231981	NaN	NaN	NaN	396378	239392	NaN	NaN	NaN	NaN	267940	406431	273898	146498	NaN	2.1e-16	14	NaN	14	9	9	14	NaN	12	10	10	13	13	7	5	NaN	NaN	9
Col4a1	Collagens	Core matrisome	140308	35299.4	43770.2	194336	18500	42967	36896	12616.8	31506.5	88799	26305.8	269994	33367.4	30280.3	34104.5	10392.1	15730.2	5336.87	15583.9	9830.68	6510.31	6587.89	3053.38	15433.3	8741.45	19895.3	32928.9	11411.1	NaN	1.28e-15	20	1	18	17	16	18	2	19	19	19	19	20	17	13	12	1	18
Col3a1	Collagens	Core matrisome	322364	254101	203120	133417	155094	84386.1	231246	132843	172202	147266	151955	108487	202281	204418	97909.5	8660.54	6046.2	12668.5	84420.4	81551.9	12639.3	9004.54	7545.32	11641.9	106306	67095.5	49812.8	56364.4	23229.6	3.58e-15	16	7	15	11	15	16	6	14	17	18	17	17	11	11	18	8	17
Col4a2	Collagens	Core matrisome	1311060	1976250	2507980	1158930	1491880	1029130	1144510	606042	1450760	1246190	1152550	1723760	1206320	1875380	1471050	42158.8	18921.2	13156.9	602628	565038	12455.8	18468.7	26561.2	25287.8	322196	339897	281123	343850	NaN	8.64e-20	17	3	19	17	23	16	3	22	18	19	19	18	16	13	19	5	19
Col1a1	Collagens	Core matrisome	1612950	1023810	3906050	634842	2448650	221282	664041	438356	894797	1228020	1132610	3011150	1361780	2152370	1115540	13841.3	8018.32	24134.3	485919	117759	18684.3	51528.8	10947.9	46250.1	83666	119205	138577	89203.1	120211	1.34e-18	29	4	26	16	21	32	6	23	21	28	32	33	14	16	20	4	30
Col8a2	Collagens	Core matrisome	NaN	NaN	NaN	NaN	NaN	NaN	NaN	NaN	NaN	NaN	NaN	NaN	NaN	NaN	NaN	NaN	NaN	NaN	NaN	5437.05	NaN	12576.8	NaN	NaN	8258.67	29229.4	25136.3	12940.6	NaN	6.81e-11	6	NaN	5	NaN	NaN	3	NaN	NaN	NaN	NaN	3	4	NaN	NaN	NaN	NaN	NaN
Col8a1	Collagens	Core matrisome	NaN	NaN	NaN	NaN	NaN	NaN	NaN	NaN	NaN	NaN	NaN	NaN	NaN	NaN	NaN	NaN	NaN	NaN	NaN	2593.27	1675.39	706.268	1131.48	2278.26	23912.3	46227.8	64704.4	29559.9	19053	2.43e-14	5	NaN	6	NaN	NaN	5	NaN	NaN	NaN	NaN	6	4	NaN	NaN	NaN	1	NaN
Col1a2	Collagens	Core matrisome	642900	305576	914751	160727	1288620	124304	325825	181320	437855	482643	595197	1097660	NaN	432494	168596	6664.58	NaN	14369.6	119762	99358.1	17428.7	21829.1	NaN	21798	116607	166133	264992	96735	NaN	7.29e-20	26	NaN	22	13	15	20	8	13	17	19	22	25	11	11	NaN	7	22
Col6a2	Collagens	Core matrisome	2711640	3637240	4086130	1579070	3072300	1397510	1611880	1326560	3335770	2057160	1921820	3934290	2598160	4027260	1536290	47423.3	25377.9	38692.7	2059290	1452250	29103.3	46616	39038.9	34288.8	1827060	1541040	3095610	1873410	754804	2.91e-22	68	29	68	58	56	63	35	56	54	58	69	64	58	56	65	28	57
Col6a1	Collagens	Core matrisome	3179870	3938700	327572	772719	1434480	764428	817990	739769	1503460	896343	1073450	2251020	1208780	1589020	633177	40593.5	18575.9	41907.5	2521910	1642930	17952.1	33651.7	53514.5	37380.7	2078410	1989170	1747760	1297070	43251.2	2.91e-22	75	41	83	66	72	76	43	67	68	68	81	70	59	54	72	31	68
Col10a1	Collagens	Core matrisome	NaN	NaN	NaN	NaN	NaN	NaN	NaN	NaN	NaN	NaN	NaN	NaN	NaN	NaN	NaN	NaN	NaN	NaN	NaN	NaN	NaN	NaN	NaN	NaN	5345.97	NaN	NaN	9157.66	NaN	5.52e-06	NaN	NaN	NaN	NaN	NaN	1	NaN	NaN	NaN	NaN	1	1	NaN	NaN	NaN	NaN	NaN
Col5a2	Collagens	Core matrisome	107810	71489	157738	NaN	77771.4	36859.1	55857.3	50093.8	57732.2	46878.2	73584.9	182232	72026.9	108447	48584.4	NaN	NaN	NaN	50264.2	12200.6	NaN	NaN	NaN	NaN	20193.9	43750.7	31390.3	20364.6	NaN	8.94e-13	6	NaN	6	5	5	6	NaN	5	5	4	6	5	5	3	4	NaN	5
Col12a1	Collagens	Core matrisome	27002.4	26082.7	35684.2	NaN	8884.49	7428.38	NaN	14563	14432.3	17789.7	8099.32	39081.5	16832.9	24062.5	17137.4	24111.9	30852.4	15223.1	39553.7	60629.7	59215.2	28901.4	28278.5	44123.7	627295	1433850	4523070	545037	NaN	1.56e-21	316	131	324	79	133	267	116	40	NaN	64	287	229	36	38	28	187	45
Col11a1	Collagens	Core matrisome	66484.3	50913.6	158263	NaN	58823	18103.7	22378	24278.1	33034.2	49245.2	38920.5	132510	50873.5	85729.2	41116	NaN	NaN	NaN	29015.6	8656.68	NaN	NaN	NaN	NaN	14865.8	22173	17785.4	15384.1	NaN	6.68e-14	14	NaN	14	2	5	13	NaN	3	3	2	12	12	2	2	2	NaN	2
Col7a1	Collagens	Core matrisome	131242	31767.2	403307	71621.7	27737.1	178075	636074	171687	179774	188734	259623	219812	100923	848138	1018280	5575.28	4791.17	5204.45	56915.2	438912	11318.9	7989.84	7177.93	18412.1	689172	1016260	672019	634857	NaN	1.68e-19	96	17	93	73	69	85	24	70	76	69	97	89	71	36	62	21	75
Col14a1	Collagens	Core matrisome	441236	236991	1200290	187759	217589	53424	263744	91819.1	564569	267895	219650	519888	614076	237213	154179	21604.6	42142.9	74633.1	142164	40725.5	75399.8	31020.8	14155	82906.2	76034.5	41741.3	60990.7	42880	29629.4	4.39e-18	75	76	73	73	77	80	70	74	83	83	80	64	65	67	97	83	78
Col5a3	Collagens	Core matrisome	NaN	283900	907768	NaN	311553	53303.3	88657.1	84833.4	250464	24631.8	22425	679047	58015.4	452186	110815	NaN	NaN	NaN	26872.5	15718.4	NaN	NaN	NaN	NaN	18040.6	25944	21992.5	16317.8	NaN	2.55e-15	3	NaN	3	2	1	3	NaN	2	2	2	3	2	1	2	1	NaN	2
Fn1	ECM Glycoproteins	Core matrisome	2310740	1865300	1970060	812057	1268500	657856	956162	810618	1674550	1067460	1265900	1402480	1357330	1666410	787151	83394.6	51399.1	88880	401607	383086	86914.1	76904.7	139653	140217	1082280	1305330	1752370	676911	1100470	5.73e-22	158	90	160	110	121	153	92	121	119	141	154	140	88	95	113	90	125
Fn1	ECM Glycoproteins	Core matrisome	445365	542796	411877	129451	284398	134040	107672	112246	248399	214671	190054	250629	421744	326372	110814	NaN	NaN	NaN	103266	58921.8	12606.2	NaN	20973.4	10606.3	155814	186795	294056	106150	NaN	3.91e-14	2	NaN	2	1	2	2	NaN	1	2	2	2	2	1	1	2	1	2
Pcolce	ECM Glycoproteins	Core matrisome	192616	134344	26078.9	21924.1	107048	27166.6	37464.9	21297.6	83328.9	34193.4	41519.6	64947.3	NaN	23881.9	45576.6	18574.8	14061.5	33200.1	22900.4	41055.8	17210	17638.7	11978.2	20432.3	16433.6	14257.6	20639.6	4290.34	NaN	7.76e-08	1	2	2	1	2	1	4	3	3	4	2	2	1	1	NaN	3	2
Mmrn1	ECM Glycoproteins	Core matrisome	NaN	NaN	NaN	NaN	NaN	NaN	NaN	19397.6	NaN	NaN	NaN	NaN	NaN	NaN	NaN	NaN	NaN	NaN	NaN	13424.4	NaN	NaN	NaN	NaN	NaN	NaN	NaN	NaN	NaN	8.54e-08	NaN	NaN	NaN	NaN	3	NaN	NaN	NaN	NaN	6	NaN	NaN	NaN	NaN	NaN	NaN	NaN
Cilp	ECM Glycoproteins	Core matrisome	NaN	NaN	NaN	NaN	NaN	NaN	NaN	NaN	NaN	NaN	NaN	NaN	NaN	NaN	NaN	2231.33	3113.31	5108.8	93970.3	14492.3	3680.77	NaN	NaN	12169.2	26305.7	24155.8	41290.1	22118.1	NaN	2.71e-10	6	4	6	NaN	NaN	6	3	NaN	NaN	NaN	6	8	NaN	4	NaN	2	NaN
Igfals	ECM Glycoproteins	Core matrisome	NaN	NaN	31141.1	NaN	NaN	29227.9	12108.8	10302.1	12335.9	14286.9	2991.9	21619.1	NaN	33026.1	10414.5	164129	55603.6	81631.9	21309.1	119083	90606.6	193589	58036	123527	50234.3	25549.9	12478.8	33415.1	NaN	1.55e-15	18	19	11	5	8	18	17	11	3	6	17	15	3	6	NaN	19	9
Smoc1	ECM Glycoproteins	Core matrisome	NaN	NaN	NaN	NaN	NaN	4903.94	NaN	NaN	NaN	NaN	NaN	NaN	NaN	NaN	4863.02	NaN	NaN	NaN	NaN	NaN	NaN	NaN	NaN	11142.7	6627.79	4969.66	NaN	16831.8	NaN	1.63e-06	2	NaN	NaN	NaN	NaN	2	NaN	1	NaN	NaN	2	NaN	NaN	NaN	NaN	NaN	NaN
Dmbt1	ECM Glycoproteins	Core matrisome	NaN	NaN	65241.4	NaN	NaN	8272.2	2296.45	2768.77	9298.58	38223.7	NaN	14636.8	NaN	NaN	NaN	4883.28	12583.1	15196.3	NaN	4952.51	NaN	9550.54	2748.18	NaN	NaN	3993.53	NaN	NaN	NaN	1.56e-08	3	3	NaN	1	NaN	NaN	3	3	1	1	NaN	NaN	NaN	NaN	NaN	NaN	NaN
Sparc	ECM Glycoproteins	Core matrisome	NaN	16243.9	32989	NaN	18623.7	28767.1	51379.8	36575.5	30671.9	27801.1	20017.1	NaN	NaN	28899.7	22525.4	28436	18301.4	46349.8	NaN	52601.5	15361.2	28368.2	19619.9	8098.72	28289.2	18865.6	21549.2	18277.9	NaN	8.7e-07	1	1	1	1	1	1	1	1	1	1	1	1	NaN	NaN	NaN	1	1
Fbln5	ECM Glycoproteins	Core matrisome	58514.3	104538	85997.6	89805.9	108291	24326.5	115571	105997	107088	129572	78956.6	91040.6	22895.8	158673	70511.6	61019.8	55195.6	19572.9	72844.9	55913.7	23420.9	47143.8	24198.8	17899	117818	104777	115378	86736.6	NaN	5.4e-13	9	8	9	5	6	9	8	5	6	7	7	8	4	4	2	5	6
Abi3bp	ECM Glycoproteins	Core matrisome	32639.4	33080.4	143633	NaN	35691.3	12797	35641.5	38857.4	45030.1	114894	96608.7	93396.9	61190.4	131695	34028	6779.46	5351.61	11480.7	37684.4	NaN	8335.66	5844.22	NaN	6387.25	15343.9	8536.03	9875.49	14711.6	NaN	1.13e-14	3	2	2	5	5	3	3	6	6	6	7	2	5	3	7	4	8
Emilin2	ECM Glycoproteins	Core matrisome	137683	58257.8	71408.8	15421.8	95676.6	33120.4	145957	87365.3	255285	286038	217667	444230	254065	647130	113477	NaN	NaN	1791.52	29208.9	14601.8	NaN	NaN	NaN	NaN	12798.7	9542.63	11011.5	13369.9	NaN	1.9e-14	13	NaN	15	11	13	12	NaN	10	13	15	16	12	10	6	10	NaN	14
Svep1	ECM Glycoproteins	Core matrisome	NaN	NaN	NaN	NaN	NaN	NaN	NaN	12218.9	NaN	NaN	NaN	NaN	NaN	NaN	NaN	NaN	NaN	NaN	NaN	14579.7	6071.37	NaN	NaN	4552.79	10383.7	27104.7	25896.3	10120.2	NaN	7.06e-08	2	NaN	2	NaN	1	2	NaN	NaN	NaN	1	2	1	NaN	NaN	NaN	1	NaN
Srpx	ECM Glycoproteins	Core matrisome	62121.6	45217.3	267528	31276.3	84691.6	26722.5	56414.8	29450.6	58218.7	72524.7	66563.9	88751.4	NaN	136035	52765.5	NaN	NaN	NaN	41297.9	31930.7	NaN	NaN	NaN	NaN	14080.5	29717.5	27205.1	15375.8	NaN	2.12e-12	5	NaN	5	5	5	4	NaN	5	5	5	5	4	5	5	NaN	NaN	5
Mmrn2	ECM Glycoproteins	Core matrisome	52486.8	43515.3	65515.1	NaN	33427.1	10920.1	19426.6	11128.8	33147	15424.1	13703.9	NaN	NaN	17789.1	16377.4	19953.6	NaN	18784.1	NaN	14593.9	NaN	NaN	20379.3	11310.2	NaN	NaN	8883.11	12603	NaN	7.29e-06	NaN	NaN	1	3	3	NaN	1	3	3	3	2	2	3	NaN	NaN	NaN	3
Papln	ECM Glycoproteins	Core matrisome	82603	81643.1	377403	NaN	31244.4	45383.7	42065.2	21830.4	88002.2	92996.7	56678	88525.4	63459	62869.1	88775.3	38224.6	57675	38903.2	30386.9	96301.6	81695.9	43060.9	48667.1	68459.7	145856	176135	68784.1	153660	22756.3	2.19e-17	25	24	20	11	17	25	22	11	12	10	26	21	13	10	12	24	10
Npnt	ECM Glycoproteins	Core matrisome	NaN	NaN	NaN	NaN	NaN	5443.86	NaN	NaN	NaN	NaN	NaN	NaN	NaN	NaN	NaN	14214.6	9645.83	11611.2	NaN	17608.2	8990.79	15628.8	6744.82	12145	10816.3	14788.3	12475.6	10387.3	NaN	4.39e-13	12	8	12	NaN	NaN	11	7	2	NaN	NaN	11	10	NaN	NaN	NaN	8	NaN
Ltbp4	ECM Glycoproteins	Core matrisome	NaN	91727.6	146946	25700	78163.8	33355	46099.4	29551.4	49756.9	53235	27590.1	54393.6	64288.2	NaN	27830	11995.6	17585.3	8115.97	NaN	22255.3	11529.9	16986.4	NaN	9169.89	29872	55052.7	45410.1	31621.8	NaN	1.01e-06	2	1	2	1	2	2	2	1	2	2	2	2	2	NaN	2	1	NaN
Fga	ECM Glycoproteins	Core matrisome	1040630	1212520	1116750	241291	894753	353591	320927	297322	600093	464246	409956	622345	1180560	761706	435536	22876.7	11865.3	28105.9	233973	193714	23101.5	14389.3	39396.6	25556	721603	138352	253348	362499	225464	7.68e-21	59	31	63	52	53	71	34	57	56	61	74	66	48	43	52	31	57
Fndc1	ECM Glycoproteins	Core matrisome	NaN	NaN	NaN	NaN	NaN	NaN	NaN	NaN	NaN	1033.47	4420.23	NaN	NaN	NaN	NaN	NaN	NaN	NaN	NaN	1019.98	NaN	NaN	NaN	NaN	NaN	NaN	NaN	NaN	NaN	0.000269789	NaN	NaN	NaN	1	NaN	NaN	NaN	NaN	NaN	NaN	NaN	NaN	1	NaN	NaN	NaN	NaN
Fndc1	ECM Glycoproteins	Core matrisome	31724.6	NaN	41669.3	NaN	22760.9	13228	16652	11076.2	35016.8	31821.9	34262.1	50619.3	30432.3	31874.9	25345.2	2714.34	NaN	6991.85	25759.3	6282.87	4608.33	2106.28	NaN	4537.3	8768.4	5525.51	9914.06	5239.98	NaN	4.16e-07	1	NaN	5	5	3	1	1	3	3	3	1	1	4	2	4	1	2
Ltbp2	ECM Glycoproteins	Core matrisome	NaN	NaN	NaN	NaN	NaN	3881.55	NaN	6268.31	NaN	NaN	NaN	NaN	NaN	NaN	NaN	7114.34	6858.98	5365.05	NaN	NaN	11354.6	11066.2	10279.6	NaN	9063.29	23448.1	NaN	21832.6	NaN	1.75e-08	2	1	NaN	NaN	NaN	2	2	1	NaN	1	1	1	NaN	NaN	NaN	2	NaN
Slit1	ECM Glycoproteins	Core matrisome	NaN	NaN	NaN	NaN	NaN	NaN	NaN	NaN	NaN	NaN	NaN	NaN	NaN	NaN	NaN	NaN	NaN	NaN	NaN	NaN	NaN	NaN	NaN	NaN	NaN	NaN	NaN	48901.9	NaN	0.00168514	NaN	NaN	NaN	NaN	NaN	NaN	NaN	NaN	NaN	NaN	1	NaN	NaN	NaN	NaN	NaN	NaN
Igfbp7	ECM Glycoproteins	Core matrisome	NaN	NaN	NaN	NaN	NaN	NaN	NaN	1090.15	NaN	NaN	NaN	NaN	NaN	NaN	NaN	694.08	766.086	617.038	NaN	946.489	1345.05	901.486	676.728	3364.15	5360.3	6611.29	14169.1	3008.19	5117.75	2.93e-08	2	1	2	NaN	NaN	2	1	NaN	NaN	1	2	1	NaN	NaN	NaN	1	NaN
Lamb1	ECM Glycoproteins	Core matrisome	819039	737950	581713	327541	670256	290263	324927	209627	662816	383560	390226	443034	753183	443796	481613	48539.3	54786.5	51004	192773	213445	34509.4	32482.9	34999.5	70805.7	123060	166689	189412	103997	70396.9	2.74e-15	45	37	45	38	43	42	34	41	43	46	44	39	37	30	38	36	41
Vwf	ECM Glycoproteins	Core matrisome	51530.5	NaN	92706.1	29518.9	122901	26422.6	46228.4	30609.7	62119.8	69719.2	50786.4	41410.2	55933.4	108588	36248.4	4119.62	3110.23	3583.26	24529.4	9388.2	1554.04	4027.17	3650	4103.14	19051.7	11275.4	9170.33	7897.35	14711.1	1.85e-08	4	3	5	6	8	9	2	7	7	9	9	5	7	3	5	2	8
Emid1	ECM Glycoproteins	Core matrisome	NaN	NaN	NaN	NaN	NaN	NaN	NaN	NaN	NaN	NaN	NaN	NaN	NaN	NaN	NaN	1720.74	5951.98	NaN	NaN	NaN	NaN	NaN	NaN	NaN	11879.7	31471	43949.1	12366.2	NaN	1.6e-12	1	1	1	1	NaN	1	1	NaN	NaN	NaN	1	1	NaN	NaN	NaN	NaN	NaN
Ltbp3	ECM Glycoproteins	Core matrisome	NaN	NaN	NaN	NaN	NaN	NaN	NaN	NaN	NaN	NaN	NaN	NaN	NaN	NaN	NaN	8309.1	7130.67	3523.36	NaN	7514.45	6983.87	11947.1	3799.64	14500.5	9422.41	11335	6232.87	7787.92	NaN	4.48e-05	2	1	1	NaN	NaN	1	1	NaN	NaN	NaN	1	NaN	NaN	NaN	NaN	1	NaN
Lamc1	ECM Glycoproteins	Core matrisome	1689550	1466260	1829940	716841	1469460	493450	585782	415227	1141430	676771	676396	1216090	1167380	748977	935809	79254.6	83026.9	106229	354205	304358	53822.3	59579.6	63805.6	134541	219946	240174	249226	159728	97098.6	5.15e-18	60	47	63	52	54	57	47	58	56	58	61	55	52	50	67	41	59
Ecm1	ECM Glycoproteins	Core matrisome	81670.9	85853.3	56584.4	NaN	94839.5	29146.8	52905.8	44385.2	106507	68078.2	53710.3	91199	62214.7	91898.7	54689	5659.72	1824.39	NaN	NaN	30300.9	2345.97	NaN	2556.58	7484.25	27853.9	25006.1	46930.4	19272.4	NaN	1.82e-12	4	1	4	3	3	4	1	4	3	4	4	4	2	NaN	3	1	4
Spp1	ECM Glycoproteins	Core matrisome	NaN	23119	70472.4	145826	NaN	301313	37739.5	84626.1	32154.7	41519.9	91726.6	107041	89824.1	44904.4	59811	970420	498025	683752	272796	393476	707490	846888	398472	104393	353009	109794	143051	324852	718821	2.91e-22	9	8	5	4	5	8	12	7	2	3	11	7	3	5	2	12	2
Lamc2	ECM Glycoproteins	Core matrisome	63918.7	NaN	143587	NaN	15667.1	28545.8	85832.2	24844.2	56714.3	52381.6	69231.8	89478.3	51492.2	90037.3	150231	6845.49	8711.54	3464.48	NaN	20080.9	13602.7	10365.4	5278.95	7595.11	17455.6	55013	32884	15396.3	83832.6	2.94e-09	13	2	10	NaN	10	11	4	9	10	7	11	7	7	NaN	8	4	10
Tinagl1	ECM Glycoproteins	Core matrisome	96728.1	104784	176479	81183	223197	99207.9	145849	140338	116385	138136	152587	85542.8	NaN	283295	153514	8726.85	7111.53	3916.8	159263	386783	9850.69	9647.72	6047.92	17391	403107	316321	773068	308231	NaN	1.7e-18	20	6	21	8	8	23	3	9	7	7	19	17	3	7	NaN	4	8
Agrn	ECM Glycoproteins	Core matrisome	20666.2	13948.1	145252	NaN	25849.6	17310.5	43092.4	NaN	33088.5	35503.6	26344.9	35910.6	14875.8	60791.9	38967.1	NaN	10995.3	8094.83	NaN	23844.2	NaN	5780.92	9534.27	15530.2	40885.7	35789	67338.3	26210.9	58145.3	1.32e-12	6	4	6	3	4	6	NaN	4	5	NaN	6	4	3	NaN	4	NaN	5
Ntn1	ECM Glycoproteins	Core matrisome	NaN	NaN	NaN	NaN	NaN	NaN	NaN	NaN	NaN	NaN	NaN	NaN	NaN	NaN	NaN	4323.82	11076.6	2582.97	NaN	9225	16330.7	10127.4	6491.03	9257.89	4516.42	5118.93	2700.53	6030.92	NaN	2.68e-08	1	3	2	NaN	1	2	4	NaN	NaN	NaN	1	NaN	NaN	NaN	NaN	3	NaN
Tnxb	ECM Glycoproteins	Core matrisome	296218	297532	260824	91791.3	156680	104262	141873	101959	299713	255097	214077	244930	95087.6	290075	132585	20035.2	16827.5	17216.7	199571	119804	14938.3	17405.9	15334.3	47678.4	60967.7	16463.2	16371.2	57969.7	8807.5	3.63e-12	26	50	25	67	71	73	52	69	68	76	75	66	70	65	64	33	75
Nid2	ECM Glycoproteins	Core matrisome	804964	854009	743235	123758	794028	168765	122891	83106.3	425979	220562	217185	399514	144960	247512	225537	31824.8	50718.6	39740	93160.7	105729	18569.6	25469.3	21188.2	27731.4	36599.5	37822.8	82879.5	34139.5	NaN	5.37e-14	18	20	23	17	19	19	16	19	19	24	21	19	18	14	13	13	19
Nid1	ECM Glycoproteins	Core matrisome	1290450	1237780	1011710	564095	939885	412702	547342	403961	894280	605889	564420	1082290	61480.2	842827	591397	72514.1	63673.6	87254.5	403080	253862	39192.7	59074.1	57690.4	103572	207403	181200	233759	147801	NaN	4.3e-17	45	41	44	38	45	45	37	45	45	46	47	47	44	42	42	29	45
Lama1	ECM Glycoproteins	Core matrisome	40151.8	433244	35760.8	2166150	10781.1	5011.67	32606.5	12012	8007.54	5647.39	14558.1	NaN	60196.2	23751.5	26269.4	NaN	2611.91	3003.6	19540.6	10979	5269.93	1689.03	878.278	9457.49	18746.6	13734.5	13372.7	11906.1	NaN	1.23e-16	21	16	19	NaN	16	20	NaN	15	20	17	21	15	12	5	16	17	21
Mfge8	ECM Glycoproteins	Core matrisome	95861.8	39475.1	2146470	205200	54725.7	247146	189068	303045	105328	417732	157816	1413780	660758	697038	361015	503972	320289	279804	972943	471220	405567	1104480	340645	365821	369069	145010	260301	200308	1091060	3.87e-22	30	39	29	30	25	36	44	31	29	29	35	31	31	25	29	40	31
Vtn	ECM Glycoproteins	Core matrisome	234464	155228	373528	NaN	172458	68169.2	61183.3	54833.9	150525	99103.3	54391.5	228413	166363	80022.5	67767.1	20913.9	16916.4	38597.4	44115.8	13688.4	13166	17746.8	43237.1	10407.1	66038.4	26982.7	225391	19044.7	NaN	3.42e-16	7	6	9	4	7	8	5	7	6	7	6	5	5	4	5	4	6
Thbs1	ECM Glycoproteins	Core matrisome	33115.1	NaN	34020.9	NaN	43881.7	36908	20112	12125.9	17848.3	17490	16466.7	42119.9	57352.8	28293.5	14882.3	72548.1	47139.2	40083.6	16896.9	182846	75721.4	76867.4	48262.7	120541	82323.4	150580	107100	87542.2	435366	5.41e-17	22	24	24	5	16	23	23	15	9	11	23	20	4	2	13	23	11
Fbln2	ECM Glycoproteins	Core matrisome	39012.6	17487.4	36865.8	NaN	23477.7	9403.68	15533.8	24323.9	36658	46067.3	32564.4	37229.1	NaN	61451	14699.4	12428.1	10823.6	10582.9	NaN	18700	9678.25	18886.5	15586.7	17155.7	62003.7	74255.1	189820	34324.3	NaN	3.07e-15	14	9	13	5	5	14	8	3	6	9	13	12	2	NaN	NaN	10	10
Igfbp6	ECM Glycoproteins	Core matrisome	2728.97	NaN	NaN	NaN	NaN	1674.78	4301.8	4346.63	8149.32	8986.82	10835.2	17324.5	4518.66	17336	2469.69	NaN	NaN	NaN	NaN	796.711	NaN	NaN	NaN	NaN	392.259	NaN	NaN	355.77	NaN	5.71e-08	NaN	NaN	NaN	1	1	1	NaN	1	1	1	1	1	1	NaN	1	NaN	1
Matn1	ECM Glycoproteins	Core matrisome	NaN	31163.7	90054.7	NaN	NaN	NaN	NaN	NaN	38398	NaN	NaN	NaN	NaN	56959.6	63774.2	5306.58	NaN	NaN	NaN	NaN	162744	33588.5	36181.4	34465.8	498479	771616	1999380	308261	NaN	7.78e-10	2	NaN	2	1	1	1	1	NaN	NaN	NaN	2	1	NaN	NaN	NaN	1	1
Eln	ECM Glycoproteins	Core matrisome	242209	49030.5	NaN	NaN	124209	NaN	95957.5	88854.7	127428	76475.5	53731.2	194945	NaN	109834	47259.4	5694.9	NaN	NaN	NaN	34045.1	NaN	12042.7	NaN	11692.4	97198.3	84177.4	121299	84523.6	NaN	1.67e-15	10	NaN	10	2	4	6	2	NaN	4	6	9	10	NaN	NaN	NaN	NaN	4
Sparcl1	ECM Glycoproteins	Core matrisome	NaN	NaN	NaN	NaN	NaN	8864.92	NaN	NaN	NaN	NaN	NaN	NaN	NaN	NaN	NaN	7180.02	3296.17	3646.74	NaN	7684.31	11142.2	7078.23	6627.86	13598.2	20638.3	29876.4	10542.4	17115.2	NaN	1.03e-13	3	1	2	NaN	2	3	1	2	NaN	NaN	3	3	NaN	NaN	NaN	3	NaN
Tgfbi	ECM Glycoproteins	Core matrisome	168000	165663	105690	75953.3	97622.5	70472.3	93017.7	135314	86567.8	194200	132387	161592	NaN	250396	65278.2	4910.75	4881.81	13800.3	140228	70801.6	9101.57	5262.44	14315.5	10766.3	77941.7	205471	274834	63234.3	NaN	6.02e-17	47	17	49	40	38	42	14	30	31	41	42	37	35	34	NaN	13	38
Lama4	ECM Glycoproteins	Core matrisome	335074	322741	238221	108935	511565	139558	147263	123357	297118	215028	200624	266540	232524	323418	213222	27852.2	28230	35077.8	140476	152371	16924.6	13940	15392.2	35387.8	46958.6	51050.1	67598.5	46743.6	NaN	4.93e-13	32	33	36	29	41	34	33	39	39	42	37	41	41	20	28	22	41
Thbs2	ECM Glycoproteins	Core matrisome	NaN	NaN	NaN	NaN	NaN	NaN	NaN	NaN	NaN	NaN	NaN	NaN	NaN	NaN	NaN	6586.58	5720.56	2326.03	NaN	NaN	4056.56	10098.5	1811.9	1592.02	12979.9	35485.7	121041	11656.2	NaN	4.9e-13	13	2	14	NaN	NaN	8	6	NaN	NaN	NaN	9	NaN	NaN	NaN	NaN	2	NaN
Igfbp5	ECM Glycoproteins	Core matrisome	NaN	NaN	NaN	NaN	NaN	8401.96	NaN	NaN	NaN	NaN	NaN	NaN	4130.11	3306.98	3851.17	8673.67	3700.56	7401.26	8520.18	20913	9039.65	11789	6833.55	16424.8	30450.4	22036.1	24057.9	39363.4	169550	9.64e-15	7	4	6	NaN	4	5	8	4	NaN	NaN	9	7	NaN	2	2	5	1
Fbln1	ECM Glycoproteins	Core matrisome	26396.7	25432.8	39090.9	NaN	32087.5	5862.94	18260.2	6271.27	8895.01	36234.7	16149.9	31088.3	65073.6	43398.3	18692	8302.96	12793	11931.7	NaN	11665	5929.2	7909.69	8690.74	29638.5	28488.5	48548.4	67946.2	20521.2	NaN	1.65e-11	9	4	10	1	2	7	5	3	2	4	6	6	3	NaN	1	7	1
Fbln1	ECM Glycoproteins	Core matrisome	NaN	NaN	NaN	NaN	NaN	NaN	NaN	5069.39	NaN	NaN	NaN	NaN	NaN	6249.77	7308.84	3875.69	5202.76	4848.01	NaN	5678.86	5665.33	5617.25	3621.98	11640.4	8936.75	11437.2	15827.3	6370.76	NaN	3.82e-06	1	1	1	NaN	NaN	1	1	NaN	NaN	1	1	1	NaN	NaN	NaN	1	1
Fgg	ECM Glycoproteins	Core matrisome	1233000	1888070	946018	369541	1187890	656640	848580	748727	967731	856325	895547	833049	1881290	1339730	819566	52909.4	29038	52082.2	539817	496427	56332.7	51240.5	123446	74997.6	2156900	419940	1010350	1407480	2849170	2.1e-20	52	30	54	45	51	59	35	47	43	53	59	48	45	33	52	30	43
Pxdn	ECM Glycoproteins	Core matrisome	45129	35988.8	48090.4	20425.5	23232.8	23590.7	21476.5	9394.53	21136	28212.1	24378.2	18388.2	29916.7	35054.1	28649.3	22817.6	24487.3	17071.2	15714	18027	38764.4	24748	21417.3	23947.6	26855.5	36219.7	24902.9	21338.9	NaN	5.05e-13	18	17	15	5	10	17	17	11	12	10	16	15	8	4	7	17	12
Lama2	ECM Glycoproteins	Core matrisome	240320	206546	400929	366318	445303	168517	214626	124039	497783	298019	226462	248688	269213	329554	288149	43438.4	40093.7	56638.8	238122	182756	20977.3	17490.2	23429.4	81888	71754.4	49123.4	49204	57402.4	NaN	1.75e-13	65	52	54	58	71	69	61	74	68	74	74	68	70	61	60	42	68
Adipoq	ECM Glycoproteins	Core matrisome	126290	186791	121137	56575.9	89767.2	73481.2	73400.4	85166.3	104725	116898	82239.7	80994.6	82407.2	160113	129336	15097.5	12155.4	13000.7	31533.8	21790.5	9735.78	11764.1	7213.68	6196.72	10567.9	12843.6	5227.16	8868.57	NaN	4.99e-11	2	4	2	3	4	1	4	4	4	5	3	2	4	2	3	2	4
Lama5	ECM Glycoproteins	Core matrisome	82721.9	138020	258130	137343	176123	74667.3	118988	103420	143629	111060	112757	109185	24680.8	140327	148686	7892.43	7840.96	NaN	94475	88319.9	7812.07	8643.69	6852.52	NaN	136319	168462	175727	80776.6	NaN	6.95e-14	68	18	65	37	46	60	11	45	44	53	59	50	39	22	23	9	51
Lamb3	ECM Glycoproteins	Core matrisome	41493.2	NaN	65372.5	19437.5	5251.72	27261.8	78507.5	23294.9	50513.8	41521.6	58657.4	67599.9	133518	73354.6	105316	9179.57	12681	3930.33	NaN	16514.7	14168.8	14094.8	10997	15679.4	29927.7	78014.1	39112.5	27394.9	43280.6	3.29e-12	23	12	22	16	22	22	19	19	22	17	23	20	15	NaN	16	15	20
Lamb2	ECM Glycoproteins	Core matrisome	246440	306650	475828	491683	500481	132580	206852	167275	397445	299926	238602	591588	181005	503324	247031	39061.4	35307.8	39155.6	281900	172623	24524.8	28251.3	21221.3	99719.4	148365	107809	93031.4	105442	NaN	3.3e-14	45	30	45	43	48	48	37	45	47	50	50	44	46	42	44	27	50
Fbn1	ECM Glycoproteins	Core matrisome	5198840	3338230	2593400	2274700	3195000	1378630	3925420	3325170	7100920	6813340	5439940	11933800	5214680	13353900	2796850	31641.8	22357.7	40574.8	1509990	661238	24783.2	57836.9	32812.5	81199.1	1049860	941210	1082050	876301	515336	2.91e-22	38	9	39	39	39	33	24	41	41	38	39	35	36	23	36	9	41
Fbn2	ECM Glycoproteins	Core matrisome	160756	26947.6	75433	68652.3	66959.9	7635.74	72711.2	32787.1	66253.2	55630.5	30237.7	154576	63340.1	82170.5	50179.9	NaN	NaN	NaN	12818.3	14037.7	NaN	NaN	NaN	NaN	21485.2	33152.4	49863.8	20803	NaN	6.63e-13	6	NaN	5	1	2	5	NaN	3	4	4	5	5	2	3	4	NaN	5
Gas6	ECM Glycoproteins	Core matrisome	NaN	NaN	28404.3	NaN	NaN	4643.17	9171.36	14602.4	NaN	26590.1	NaN	NaN	20541.3	NaN	8054.23	21920.3	16589.1	18648.4	NaN	27649.3	21342	25936.6	14454.3	20212.3	14723.1	13521.5	7614.67	7839.81	NaN	1.11e-08	3	2	3	3	2	3	3	1	3	3	3	2	2	NaN	1	3	NaN
Lama3	ECM Glycoproteins	Core matrisome	57497.2	11363.8	166568	22251.7	NaN	27459.1	105106	23719.6	41496.6	67258.1	50125.4	66248.3	175568	172726	137182	3674.01	3795.78	NaN	NaN	21715.6	2794.29	3336.32	3914.9	3581.45	17879	35806.5	20220.7	12795.9	14892.9	3.84e-11	23	4	19	20	20	23	4	19	23	23	22	NaN	21	NaN	18	3	23
Postn	ECM Glycoproteins	Core matrisome	2808220	2888820	3743600	395587	1341410	654631	903832	416133	913235	869632	998184	941808	2157000	1934370	1073290	71842.7	91349.8	84578.2	623579	723429	79571.9	58909.7	78086.5	88422.8	768284	1234860	1569700	613458	250986	2.97e-21	87	57	89	69	66	77	46	67	68	65	83	72	59	62	70	58	73
Postn	ECM Glycoproteins	Core matrisome	79123.6	79672.2	79037.5	NaN	33396	15775.3	35798.7	13646.1	27910	21974.1	22461.6	34160.6	40816.4	61908.6	40329.4	NaN	NaN	NaN	52809.4	9886.24	NaN	NaN	4262.02	NaN	39523.1	126523	127280	45580.5	NaN	5.35e-13	6	NaN	6	2	1	6	NaN	3	1	2	6	6	NaN	3	2	NaN	2
Aebp1	ECM Glycoproteins	Core matrisome	37563.6	40983.4	60404.2	18860.6	NaN	7836.73	23687.6	20100.4	NaN	27537	41117.5	19462.5	NaN	66947.1	31904.8	9114.82	14156.4	11487.8	27332.2	11544.7	18900	15116	12103.5	12428.9	25885.5	25314.9	55456.9	21270.6	NaN	1.39e-14	13	7	14	8	9	14	7	7	8	12	11	10	6	8	NaN	10	11
Thbs1	ECM Glycoproteins	Core matrisome	NaN	NaN	NaN	NaN	NaN	NaN	NaN	NaN	NaN	NaN	NaN	NaN	NaN	NaN	NaN	NaN	NaN	NaN	NaN	NaN	NaN	NaN	NaN	NaN	NaN	106781	NaN	NaN	NaN	8.93e-13	1	NaN	NaN	NaN	NaN	NaN	NaN	NaN	NaN	NaN	NaN	NaN	NaN	NaN	NaN	NaN	NaN
Tnc	ECM Glycoproteins	Core matrisome	NaN	NaN	47929.7	NaN	NaN	9971.85	10546.2	64228.1	NaN	13116.9	NaN	48437.3	36945.5	13891	4854.38	43793.3	16590.3	NaN	NaN	72709.3	27522.7	52408.9	53917.8	40849	320526	329632	441556	150641	NaN	1.67e-15	79	30	81	15	32	80	47	12	11	35	80	72	13	NaN	15	46	11
Tnc	ECM Glycoproteins	Core matrisome	NaN	NaN	NaN	NaN	NaN	NaN	NaN	NaN	NaN	NaN	NaN	NaN	NaN	NaN	NaN	24105.5	10719.8	15497.6	NaN	24554.2	NaN	28539.1	28722.9	140421	160533	100548	152066	66649	NaN	1.9e-14	2	1	2	NaN	NaN	2	1	NaN	NaN	NaN	2	1	NaN	NaN	NaN	NaN	NaN
Tnn	ECM Glycoproteins	Core matrisome	NaN	NaN	NaN	NaN	NaN	NaN	NaN	NaN	NaN	NaN	NaN	NaN	NaN	NaN	NaN	NaN	NaN	NaN	NaN	NaN	NaN	NaN	NaN	NaN	NaN	10480.6	80037.5	NaN	NaN	8.41e-13	7	NaN	25	NaN	NaN	NaN	NaN	NaN	NaN	NaN	NaN	1	NaN	NaN	NaN	NaN	NaN
Efemp1	ECM Glycoproteins	Core matrisome	NaN	NaN	68184.5	NaN	57420.7	NaN	36725.4	38900.9	40060.8	36777	27893.3	NaN	NaN	70852.9	33059.9	13239.1	9650.46	8714.92	NaN	11254.2	NaN	11057.7	5090.58	15051.6	28226.1	63914.9	53337.5	18377.8	NaN	1.26e-09	4	2	4	1	3	4	4	NaN	2	3	4	3	1	NaN	NaN	NaN	1
Crispld2	ECM Glycoproteins	Core matrisome	13113.8	NaN	25151.7	NaN	NaN	13660	11609.4	6742.28	NaN	12786.7	5507.68	NaN	34417.1	31948.1	8865.57	85337	41940.2	78627.7	NaN	37165.5	76098.6	76763.6	52678.6	45088.4	10748.2	8227.43	3875.95	11114.5	65245.7	2.48e-15	6	17	2	NaN	6	10	19	6	2	1	8	9	NaN	NaN	1	17	2
Ltbp1	ECM Glycoproteins	Core matrisome	NaN	NaN	NaN	NaN	10870.4	3853.03	6280.6	8731.13	19376	15419.8	6662.13	22037.5	15849.2	18933.9	7680.85	3075.75	5100.53	NaN	NaN	6993.27	NaN	3322.69	4525.78	2886.47	13782.3	138414	52405.4	13146.5	57851.4	1.27e-12	19	1	19	1	3	14	1	3	3	5	14	7	2	NaN	2	NaN	3
Fgb	ECM Glycoproteins	Core matrisome	791434	1352840	1013530	145136	966863	332904	367319	237554	276737	272490	212505	460561	414331	801881	322273	21032.8	7751.39	13546.1	225771	167610	18636.7	14319	48137.7	24616.2	700983	134327	244557	324152	NaN	6.25e-20	55	24	69	50	58	69	34	55	56	60	74	59	37	32	55	31	56
Srpx2	ECM Glycoproteins	Core matrisome	54680.9	31955.6	29165.3	54477.8	20095	16456.4	31315	18707.5	27071.8	29585.7	41006.8	41859.8	NaN	39516.8	24764.9	NaN	NaN	NaN	53967.2	11964.4	NaN	NaN	NaN	NaN	27530.9	32047.2	53613.8	14257.2	NaN	2.56e-09	7	NaN	7	1	4	7	NaN	5	4	5	5	4	3	2	NaN	NaN	5
Vwa1	ECM Glycoproteins	Core matrisome	18296.9	36495.6	56152.1	NaN	31593.1	12262.3	24227.8	13333.4	25498.6	35005.7	31418.2	70502.9	NaN	55034.7	28150.6	8402.7	2152.82	6431.77	15015.5	18752	8272.69	5586.74	4200.37	8935.98	42451.1	34349.5	42330	41598.2	NaN	4.81e-14	14	8	16	8	10	15	11	10	10	10	15	13	10	4	NaN	12	7
Spon1	ECM Glycoproteins	Core matrisome	47894.9	NaN	37147.2	NaN	51885.9	NaN	15182.7	11551.5	22546.8	21674.8	11624.2	33444.3	83867.5	NaN	11541.5	13865.5	18821.6	13803.4	NaN	13280.6	20664.1	13543	16839.3	18022.5	16395.9	8905.49	11204.6	12827.6	NaN	2.43e-12	2	3	3	NaN	2	2	3	NaN	2	2	2	2	NaN	NaN	2	4	NaN
Emid1	ECM Glycoproteins	Core matrisome	NaN	NaN	NaN	NaN	NaN	4335.09	NaN	NaN	NaN	NaN	NaN	NaN	14934.7	NaN	NaN	NaN	NaN	NaN	NaN	6249.23	4887.54	NaN	NaN	7901.29	40839.9	113426	110520	37566.9	NaN	3.59e-16	8	NaN	8	NaN	NaN	7	NaN	2	NaN	NaN	8	6	NaN	NaN	2	3	NaN
Lrg1	ECM Glycoproteins	Core matrisome	44782.1	58465.7	214658	NaN	27377.4	98172.7	35877.8	74434.9	23396.6	58416.5	16684.3	71398.3	17234	98299.5	30651.9	109577	53954.6	104665	86489	114053	141868	174640	60545.8	128956	73398.7	62015.3	35143	68742.6	NaN	3.17e-17	4	4	3	2	2	4	4	2	2	2	4	4	2	2	2	4	2
Emilin1	ECM Glycoproteins	Core matrisome	322111	156217	498178	142127	235742	60541.1	174398	162220	247839	137144	194629	228886	55906	271761	176749	3631.48	8162.68	1599.33	138526	146973	2626.69	NaN	5692.67	9155.29	180238	195774	256196	169242	NaN	5.75e-14	28	1	26	16	19	27	3	17	24	24	27	27	16	10	9	2	19
Vwa5a	ECM Glycoproteins	Core matrisome	136437	176016	291248	35868.8	167114	94604.6	77464.8	86743.3	98391.7	112381	102986	172390	132235	119548	120784	73897.1	65882.4	111791	91285.6	104615	82687.3	89028.7	71663.5	44331.5	106768	94308.1	68330.4	102547	NaN	4.76e-15	23	23	21	12	18	23	22	16	16	18	24	19	9	15	14	25	15
Creld2	ECM Glycoproteins	Core matrisome	NaN	NaN	NaN	NaN	NaN	NaN	NaN	9233.45	NaN	NaN	NaN	NaN	NaN	NaN	NaN	NaN	3243.14	NaN	NaN	6448.47	6568.83	NaN	5974.76	NaN	6991.08	NaN	9468.46	11160.6	126095	2.26e-06	NaN	1	1	NaN	NaN	1	NaN	NaN	NaN	1	2	1	NaN	NaN	NaN	2	NaN
Mfap4	ECM Glycoproteins	Core matrisome	83270.8	72468.1	93311.6	27404.4	40753.1	36523.5	107327	64677	57624.4	123658	113397	108096	83647.4	219491	95309.3	15028.4	19844.1	15821.8	64723.1	45555.4	8203	26559.8	11417.5	7219.64	49822.8	86643.6	80701	41070.6	NaN	2.99e-15	4	4	4	4	4	4	4	4	3	4	4	4	4	3	3	2	4
Dpt	ECM Glycoproteins	Core matrisome	2156610	2328160	2691710	1755690	632848	552520	1056650	781909	1057730	556805	924683	1345020	631023	946456	311795	19698.5	NaN	NaN	852113	409078	NaN	9738.33	10855.3	NaN	320778	370099	399615	277592	NaN	1.21e-19	9	NaN	9	9	10	9	3	10	10	9	10	9	10	9	8	NaN	9
Thbs4	ECM Glycoproteins	Core matrisome	NaN	NaN	NaN	NaN	NaN	NaN	NaN	NaN	NaN	NaN	NaN	NaN	NaN	NaN	NaN	6392.17	7040.46	6141.85	70137.8	19501.3	10951	3954.48	10117.5	14915.6	73061.3	12205.5	16355.1	41815.4	NaN	6.12e-13	3	2	5	1	NaN	8	3	NaN	NaN	NaN	8	6	NaN	6	NaN	4	NaN
Mfap1a;Mfap1b	ECM Glycoproteins;ECM Glycoproteins	Core matrisome;Core matrisome	NaN	NaN	NaN	NaN	NaN	6670.57	7042.87	9894.41	3412.42	NaN	5481.66	NaN	NaN	NaN	NaN	7314.29	8396.21	8251.76	NaN	7920.68	9705.78	8343.56	8034.07	NaN	8591.7	10411.9	7156.95	8708.94	NaN	8.8e-06	2	2	1	NaN	1	2	2	1	1	1	2	2	NaN	NaN	NaN	2	NaN
Ctsh	ECM Regulators	Matrisome-associated	NaN	NaN	NaN	NaN	NaN	NaN	NaN	NaN	NaN	NaN	NaN	NaN	NaN	NaN	NaN	15309.8	11763.7	10910.9	NaN	16771.3	15070	16428.8	10492.1	14818.1	14551.2	26857.4	2783.4	8105.99	32898.4	2.34e-10	3	4	1	NaN	NaN	3	3	NaN	NaN	NaN	2	2	NaN	NaN	NaN	4	NaN
Kng1	ECM Regulators	Matrisome-associated	53159.9	51334.9	55458.7	NaN	28125.1	18613.8	75604.8	120200	33799.9	34078.1	20537.9	44049.3	60882.8	58574.2	30895.3	9388.86	6791.45	30749.4	12756.5	12176.3	18016.9	8788.43	22692.6	3130.67	24227.7	23298.3	14156.5	14464.8	NaN	1.16e-16	12	12	12	6	10	9	10	10	11	12	11	8	8	3	11	13	9
Hrg	ECM Regulators	Matrisome-associated	86926.9	59230	122623	73827.9	131691	81186.3	82176.9	47699	146443	58749.6	67856	95790.6	136319	64371.3	73874.9	13539.2	21449	66229.4	67501.4	22758.7	71301.5	16407.6	50836.8	18135.8	43368.5	27536.3	30448.9	19455.6	NaN	9.79e-17	10	9	8	5	8	9	8	8	8	8	9	7	6	6	9	11	8
Serpina3k	ECM Regulators	Matrisome-associated	804522	1341310	NaN	152928	894415	296598	664805	NaN	96616	471808	258551	452218	1039220	900986	343953	81981.9	53429.2	135385	103201	240392	180947	99095.4	34443.5	42112	NaN	108891	99272.4	NaN	NaN	7.61e-09	2	2	2	1	NaN	NaN	1	1	1	NaN	NaN	1	1	1	1	1	1
Loxl1	ECM Regulators	Matrisome-associated	29586.6	NaN	106854	NaN	115583	NaN	27645.8	29509.4	39766.8	48710.2	33440.9	141576	63183.2	55532.5	42607.4	6412.49	NaN	4067.51	NaN	18738.3	NaN	3819.02	NaN	15697.3	18105.9	23380.5	33698.7	14550.4	NaN	3.58e-10	4	NaN	4	3	3	4	1	NaN	3	4	4	4	3	NaN	2	NaN	3
Tgm1	ECM Regulators	Matrisome-associated	NaN	NaN	NaN	NaN	NaN	7385.5	22519.9	12650.5	NaN	NaN	NaN	NaN	NaN	NaN	NaN	23420.5	16256	16791.6	NaN	17709.9	13670.9	20655.2	17807.5	28440.4	10884.8	10315.8	8787.2	10082.2	31618.6	6.65e-08	3	3	2	NaN	2	2	3	3	1	2	3	4	1	NaN	NaN	3	NaN
Adam9	ECM Regulators	Matrisome-associated	NaN	NaN	NaN	NaN	NaN	8597.37	NaN	2475.22	NaN	NaN	NaN	NaN	NaN	NaN	NaN	5776.24	5486.37	7679.71	NaN	3353.17	4675.72	6893.38	6756.33	9063.44	NaN	4381.54	3212.57	3493.47	NaN	5.67e-06	1	1	1	NaN	1	NaN	1	1	NaN	1	1	NaN	1	NaN	NaN	1	NaN
Cela1	ECM Regulators	Matrisome-associated	NaN	NaN	NaN	NaN	NaN	NaN	NaN	NaN	NaN	NaN	NaN	NaN	NaN	NaN	NaN	6216.96	1366.66	NaN	NaN	NaN	NaN	NaN	NaN	NaN	NaN	NaN	NaN	NaN	NaN	6.7e-05	NaN	1	NaN	NaN	NaN	NaN	1	NaN	NaN	NaN	NaN	NaN	NaN	NaN	NaN	NaN	NaN
Cst3	ECM Regulators	Matrisome-associated	35252.9	NaN	736922	NaN	NaN	21428.7	16069.6	22917	NaN	221901	23853.1	347491	190368	32930.5	42212.7	9171.81	11740.1	NaN	42424.1	20276.6	35546.6	19111	14039.9	29266.5	25673.1	3407.71	13408.9	14056.4	NaN	5.47e-12	2	3	3	4	NaN	4	6	5	4	3	3	3	4	3	4	6	4
Itih4	ECM Regulators	Matrisome-associated	26101.3	NaN	NaN	NaN	9277.58	26040.8	26371.5	27837.5	40704.1	25935.9	14331.5	36265.3	29258.8	36132.9	24661.8	3885.18	3033.23	12286.1	3530.96	12058	13919	5853.87	20594.5	10228.5	49721.2	29025.8	40875.2	20439.8	445457	5.53e-14	20	8	19	7	13	18	8	11	12	15	19	17	9	5	14	14	11
Adam22	ECM Regulators	Matrisome-associated	2364840	3380280	5419590	905149	2704150	775617	851087	675690	1909380	1305270	1227010	1905450	1438070	2048250	1143610	NaN	NaN	10138.9	1019920	1352310	NaN	11671.6	21077.7	11698	1148650	912386	1333730	816344	NaN	4.83e-13	2	NaN	2	2	2	2	NaN	2	2	2	2	2	2	2	2	NaN	2
Adam10	ECM Regulators	Matrisome-associated	36508.1	49439.6	27706.8	NaN	16985.6	12035.4	27225.6	24609.8	NaN	25572.5	13482.9	35342	NaN	21191.2	15834.4	18229.8	23107.4	22045.1	NaN	15713.3	15086.5	20367	20283.3	21717.3	12677.9	19038.7	27712.4	10453.3	NaN	8.47e-11	1	2	1	NaN	2	2	2	2	1	1	2	1	1	NaN	NaN	2	1
Plod2	ECM Regulators	Matrisome-associated	NaN	NaN	NaN	NaN	NaN	NaN	NaN	NaN	NaN	NaN	NaN	NaN	NaN	NaN	NaN	4444.28	4766.55	11119.3	NaN	NaN	NaN	7192.59	6494.13	NaN	8701.31	10919.1	15597.3	7955.39	NaN	1.4e-11	4	2	4	NaN	1	4	2	NaN	NaN	NaN	4	2	NaN	NaN	NaN	NaN	NaN
Timp3	ECM Regulators	Matrisome-associated	NaN	NaN	NaN	NaN	10650.1	7966.39	11397	NaN	12649.3	17630.2	22710.9	NaN	10271.7	24979.7	NaN	44264.7	19096.5	11331.2	NaN	10430.1	22057.5	59915.9	13325.2	13043.6	5934.68	NaN	8111.64	7348.01	37229.7	1.2e-09	NaN	1	1	NaN	1	1	1	1	1	NaN	1	1	NaN	NaN	1	1	1
Ctss	ECM Regulators	Matrisome-associated	77113	NaN	56433.4	NaN	43187.1	27983.2	83542.8	142564	90535.3	82541.1	77276	95556.9	108042	146174	50643.9	133341	204995	212859	NaN	56626.8	122185	125851	97328.4	52626.3	64020.5	88649.4	69627.7	60910.8	NaN	1.92e-13	1	1	1	1	1	2	1	1	1	2	2	2	1	NaN	1	1	1
Ctsd	ECM Regulators	Matrisome-associated	145602	119065	192977	58144.3	136774	87008.5	104063	60145	57047	51940.7	38455.6	164210	191793	59857.4	48677.7	110796	142116	116536	103442	101676	92462.2	105272	68374.8	574260	104387	72815.4	150871	81514.3	156638	3.77e-20	18	21	19	3	9	17	19	13	12	14	18	17	8	5	5	18	8
Serpinb6a;Serpinb6	ECM Regulators	Matrisome-associated	96998.9	58214.8	159647	NaN	58252.5	40538.2	51289.5	102816	104984	82579.1	57538.9	96816.7	103377	160238	57712.5	29788	21965.4	62167.4	129910	37439	43069.2	57590.4	39048.6	31717.9	64585.1	37241.1	37337.4	49164.1	85608.5	2.57e-14	15	15	14	14	14	16	14	12	13	16	16	15	15	13	15	15	14
Ctsa	ECM Regulators	Matrisome-associated	NaN	NaN	NaN	NaN	NaN	11777	10456.8	19175.8	NaN	10469	11586	NaN	NaN	NaN	10103.6	18807.9	15988.7	14029.7	NaN	17785.2	24698.6	21554.6	13489.9	28702.7	23426.2	21379.5	23882.1	24022.7	NaN	3.86e-14	3	5	4	NaN	2	5	4	2	3	3	4	3	NaN	NaN	NaN	4	NaN
Itih2	ECM Regulators	Matrisome-associated	97369.8	84737.1	82577	68408.9	60222.4	34373.3	49836.7	57213.2	26192.8	63220.1	43710.1	63004.2	82855.8	108635	36124.7	24840.4	18484	28768.6	40009.8	125669	23053.1	14086.8	38565.7	18112.8	233168	463454	126046	116696	NaN	1.72e-17	28	15	23	9	14	26	8	13	10	21	27	20	8	9	9	12	17
Serpine1	ECM Regulators	Matrisome-associated	NaN	NaN	NaN	NaN	NaN	NaN	NaN	NaN	NaN	NaN	NaN	NaN	NaN	NaN	NaN	NaN	NaN	NaN	NaN	NaN	NaN	NaN	NaN	NaN	NaN	NaN	NaN	NaN	4925.73	0.000132551	NaN	NaN	NaN	NaN	NaN	NaN	NaN	NaN	NaN	NaN	NaN	NaN	NaN	NaN	NaN	NaN	NaN
F2	ECM Regulators	Matrisome-associated	NaN	NaN	NaN	NaN	NaN	10983.4	8902.17	17407.3	10051.5	6952.22	4061.23	NaN	NaN	9142.84	5201.73	4676.63	3955.79	NaN	NaN	4189.46	11210.4	6725.22	20348.8	3646.4	23993.2	15149.6	13012.3	9697.18	NaN	3.75e-09	3	3	3	2	4	4	3	4	4	4	3	4	3	NaN	NaN	3	3
Serpinb9	ECM Regulators	Matrisome-associated	NaN	NaN	NaN	NaN	NaN	NaN	10205.9	54497.6	15517.5	8748.29	NaN	NaN	7685.99	11580.9	10016.2	8490.1	11967.8	15597.4	NaN	12038	13332.3	12596.4	14331	6659.81	12951	11707.4	7757.43	10586.7	NaN	9.21e-09	5	5	5	1	3	4	3	NaN	4	5	4	4	NaN	NaN	4	5	3
F10	ECM Regulators	Matrisome-associated	NaN	NaN	NaN	NaN	NaN	NaN	NaN	2466.68	NaN	NaN	NaN	NaN	NaN	NaN	NaN	NaN	NaN	NaN	NaN	NaN	NaN	NaN	NaN	NaN	3471.64	1010.46	2734.71	1607.37	26093.4	2.83e-07	1	NaN	1	NaN	NaN	2	NaN	NaN	NaN	1	1	1	NaN	NaN	NaN	NaN	NaN
Cela2a	ECM Regulators	Matrisome-associated	NaN	NaN	NaN	NaN	NaN	NaN	NaN	NaN	NaN	NaN	NaN	NaN	NaN	NaN	NaN	17284.1	10375.5	NaN	NaN	NaN	NaN	NaN	NaN	NaN	NaN	4682.79	6503.15	NaN	NaN	3.64e-10	1	2	1	NaN	NaN	NaN	2	NaN	NaN	NaN	NaN	NaN	NaN	NaN	NaN	NaN	NaN
Ctsl	ECM Regulators	Matrisome-associated	NaN	11716.1	36727.7	27752.6	NaN	13350	17304.5	22704.2	15278.4	5870.03	13422.9	NaN	39869.8	22212.4	8394.7	4765.71	9409.45	3386.21	NaN	9379.24	15998.9	17450.5	3079.14	33657.9	20254.4	9928.19	9406.14	8337.46	NaN	2.73e-10	3	2	2	1	2	2	3	3	1	1	4	3	1	NaN	1	4	2
Plau	ECM Regulators	Matrisome-associated	NaN	NaN	NaN	NaN	NaN	NaN	NaN	NaN	NaN	NaN	NaN	NaN	NaN	NaN	NaN	1146.51	1058.95	1423.12	NaN	NaN	2374.92	847.12	468.524	1163.81	877.081	NaN	NaN	653.768	NaN	5.59e-06	NaN	1	NaN	NaN	NaN	1	1	NaN	NaN	NaN	1	NaN	NaN	NaN	NaN	1	NaN
Serpina3k	ECM Regulators	Matrisome-associated	454896	405368	212124	225397	222435	155040	348152	800747	221507	256201	131392	292267	485200	437035	146283	62517.4	75892.9	254497	79985.5	239964	139476	79546.6	144759	33472.9	155924	204863	68068.3	97901.3	836255	7.24e-21	22	23	24	20	25	24	21	22	25	27	27	20	18	15	29	27	25
Ctsb	ECM Regulators	Matrisome-associated	NaN	218198	203744	NaN	74727.2	73680.4	69214.4	58493.7	93429.3	130507	49529.5	95818.7	NaN	102918	70217.9	104109	74637.1	79894.2	NaN	72164.9	69963.1	80736.3	62488.6	61062.3	80508.9	89310.2	41786.2	67594.1	NaN	5.1e-16	14	19	16	NaN	11	14	19	12	14	13	14	13	7	NaN	NaN	16	13
Agt	ECM Regulators	Matrisome-associated	NaN	NaN	NaN	NaN	NaN	NaN	4898.12	21788.1	NaN	NaN	NaN	NaN	NaN	20080.1	NaN	3140.56	NaN	2634.94	NaN	10562	2242.15	1605.49	2241.46	NaN	10585	7633.56	NaN	12835	NaN	1.27e-05	2	NaN	NaN	NaN	NaN	2	1	NaN	1	2	2	1	NaN	NaN	NaN	1	2
Serpinh1	ECM Regulators	Matrisome-associated	471000	422163	394043	87247.7	504640	185516	237234	72452.4	131641	177676	368556	322673	681424	143836	333495	133492	88627.3	147767	126969	104865	118793	80286.8	94593.6	135839	146080	84224.5	177431	139724	95219.7	1.51e-17	34	40	40	22	37	43	41	38	40	39	44	34	30	23	52	43	29
Plg	ECM Regulators	Matrisome-associated	275600	156302	128766	126267	250612	161350	157190	154167	223761	186529	98565	252523	NaN	198682	174283	33521.1	23201.1	63048.9	67215.3	74281.7	54794.4	45944.8	75020.4	67879.2	104197	105442	153156	64039.5	NaN	1.07e-16	9	9	10	7	10	9	9	11	8	10	9	11	6	5	NaN	7	8
Tgm2	ECM Regulators	Matrisome-associated	1241000	1391410	3546090	750605	1054810	661586	590963	495755	868489	629290	782762	918359	224511	1191080	824204	32314.2	20272.1	17351.6	674250	521588	39573.6	36164.3	32770.6	20934.2	545357	869419	613156	526988	589416	2.91e-22	55	27	55	48	51	51	30	49	40	45	54	50	47	41	43	19	43
Serpina1b	ECM Regulators	Matrisome-associated	158153	121293	78305	NaN	54315.9	57963	104747	146098	75215.7	79345.8	35748.3	100141	84405.8	161756	61504.1	22428	22047.4	44903.4	28880.1	41570.1	30065.4	22481.3	38437.2	13094.7	36636.1	31295	28093.3	23960.6	NaN	7.36e-14	11	7	9	5	8	8	7	8	8	11	9	6	4	1	7	8	7
Timp2	ECM Regulators	Matrisome-associated	5239.93	NaN	NaN	NaN	NaN	12681	8549.25	11390	7822.44	NaN	NaN	17195.7	25116.8	NaN	5582.61	18462.6	14520.6	15558.8	NaN	19728.9	13961	32936.3	7624.64	48602.8	16838.2	29338.1	12437.7	11333.3	136890	2.98e-10	1	1	1	NaN	1	1	1	1	1	1	1	1	NaN	NaN	1	1	NaN
Serpinc1	ECM Regulators	Matrisome-associated	206734	127025	49599	34681.7	41222.2	112274	118573	144742	75626.4	84221.3	50305.8	98256.4	36228	135299	27234.4	16970	12503.6	36435.6	27166.1	53893.2	37271.8	12322	32707.3	9008.4	101237	50997.3	57474.8	32768	130757	6.31e-16	20	10	22	13	23	24	12	22	22	24	23	19	17	7	20	22	22
Mmp2	ECM Regulators	Matrisome-associated	NaN	NaN	NaN	NaN	NaN	NaN	NaN	14404.6	NaN	NaN	NaN	NaN	NaN	NaN	NaN	12746.7	NaN	7494.77	NaN	4301.3	6861.14	NaN	NaN	6511.31	10529.1	11293.4	13687.4	14516.6	NaN	0.000172659	1	NaN	1	NaN	NaN	1	1	NaN	NaN	1	1	NaN	NaN	NaN	NaN	1	NaN
Mmp12	ECM Regulators	Matrisome-associated	NaN	NaN	NaN	NaN	NaN	NaN	NaN	NaN	NaN	NaN	NaN	NaN	NaN	NaN	NaN	2088.99	NaN	NaN	NaN	NaN	11408.1	4690.75	3202.03	NaN	7187.44	NaN	NaN	NaN	41686.2	4.94e-09	NaN	NaN	NaN	NaN	1	3	1	NaN	NaN	NaN	NaN	NaN	NaN	NaN	NaN	4	NaN
Serpind1	ECM Regulators	Matrisome-associated	6641.24	NaN	NaN	NaN	26054.7	13787.2	19011.9	26667.2	9791.18	25162.1	18242.5	5582.55	NaN	51614.7	10563	5859.62	5201.32	17271.9	NaN	12223	13480.1	4890.27	16205.2	10522.6	26342.4	11381.4	32654.4	16316.2	NaN	9.03e-08	3	3	3	2	2	3	3	3	3	3	3	1	NaN	NaN	NaN	3	3
Ctsk	ECM Regulators	Matrisome-associated	19986.9	NaN	NaN	NaN	17783.4	NaN	NaN	NaN	23743.1	20462.2	22227.6	NaN	NaN	63400	15746.2	16241.3	24742.3	24574	NaN	8182.29	14825	39698.6	9110.54	3898	19897.9	8587.6	NaN	15254.6	NaN	0.000231198	1	1	NaN	NaN	1	1	1	NaN	NaN	NaN	1	1	NaN	NaN	NaN	1	1
St14	ECM Regulators	Matrisome-associated	NaN	NaN	NaN	NaN	NaN	4749.38	NaN	NaN	NaN	NaN	NaN	NaN	NaN	NaN	NaN	17035	13737.2	7713.6	NaN	17011.8	12313.9	13435.5	8798.28	9497.24	18517.9	13747.6	13851.5	17615.3	39102.4	2.08e-09	4	4	4	NaN	2	4	4	1	NaN	NaN	4	4	NaN	NaN	NaN	3	NaN
Serpinb5	ECM Regulators	Matrisome-associated	NaN	NaN	14172.5	NaN	NaN	20190.9	23334.3	8546.19	NaN	9790.33	NaN	NaN	NaN	15938.7	19464.8	31380.4	52447.8	64381.9	NaN	53042.4	54711.4	83046.9	103205	43481.8	55380.9	67862.2	38251.8	52977.1	511589	1.42e-16	22	21	17	1	13	21	20	10	7	5	22	20	NaN	NaN	NaN	22	4
Serping1	ECM Regulators	Matrisome-associated	27851.7	NaN	19515.9	NaN	20521.2	18275.5	24353.4	31392.8	32402.4	23727.5	12570.5	27188.3	41459	34271.1	17636.4	6233.49	4088.66	10726	NaN	8675.99	8868.18	7696.21	20347.9	5413.9	30877.6	12120.5	13716.9	10977.3	155558	1.06e-13	10	4	8	4	7	10	5	3	6	9	7	7	5	NaN	5	6	6
Serpinf1	ECM Regulators	Matrisome-associated	39034.5	NaN	6072.92	NaN	7793.02	20084.4	20695.1	27729.9	20021	25646.9	22562.9	31551.8	35314.3	31871.3	23517.5	13543.6	13643	17809	NaN	8548.28	7159.87	9664.75	6067.19	8296.2	12962	16538.6	19085.7	5754.95	73428.3	1.37e-07	7	7	5	1	4	7	7	5	4	7	5	4	1	NaN	3	7	4
Ctsc	ECM Regulators	Matrisome-associated	16767.1	NaN	13410.5	NaN	8116.71	7427.1	11078.5	36330.3	17684.1	19872.8	10907.9	NaN	NaN	13674.1	10974.5	17655.5	22432.7	31390.1	6224.32	33644	39591.5	31588.8	13233.4	23174.4	45803.6	26482.1	32079.4	27811.7	NaN	1.03e-11	3	3	3	2	2	3	3	2	3	3	3	3	2	1	NaN	3	3
Bmp1	ECM Regulators	Matrisome-associated	NaN	NaN	NaN	NaN	NaN	NaN	NaN	NaN	NaN	NaN	NaN	NaN	NaN	NaN	NaN	4060.17	3871.33	1508.8	NaN	2132.93	5565.45	6719.62	NaN	4868.83	5163.45	2131.52	5810.53	2091.8	NaN	6.63e-11	2	3	2	NaN	NaN	2	3	NaN	NaN	NaN	1	NaN	NaN	NaN	NaN	3	NaN
Serpina1d	ECM Regulators	Matrisome-associated	NaN	NaN	13627.2	NaN	16872	NaN	19017	53585.1	24377.5	NaN	NaN	NaN	42986.4	24947.6	18218.3	4304.79	7006.1	21535.9	NaN	16907.7	19396.2	8803.65	17852.7	6328.03	55590.6	12809.4	18819.8	17334.4	NaN	2.63e-14	6	2	4	NaN	2	3	3	NaN	3	4	4	4	NaN	NaN	2	4	3
Serpina1e	ECM Regulators	Matrisome-associated	146598	186841	111173	NaN	70770.9	71065.4	82040.3	9815.48	66758.9	48366.1	NaN	92048.1	129803	98814	56612	11688.4	NaN	49359.4	220573	NaN	426768	NaN	41053.1	110866	761862	38173.4	501635	417012	NaN	2.16e-10	1	NaN	1	NaN	1	1	1	1	1	1	1	NaN	NaN	1	1	1	1
Serpina6	ECM Regulators	Matrisome-associated	NaN	NaN	NaN	NaN	NaN	11901.4	17490.8	42694.3	7577.39	14657.6	4661.33	NaN	22692.4	32799	12691	3474.42	4542.56	16440	755.479	2271.95	7100.69	3780.65	9723.91	NaN	3623.37	21234	1951.49	5448.16	3827.64	7.39e-10	4	4	2	1	4	2	2	5	4	4	3	NaN	2	1	3	3	4
Serpine2	ECM Regulators	Matrisome-associated	NaN	NaN	NaN	NaN	NaN	2156.98	NaN	NaN	NaN	NaN	NaN	NaN	NaN	NaN	NaN	5464.16	10153.6	4156.87	NaN	5516.34	12730.1	7798.8	5478.18	7276.66	4004.69	6956.42	4188.52	6779.29	NaN	2.76e-07	5	3	5	NaN	1	4	2	1	NaN	NaN	3	2	NaN	NaN	NaN	3	NaN
Ambp	ECM Regulators	Matrisome-associated	30471.1	15852	24454.3	NaN	20248.2	18509.5	30978.3	28136.1	32936.3	27141.1	15778.7	41034.6	64804.8	34325.3	27721.4	NaN	7553.66	14098.5	NaN	NaN	12307	NaN	40412.3	NaN	NaN	NaN	NaN	17683.5	259673	3.91e-13	NaN	1	NaN	NaN	1	NaN	NaN	1	1	1	1	NaN	NaN	NaN	1	1	1
F13b	ECM Regulators	Matrisome-associated	22172.1	NaN	24211.1	NaN	34276	11612.5	19770.4	20192.9	30177.9	16777	19708	21239	29969.4	25675.9	19633.1	NaN	NaN	2013.2	NaN	7994.24	1799.59	NaN	4454.11	2097.16	4648.71	4180.47	3503.68	5149.87	NaN	1.55e-06	1	NaN	2	1	3	3	NaN	3	3	3	1	2	1	NaN	2	1	3
Tgm3	ECM Regulators	Matrisome-associated	NaN	NaN	NaN	NaN	NaN	NaN	NaN	NaN	NaN	NaN	NaN	NaN	NaN	20785.4	NaN	NaN	NaN	NaN	NaN	NaN	NaN	NaN	NaN	NaN	NaN	NaN	NaN	NaN	NaN	3.37e-05	NaN	NaN	NaN	NaN	NaN	NaN	NaN	NaN	NaN	NaN	NaN	NaN	NaN	NaN	NaN	NaN	1
Fam20c	ECM Regulators	Matrisome-associated	NaN	NaN	NaN	NaN	NaN	NaN	NaN	NaN	NaN	NaN	NaN	NaN	NaN	NaN	NaN	2176.51	NaN	2180.9	NaN	4981.61	3479.43	3880.45	786.925	4179.21	3629.12	NaN	NaN	NaN	NaN	1.09e-05	NaN	NaN	NaN	NaN	NaN	1	1	NaN	NaN	NaN	NaN	1	NaN	NaN	NaN	1	NaN
P4ha2	ECM Regulators	Matrisome-associated	NaN	NaN	NaN	NaN	NaN	NaN	NaN	NaN	NaN	NaN	NaN	NaN	NaN	NaN	NaN	NaN	NaN	5066.79	NaN	NaN	2950.57	NaN	3839.22	NaN	2652.51	3359.57	7644.77	2662.04	NaN	2.65e-06	1	NaN	2	NaN	NaN	2	NaN	NaN	NaN	NaN	2	1	NaN	NaN	NaN	2	NaN
P4ha1	ECM Regulators	Matrisome-associated	33921.6	5568.6	NaN	NaN	10726.3	8040.41	7398.95	14117.5	8711.54	10054.8	6285.22	15916.3	23633.2	16225.7	7414.45	5459.4	NaN	17488.1	NaN	3211.77	7349.01	9084.13	NaN	7594.09	9784.1	8247.32	13404.1	6019.16	NaN	5.55e-11	8	NaN	9	NaN	6	9	6	3	1	7	7	6	NaN	NaN	6	8	1
Serpinf2	ECM Regulators	Matrisome-associated	108631	123057	30709.8	4688.3	82024.6	45951.8	56326.8	55984.7	64295.7	41655.7	37429.5	49233	86121.7	69484.6	57415.5	4144.22	5222.31	12836.2	11800.6	24502.9	14975.8	6813.81	29138.7	3788.54	42766.2	25720.8	25323.5	30871.8	130186	1.5e-16	13	8	11	10	11	13	6	11	10	12	13	11	10	4	10	9	10
Itih1	ECM Regulators	Matrisome-associated	63856.8	31078.3	92225.6	NaN	202533	23952.3	38208.3	34433	51518.2	58984.1	64682	49978.3	47671.5	151275	36581.7	10254.4	18246.4	35005	44161.2	94112.3	16522.3	23252.4	22235.3	21686.7	61374	212342	28243.3	62324.9	NaN	5.46e-16	41	21	25	12	32	38	17	18	23	26	39	35	14	16	24	22	30
Itih3	ECM Regulators	Matrisome-associated	127966	64338.6	163670	310225	121722	49475.4	154848	96486.4	123011	100475	139875	NaN	113770	410237	128945	7859.69	5416.19	18569.6	231974	128804	10238.9	5851.14	19121.3	NaN	87098.3	182200	24288.8	45456.1	NaN	5.44e-15	24	11	16	11	19	23	6	12	18	19	20	19	15	16	18	14	22
Pzp	ECM Regulators	Matrisome-associated	626624	306582	121692	105795	212122	275149	642764	603203	335524	308479	254694	384615	360332	668863	223386	112663	124597	451678	110236	169255	218515	116143	575574	50991.6	401442	203375	132154	269402	210131	2.37e-18	50	47	40	35	54	70	41	56	61	69	69	42	37	20	54	55	53
Cstb	ECM Regulators	Matrisome-associated	42333.8	26419.2	14899.2	NaN	23065.5	27782.1	19198	52789	34857.4	25900.4	12590	26316.1	NaN	41614.6	16645.2	21758.8	22728.2	28197.7	10530.8	46027.7	30940.4	23759.9	23149.8	44518.2	48663.6	62417.9	37669.7	43872.2	NaN	2.22e-12	3	2	5	1	3	3	3	3	2	5	5	3	2	3	NaN	5	2
A2m	ECM Regulators	Matrisome-associated	NaN	NaN	NaN	NaN	NaN	NaN	NaN	NaN	NaN	NaN	NaN	NaN	NaN	NaN	NaN	NaN	NaN	NaN	NaN	NaN	2274.47	NaN	NaN	NaN	3549.48	2356.56	2514.77	6428.93	NaN	4.91e-08	1	NaN	1	NaN	NaN	1	NaN	NaN	NaN	NaN	3	NaN	NaN	NaN	NaN	3	NaN
Kng2	ECM Regulators	Matrisome-associated	40146.4	43198.9	NaN	27629.7	14852.8	9707.71	NaN	25017	20005.1	NaN	NaN	NaN	18152.9	NaN	11696.2	3750.29	NaN	16664.7	NaN	10650.8	11910.2	NaN	18218.7	NaN	18019.4	18229.8	11302	10966.5	NaN	5.47e-09	1	NaN	1	NaN	1	1	1	1	NaN	1	1	1	NaN	NaN	1	1	NaN
Try10	ECM Regulators	Matrisome-associated	5576750	4998450	2228910	831335	1415680	1047280	1375370	397888	1567840	704643	739399	2940080	NaN	1046320	262559	490541	109976	753880	493792	1833460	196638	283091	274648	180310	278560	87387.7	158631	45086.6	NaN	6.35e-16	3	5	3	5	5	5	5	5	5	5	3	4	4	5	NaN	4	5
Adamtsl4	ECM Regulators	Matrisome-associated	54426	NaN	NaN	NaN	40574.6	NaN	34187.8	36129.5	88519.5	73624.1	62585.6	124238	NaN	140576	27950.1	NaN	NaN	NaN	NaN	3739.12	NaN	NaN	NaN	NaN	NaN	NaN	NaN	NaN	NaN	2.6e-05	NaN	NaN	NaN	NaN	1	NaN	NaN	NaN	1	1	NaN	NaN	1	NaN	NaN	NaN	1
F12	ECM Regulators	Matrisome-associated	NaN	NaN	NaN	NaN	NaN	12303.2	8755.18	11490.3	NaN	11730.7	NaN	NaN	5442.6	7325.38	5859.92	NaN	NaN	7160.63	NaN	4375.88	4318.42	NaN	NaN	10856.3	4822.12	5557.57	5564.62	4674.39	NaN	4.36e-07	1	NaN	1	NaN	1	1	NaN	1	1	1	1	NaN	NaN	NaN	1	1	1
F13a1	ECM Regulators	Matrisome-associated	154190	82468	190655	67917.9	203655	59107.4	142477	163045	350771	199496	195028	188662	338491	284357	96946.2	22791.1	27517.7	84829.2	94593.8	132109	36515.7	49963.1	30123	27163.2	192908	102552	119566	163393	19282.6	3.93e-18	40	25	41	31	33	42	29	28	33	41	41	41	32	24	32	24	35
Itih5	ECM Regulators	Matrisome-associated	398745	503772	502982	49338.5	306113	186020	134956	91710.9	228750	213657	195899	286875	102441	235865	214443	17628	18831.1	21483.1	135727	157983	15477.8	16608.4	14155.1	50721.6	48490.2	17555.5	6494.92	45817.8	NaN	3.66e-12	6	12	4	18	20	15	13	22	20	20	17	15	17	17	19	7	20
Sulf2	ECM Regulators	Matrisome-associated	NaN	NaN	NaN	NaN	NaN	NaN	NaN	NaN	NaN	NaN	NaN	NaN	NaN	NaN	NaN	4230.35	4387.77	NaN	NaN	NaN	9200.97	NaN	4328.05	8207.2	4153.06	5371.55	NaN	3321.25	NaN	4.41e-06	1	2	NaN	NaN	NaN	1	2	NaN	NaN	NaN	1	NaN	NaN	NaN	NaN	2	NaN
Fam20a	ECM Regulators	Matrisome-associated	NaN	NaN	NaN	NaN	NaN	5483.09	NaN	NaN	NaN	NaN	NaN	NaN	NaN	NaN	NaN	9259.27	4484.09	4662.9	NaN	8721.4	9993.37	11040.1	7165.19	8543.86	7001.25	NaN	NaN	6254.68	NaN	2.71e-07	NaN	3	NaN	NaN	NaN	3	3	2	NaN	NaN	3	3	NaN	NaN	NaN	2	NaN
Serpina10	ECM Regulators	Matrisome-associated	NaN	NaN	NaN	NaN	NaN	46102.1	111726	5964.76	NaN	NaN	NaN	NaN	NaN	NaN	NaN	NaN	NaN	2376.72	NaN	1116.53	2253.21	593.817	4522.5	NaN	7063.04	2478.3	5977.82	2575.11	35452	1.14e-11	3	NaN	4	NaN	3	3	NaN	2	2	3	3	3	NaN	NaN	NaN	2	NaN
Serpina3n	ECM Regulators	Matrisome-associated	64101	51236.5	23965.6	95522.7	60861.6	23583.9	37030.3	41784	68401.1	87490.4	37531.9	61733.5	48456.4	83467.9	30596.7	9067.99	13025	17629.6	11497.8	19089.1	19419.4	13415.8	17172	15325.8	55754.7	28898.4	37760.2	34479.9	395069	1.14e-18	12	9	11	7	9	10	8	9	9	12	12	7	9	5	9	11	12
Serpinb1a	ECM Regulators	Matrisome-associated	36656.3	19650	94788	42296.4	34938.3	12998.3	59328.8	161110	59115.7	94332.1	35088.5	73643.7	62731	207700	44266.8	5005.84	5358.79	11740.9	95758.9	44340.9	12785.1	9978.58	4904.77	NaN	38167.5	NaN	4282.03	15493.5	NaN	1.82e-13	NaN	8	11	28	22	25	11	15	22	28	21	8	23	17	18	11	29
Cpn2	ECM Regulators	Matrisome-associated	NaN	NaN	NaN	NaN	NaN	NaN	14285.7	12179.4	NaN	9259.44	NaN	NaN	NaN	12814.1	5536.98	NaN	3483.67	8178.42	NaN	6071.25	3248.76	3345.28	10050.1	NaN	8403.61	9144.05	5216.88	4579.91	NaN	3.02e-11	1	1	1	NaN	2	2	NaN	NaN	1	2	1	1	NaN	NaN	NaN	2	1
Plod3	ECM Regulators	Matrisome-associated	NaN	NaN	NaN	NaN	NaN	7428.64	4962.34	5901.67	NaN	5894.89	4399.55	NaN	NaN	7672.94	3396.06	20211.3	13079.3	16518.3	NaN	17574.4	19150.1	20946.6	14868.5	13915.1	16520.8	7870.44	13652.7	8517.82	12247.3	9.21e-10	9	11	11	NaN	5	10	10	5	1	4	11	10	NaN	NaN	NaN	11	2
Plod1	ECM Regulators	Matrisome-associated	15348.9	NaN	25197.6	NaN	14617	11178	13079.5	NaN	18157.9	15945.5	NaN	NaN	NaN	17964.7	15986.7	15596.9	14987.4	12861.1	NaN	17847.8	26178	23882.2	16433.1	21647.5	27037.1	20365.8	41511.8	20595.1	NaN	1.64e-13	11	12	12	NaN	8	10	10	7	5	NaN	12	9	NaN	NaN	NaN	13	4
Htra1	ECM Regulators	Matrisome-associated	6550.6	NaN	9001.15	NaN	11887	3359.97	7286.52	4804.44	NaN	7302.36	6652.48	7077.32	17148.5	8213.91	10543.6	1431.89	1161.05	NaN	2358.46	2652.85	7166.89	NaN	NaN	6766.63	6949.17	5688.75	56037.5	3847.39	NaN	2.12e-13	2	1	8	1	2	1	1	3	2	3	2	2	1	1	2	1	2
Ctsz	ECM Regulators	Matrisome-associated	42869.8	15020.3	53839.9	NaN	25857.3	28160.5	55854.9	87657.7	49601	52063.3	34203.6	24510.1	36607.2	74512.2	52838.9	87659.2	94354.4	110569	20570.9	78937	72386.4	101722	69545	101134	66816.3	81250.7	51997.5	80952.7	NaN	7.21e-15	5	7	5	1	3	5	7	3	4	5	5	5	2	1	2	5	2
Serpina1a;Serpina1c;Serpina1a	ECM Regulators;ECM Regulators	Matrisome-associated;Matrisome-associated	1018440	753560	588909	279767	605919	385883	518781	786805	654326	452811	263262	708815	911102	1007550	375011	85144	102279	235272	151738	228434	221540	125305	279802	57293.5	336339	242598	237050	181195	273308	3.41e-22	29	24	29	20	33	31	23	31	29	35	32	27	23	15	30	32	27
Muc1	ECM-affiliated Proteins	Matrisome-associated	NaN	NaN	NaN	NaN	NaN	NaN	NaN	NaN	NaN	NaN	NaN	NaN	NaN	NaN	NaN	3720.15	2898	1440.08	NaN	2824.9	2456.99	1911.12	4360.06	1837.67	456.087	8608.58	NaN	NaN	1536.56	1.2e-05	2	1	NaN	NaN	NaN	1	2	NaN	NaN	NaN	NaN	NaN	NaN	NaN	NaN	2	NaN
Anxa7	ECM-affiliated Proteins	Matrisome-associated	100106	200024	128131	107118	72408.9	69039.1	93303.7	57794	88004.8	64497.5	51711.5	55105	111162	160257	60593.4	56056.6	44771.4	45141.2	71886.2	77023.7	33791.9	53249.9	46340.6	50381.8	50117.5	52362.6	30445.4	39055.5	NaN	2.16e-17	14	11	11	6	11	14	13	12	10	14	14	14	9	7	7	11	13
Clec10a	ECM-affiliated Proteins	Matrisome-associated	85356.8	NaN	77105	NaN	65627.3	18986.9	40808.8	64496.8	100929	81466.6	82862	94695.9	75367.2	58812.8	43460.8	7823.96	9677.07	21932.1	NaN	7377.48	4941.04	12645.5	5909.12	6272.28	9231.95	NaN	NaN	9525.23	NaN	1.08e-10	NaN	5	NaN	5	5	4	5	4	5	5	4	3	5	NaN	5	4	5
Lgals8	ECM-affiliated Proteins	Matrisome-associated	NaN	NaN	NaN	NaN	12724.3	NaN	11711.8	NaN	NaN	12712.1	12963.6	NaN	NaN	NaN	12202.3	8786.66	14126.5	13146.7	NaN	8729.01	14223.8	9348.23	11184.1	19708.3	NaN	8493.59	10829	4018.32	NaN	1.02e-05	1	1	1	NaN	NaN	NaN	1	NaN	1	NaN	1	1	NaN	NaN	NaN	1	NaN
Lgals9	ECM-affiliated Proteins	Matrisome-associated	62275.6	69562.6	45256	NaN	82554.1	25811.4	15144.2	38305.7	80728.6	44319	66642.8	113956	43170.1	44655.8	26193.4	14035.7	18850.2	17303.9	23582.3	38935.2	27489	26676	30296.1	42616.1	79471.5	41995.2	40347.4	38541.7	NaN	1.72e-13	5	5	5	5	5	5	5	5	3	5	5	5	3	3	5	5	5
Plxdc2	ECM-affiliated Proteins	Matrisome-associated	NaN	NaN	NaN	NaN	4969	3820.81	4433.94	6665.04	7693.03	4996.94	4327.62	6347.99	NaN	7185.06	6695.2	4463.47	4898.41	4095.33	NaN	3847.71	6098.25	4045.68	3257.71	3629.91	6047.23	7422.35	3334.02	4449.29	NaN	2.6e-06	1	1	1	1	1	1	1	1	1	1	1	1	1	NaN	NaN	1	1
Plxnb2	ECM-affiliated Proteins	Matrisome-associated	NaN	NaN	NaN	NaN	NaN	3469.09	NaN	10225	5372.97	6938.8	NaN	NaN	NaN	NaN	NaN	15483.6	13927.5	13632.1	NaN	13732.5	16421	15507.8	11838	12687.8	13269.2	12988.2	11545.3	13615.4	29219.4	2.53e-06	5	6	4	NaN	1	6	6	1	NaN	3	6	3	NaN	NaN	NaN	5	NaN
C1qtnf3	ECM-affiliated Proteins	Matrisome-associated	NaN	NaN	NaN	NaN	NaN	NaN	169.125	177.955	NaN	NaN	NaN	NaN	NaN	NaN	NaN	NaN	NaN	NaN	NaN	NaN	411.769	NaN	NaN	NaN	500.979	2938.4	3470.89	442.415	NaN	7.63e-05	1	NaN	1	NaN	NaN	1	NaN	NaN	1	1	1	NaN	NaN	NaN	NaN	1	NaN
Anxa6	ECM-affiliated Proteins	Matrisome-associated	179887	159589	132032	173637	99630.1	56567.8	119371	72539.1	116008	63668.8	64248.9	135957	NaN	112496	56220.9	156519	121759	307905	97992	191927	299725	397170	185199	66422.9	200831	297146	349912	229931	NaN	4.61e-20	5	5	6	3	3	4	4	4	4	4	6	5	4	3	NaN	6	5
Anxa3	ECM-affiliated Proteins	Matrisome-associated	146798	105445	151475	70201.3	234690	45033.7	86864	179638	142683	160165	100494	148109	426423	190788	63627.6	38118.7	31280.1	83792.9	33879.9	92188.4	35370	48959.6	34133.4	49252.4	46740.2	123275	86310.6	64094.4	106548	5.31e-15	18	16	15	12	12	16	15	12	14	18	18	16	11	9	13	15	16
Anxa8	ECM-affiliated Proteins	Matrisome-associated	NaN	NaN	NaN	NaN	NaN	NaN	NaN	NaN	NaN	NaN	NaN	NaN	NaN	NaN	NaN	7027.67	NaN	6255.01	NaN	5905.68	6561.39	15043.2	11037.3	7870.89	7378.83	NaN	NaN	NaN	NaN	3.66e-05	NaN	NaN	NaN	NaN	NaN	1	2	NaN	NaN	NaN	NaN	2	NaN	NaN	NaN	1	NaN
Sdc4	ECM-affiliated Proteins	Matrisome-associated	39823.3	23592.7	93680.7	NaN	28599.1	20113	48091	28397.4	37390	30671.9	NaN	43908.5	NaN	47215.7	33652.2	55399.9	NaN	56940.5	20335.2	60522.8	52964.5	46271.6	56520.4	14648.8	50903.6	48560.6	33747.5	51878.3	NaN	1.22e-10	1	NaN	1	1	1	1	1	1	1	1	1	1	1	1	NaN	1	1
Clec11a	ECM-affiliated Proteins	Matrisome-associated	NaN	NaN	NaN	NaN	NaN	NaN	NaN	NaN	NaN	NaN	NaN	NaN	NaN	NaN	NaN	NaN	NaN	NaN	NaN	NaN	NaN	NaN	NaN	NaN	1869.85	NaN	4594.43	NaN	NaN	1.83e-05	NaN	NaN	2	NaN	NaN	1	NaN	NaN	NaN	NaN	NaN	NaN	NaN	NaN	NaN	NaN	NaN
Anxa2	ECM-affiliated Proteins	Matrisome-associated	3017770	2982810	3988770	1906580	2798300	1303830	1197370	530437	2139060	1427090	1155670	2263280	2457990	2019650	2421600	347985	360335	412731	964947	861305	651226	617581	402062	301763	625325	159367	474513	337019	668916	2.91e-22	45	55	59	55	62	57	55	64	62	58	60	55	58	50	79	62	59
Anxa1	ECM-affiliated Proteins	Matrisome-associated	1004230	1071440	1132500	312261	979599	633603	523404	276420	599673	720371	635349	1412620	1411540	901994	956463	167529	131657	241264	357663	550566	243824	270841	191395	213112	142278	73407.5	130155	137904	590667	1.01e-18	25	34	31	27	33	35	35	36	32	34	37	33	33	26	42	40	35
C1qb	ECM-affiliated Proteins	Matrisome-associated	69717.2	30433.8	NaN	23602.5	167950	19278.1	NaN	13056.1	64832.4	12864.8	6340.62	94905	137172	67467	33289.7	5053.65	12459.5	44423.9	23454.6	4166.31	14201	12379	7345.09	17729	9518.68	14575.2	28039.5	9863.98	NaN	3.61e-14	5	4	5	1	1	5	4	2	NaN	3	5	4	1	2	1	5	2
Anxa6	ECM-affiliated Proteins	Matrisome-associated	1260740	2107130	2113440	1090360	1313080	633613	901018	769982	1240540	947792	652798	991703	333805	1440840	906663	635508	625073	1027870	827914	811999	1411920	1528760	594412	316280	905079	1640440	1645370	1100960	56773.2	3.87e-22	111	104	112	80	91	103	103	96	96	101	113	101	91	78	105	113	97
Lgals1	ECM-affiliated Proteins	Matrisome-associated	344746	280189	284614	132933	248830	66602.8	99096.2	107696	157529	129995	76027.6	196368	305458	177230	161360	8710.54	11939.8	20421.8	92728.1	27538.5	10656.4	20744.2	11255	8817.52	29991.4	20306.6	46365.2	23825.4	373162	1.25e-16	8	7	7	5	10	7	6	11	11	11	9	10	6	3	7	8	9
Lgals3	ECM-affiliated Proteins	Matrisome-associated	15858	NaN	28038.6	NaN	52769.5	20990.2	18046.6	17710.6	35915.7	34273.6	24405.3	35986.6	43723.6	19771.3	27126.9	7915	12128.8	24414.9	NaN	23469.8	26406.4	13936.8	10420.6	52041.7	29723.9	23626.8	36942.4	22508.3	NaN	1.95e-14	6	7	7	NaN	6	7	5	4	4	4	7	5	2	NaN	5	7	4
Mbl1	ECM-affiliated Proteins	Matrisome-associated	NaN	NaN	NaN	NaN	NaN	NaN	NaN	NaN	NaN	NaN	NaN	NaN	NaN	NaN	NaN	NaN	NaN	NaN	NaN	NaN	NaN	NaN	NaN	NaN	NaN	NaN	NaN	NaN	21446.5	2.31e-08	NaN	NaN	NaN	NaN	NaN	NaN	NaN	NaN	NaN	NaN	NaN	NaN	NaN	NaN	NaN	NaN	NaN
Anxa5	ECM-affiliated Proteins	Matrisome-associated	851852	912476	679593	859239	2040240	232229	981885	679369	2005660	603941	389989	607143	344142	865748	756924	218674	321401	326690	187932	354901	316270	296317	372959	160177	324405	579600	307544	337685	79956.1	5.39e-20	35	36	31	22	34	31	32	30	29	32	35	31	27	22	34	34	31
Anxa11	ECM-affiliated Proteins	Matrisome-associated	131000	174167	181495	239007	196299	83160.2	144707	113838	132647	148943	76005.7	105836	36350.2	189175	118850	56386.7	58332.1	34518.5	153889	131858	52507.1	47124.3	42503.6	60524.3	72957.4	76007.6	118684	50970.8	103726	5.32e-12	14	15	17	10	13	17	15	13	13	15	14	13	13	10	13	13	14
Anxa4	ECM-affiliated Proteins	Matrisome-associated	568909	418342	859117	131570	333216	148290	241076	93869.5	294931	214108	235614	303145	415353	274704	209972	183236	304650	229382	196565	155521	236026	346815	302922	74957.1	213258	289987	200713	299036	452290	1.55e-19	35	40	36	28	35	35	38	30	32	33	41	37	32	29	28	38	33
C1qa	ECM-affiliated Proteins	Matrisome-associated	NaN	36494.6	NaN	NaN	60358.2	24245	31321.4	23587.8	65269.1	36035.6	32507.8	NaN	113601	60677	25101.8	24252.6	38393.8	18791.3	25487.2	34502.3	44727.6	30173.1	36804.3	75565.9	33018.5	48500.3	99113.3	24831	NaN	3.91e-14	7	7	7	2	5	7	7	5	5	5	7	4	5	3	5	7	4
C1qc	ECM-affiliated Proteins	Matrisome-associated	NaN	21036.4	88425.4	NaN	122653	29611.7	29101	31660.2	75302.7	45792.2	51963.4	46886.6	165706	76956.1	28251.6	26727.3	57590.2	23279.4	22558.9	20825.1	54762.2	25641.9	20007	82887.5	52500.5	70362.1	110939	38784.9	NaN	9.91e-14	6	5	5	2	3	5	5	3	2	5	5	4	2	2	3	5	4
Sema4c	ECM-affiliated Proteins	Matrisome-associated	NaN	NaN	NaN	NaN	NaN	NaN	NaN	NaN	NaN	NaN	NaN	NaN	NaN	NaN	NaN	NaN	31039.1	NaN	NaN	NaN	NaN	NaN	NaN	NaN	NaN	NaN	NaN	32751.5	NaN	0.00043921	NaN	1	NaN	NaN	NaN	NaN	NaN	NaN	NaN	NaN	1	NaN	NaN	NaN	NaN	NaN	NaN
Muc15	ECM-affiliated Proteins	Matrisome-associated	NaN	NaN	NaN	NaN	NaN	NaN	NaN	5241.35	NaN	NaN	NaN	NaN	NaN	NaN	NaN	28786.3	20743.9	2950	19058.4	10297.3	62387.4	66553.4	39355	25736.5	21112	17468.3	7397.11	22864.8	NaN	1.59e-13	1	2	1	NaN	1	1	2	NaN	NaN	1	2	2	NaN	1	NaN	2	NaN
Cd209b	ECM-affiliated Proteins	Matrisome-associated	NaN	NaN	NaN	NaN	NaN	NaN	15999.5	63939.5	42081.3	36161.4	22753.4	NaN	29619	27917.4	19198.8	NaN	8732.73	10683	NaN	19417.4	NaN	10739.8	7528.55	NaN	NaN	NaN	NaN	NaN	NaN	2.6e-09	NaN	1	NaN	NaN	5	NaN	NaN	NaN	1	7	NaN	NaN	NaN	NaN	2	NaN	3
Lgalsl	ECM-affiliated Proteins	Matrisome-associated	NaN	NaN	NaN	NaN	NaN	NaN	NaN	NaN	NaN	NaN	NaN	NaN	NaN	NaN	NaN	NaN	3684.77	6712.16	NaN	NaN	7616.48	8024.73	4385.96	NaN	6141.33	6025.59	4022.99	6975.4	NaN	1.94e-06	3	2	2	NaN	NaN	3	NaN	NaN	NaN	NaN	3	3	NaN	NaN	NaN	3	NaN
Cspg4	ECM-affiliated Proteins	Matrisome-associated	NaN	10869.6	NaN	NaN	NaN	6495.94	15769.9	NaN	NaN	NaN	13913.9	NaN	NaN	NaN	9958.3	8270.95	6682.36	6221.98	NaN	7318.83	3019.57	4014.2	5867.49	4227.39	NaN	NaN	3374.9	NaN	NaN	4.16e-06	NaN	1	1	NaN	1	NaN	1	1	1	NaN	NaN	NaN	NaN	NaN	NaN	1	NaN
Lgals12	ECM-affiliated Proteins	Matrisome-associated	41307	81636.1	59947.1	NaN	50045.4	34043.3	29813	15816.5	25339.2	31278.5	30565.8	29589.5	20415.9	27771.4	34690.8	6563.75	1665.8	5326.54	12196.8	10071.5	NaN	NaN	5211.68	4343.55	NaN	NaN	NaN	NaN	NaN	3.66e-07	NaN	2	NaN	2	4	NaN	3	4	4	3	NaN	NaN	3	3	1	NaN	3
Hpx	ECM-affiliated Proteins	Matrisome-associated	115563	121473	41074.9	93458.5	65242	82988.1	125309	502511	105126	93090.7	37337.8	89956.6	65712.2	183514	48092.8	25442.2	28791.4	147090	31962.2	70659.1	87464.1	29786.1	270450	28818.6	242103	192912	203170	199476	10652.4	6.23e-19	14	17	16	10	14	14	15	13	14	16	17	13	11	5	10	13	12
Cd209d	ECM-affiliated Proteins	Matrisome-associated	11454.1	NaN	NaN	NaN	NaN	3338.26	NaN	17848.4	26492.3	24699.5	17463.5	17218.3	NaN	17718.9	7913.16	3738.61	5088.41	20603.5	NaN	NaN	NaN	7855.69	5399.8	NaN	3354.46	NaN	NaN	3331.36	NaN	3.15e-05	NaN	1	NaN	1	1	1	1	1	NaN	1	1	NaN	1	NaN	NaN	NaN	1
Lgals7	ECM-affiliated Proteins	Matrisome-associated	NaN	NaN	NaN	NaN	NaN	5838.96	4191.88	1615.74	NaN	NaN	NaN	NaN	NaN	NaN	NaN	NaN	NaN	3168.61	NaN	NaN	10335.3	28409.9	10990.3	16065.6	13687	64373.5	9534.93	15359.9	NaN	1.1e-13	10	NaN	7	NaN	NaN	7	NaN	3	1	1	8	5	NaN	NaN	NaN	6	NaN
Lman1	ECM-affiliated Proteins	Matrisome-associated	52534.2	27603.8	79742.3	31924.4	56730.4	21714	30265.7	15049.9	35494.1	31363.4	21035.6	28151.3	28333.5	66902.3	23420.2	24457.9	23188.6	22425.1	NaN	35229.8	28105.7	20425.3	34185.2	21164.7	35941.9	28529.4	45294.5	25996.5	NaN	7.02e-16	20	19	22	7	14	20	19	13	16	14	21	20	7	NaN	10	22	13
C1qtnf1	ECM-affiliated Proteins	Matrisome-associated	17549.2	NaN	NaN	NaN	NaN	16610.5	21119	11173.2	20850.7	NaN	26082.4	38157.1	54669.1	46133.1	21222.5	4823.02	6692.19	5781.4	NaN	10020.2	5189.7	NaN	NaN	9284.13	4220.02	68778.8	23057.8	12599.9	25852.8	2.95e-09	4	1	4	1	1	2	1	2	2	2	3	2	2	NaN	2	1	2
Gpc4;Gpc6;Gpc6	ECM-affiliated Proteins;ECM-affiliated Proteins	Matrisome-associated;Matrisome-associated	NaN	NaN	NaN	NaN	NaN	19854.5	28698.1	10972.8	NaN	20375.8	NaN	NaN	NaN	NaN	NaN	19977.6	14863	20842	NaN	18425.9	12909.6	19563.5	12966.7	17149	14442.4	9051.62	8248.1	10951.4	NaN	1.42e-05	1	1	1	NaN	1	1	1	1	1	1	1	1	NaN	NaN	NaN	1	NaN
Hspg2	Proteoglycans	Core matrisome	2906680	3697230	2526320	468641	2225820	1019010	1023760	655147	1820500	1092340	1197760	2218370	2036660	1282870	1548390	92416.6	79767.5	57828.1	732964	671753	39726.2	59689.4	62366.9	89833.6	596186	435119	664654	497213	33758.6	3.74e-20	149	124	159	142	170	155	119	167	147	150	158	152	156	122	128	89	150
Vcan	Proteoglycans	Core matrisome	133680	24836.6	143119	136909	102400	NaN	119971	90389.7	204112	281389	209214	276990	132920	360613	50098.2	15405.6	22462.2	15029.7	45251.4	65398.8	9656.59	17749.7	13675.3	18633.3	103458	53414.9	56298.7	40626.5	18934.4	4.44e-13	14	10	14	7	12	14	6	NaN	11	13	13	11	10	3	10	6	13
Hspg2	Proteoglycans	Core matrisome	586393	858386	808345	214510	524460	257277	191261	123350	411171	264739	406240	517274	44147.6	398260	423356	27297.2	14143.6	15875.7	222336	154932	16022.6	14473.5	11330.8	17519.9	84722.6	53286.4	108652	75810.8	NaN	1.93e-15	2	1	2	2	2	2	1	2	2	2	2	2	2	2	1	1	2
Chadl	Proteoglycans	Core matrisome	NaN	NaN	NaN	NaN	NaN	NaN	NaN	NaN	NaN	NaN	NaN	NaN	NaN	NaN	NaN	NaN	NaN	NaN	NaN	NaN	NaN	NaN	NaN	NaN	NaN	NaN	5184.04	561.788	NaN	3.84e-07	NaN	NaN	2	NaN	NaN	NaN	NaN	NaN	NaN	NaN	1	NaN	NaN	NaN	NaN	NaN	NaN
Chad	Proteoglycans	Core matrisome	NaN	NaN	NaN	NaN	NaN	NaN	NaN	NaN	NaN	NaN	NaN	NaN	NaN	NaN	NaN	2971.78	NaN	NaN	NaN	NaN	3693.52	1941.84	NaN	NaN	6078.82	4882.12	6404.44	5096.76	NaN	8.34e-07	1	NaN	3	NaN	NaN	3	2	NaN	NaN	NaN	3	NaN	NaN	NaN	NaN	3	NaN
Bgn	Proteoglycans	Core matrisome	100960	115868	96467.4	155684	94877.1	33629.8	61798.4	39821.5	57077.7	61628.4	68749.6	81342.8	150853	110258	66254.8	51583.6	68209.9	49266.5	62051.8	47492.9	33352.8	34852.4	26055.1	15899.2	37642.3	67371.6	51187.5	46671.2	NaN	6.31e-17	19	20	18	12	12	17	18	13	12	15	18	16	12	10	12	16	13
Dcn	Proteoglycans	Core matrisome	3550740	3412970	6411690	1725410	4557660	1463520	1945350	1742590	4407210	3258190	3134230	5950370	6378870	5518200	2759450	70476.3	65935.1	155074	2121420	698686	28695.9	93565.4	29301.9	35213.9	294866	190352	88830.7	305762	134953	1.05e-21	26	25	25	31	30	27	23	31	30	31	30	23	27	26	33	22	32
Lum	Proteoglycans	Core matrisome	668178	305072	567980	191848	289511	164897	312461	304452	621686	365276	377188	550875	621305	571030	395645	78484.6	87537	145977	130662	83472.5	40235.1	79280.1	47013.7	43157.1	114961	109398	37807.1	56475.5	NaN	8.15e-18	14	19	13	16	15	13	16	16	14	18	14	15	16	7	16	15	17
Hspg2	Proteoglycans	Core matrisome	1327860	2203080	1652450	516778	1209830	606801	593005	356460	1083210	853535	467305	1066220	314199	902442	985039	49201.3	39379.1	34728	594477	288242	31593.1	28692.3	33336.9	57539.4	218509	NaN	131168	129862	NaN	1.73e-17	NaN	5	10	10	10	9	8	10	11	10	11	8	8	7	11	7	10
Prg2	Proteoglycans	Core matrisome	218640	125828	778337	118277	1030130	22473.4	300628	174369	181374	268111	107355	328997	NaN	911480	87595.8	111931	33909.3	327462	288099	41584.2	42002.7	155398	34126.1	15788.6	222379	428093	33091	64026.1	NaN	1.2e-13	1	1	1	1	1	1	1	1	1	1	1	1	1	1	NaN	1	1
Ogn	Proteoglycans	Core matrisome	264241	172213	499077	164821	322666	163920	217095	267497	470660	352895	393576	810344	711353	446093	282184	85626.9	66888.5	138749	NaN	51287.7	19255.1	67588.3	32446.3	82796.4	38445.5	26258	10547.3	34374.2	NaN	2.64e-15	8	11	6	9	11	7	11	11	12	12	9	5	12	NaN	13	8	12
Aspn	Proteoglycans	Core matrisome	1476210	1776890	1586490	479428	1222510	509147	549481	440578	739096	1067890	1474290	2290340	1747510	1700760	718683	35077.2	15318.2	41692.9	680297	188792	19854.5	20988	18076.7	42647.5	71691.2	90961.5	69958.7	100940	NaN	5.3e-19	25	17	23	30	31	25	18	33	29	30	29	21	34	27	37	21	35
Prelp	Proteoglycans	Core matrisome	485832	355779	485756	NaN	371339	136335	85329.3	33294.4	169125	167466	204751	602481	493199	116312	325893	8906.04	5503.93	3859.52	60534.7	7898.83	4759.24	5284.31	NaN	7981.57	12539.6	13940.8	10569.4	10146.8	NaN	5.03e-15	12	12	7	16	16	10	8	15	15	15	10	12	15	12	16	7	15
Flg	Secreted Factors	Matrisome-associated	NaN	NaN	NaN	NaN	NaN	NaN	NaN	NaN	NaN	NaN	NaN	NaN	NaN	NaN	NaN	NaN	NaN	NaN	NaN	NaN	NaN	4908.48	NaN	NaN	NaN	NaN	NaN	NaN	NaN	0.000514281	NaN	NaN	NaN	NaN	NaN	NaN	NaN	NaN	NaN	NaN	NaN	NaN	NaN	NaN	NaN	NaN	NaN
Tgfb2	Secreted Factors	Matrisome-associated	NaN	NaN	NaN	NaN	NaN	7233.62	NaN	NaN	NaN	2588.91	NaN	NaN	NaN	NaN	NaN	20256.4	9299.66	10336.8	NaN	2728.4	9095.61	20302	6777.77	16286.4	7652.39	7244.92	8249.2	5485.46	NaN	5.34e-09	4	2	4	NaN	1	2	2	1	NaN	NaN	2	1	1	NaN	NaN	3	NaN
S100a4	Secreted Factors	Matrisome-associated	NaN	NaN	NaN	NaN	NaN	NaN	1569.52	10366.6	NaN	NaN	NaN	NaN	NaN	NaN	NaN	659.923	NaN	5049.92	NaN	7707.28	1373.51	600.96	NaN	1652.35	4323.05	1724.69	1820.41	2111.92	NaN	2.28e-06	1	NaN	1	1	NaN	1	1	NaN	1	1	1	1	NaN	NaN	NaN	1	NaN
Egfl7	Secreted Factors	Matrisome-associated	NaN	NaN	NaN	NaN	NaN	NaN	NaN	21360.1	NaN	NaN	NaN	NaN	NaN	NaN	3185	NaN	NaN	NaN	NaN	4319.48	NaN	NaN	NaN	NaN	1802.46	7911.84	6683.64	3637.78	NaN	1.37e-08	4	NaN	4	NaN	3	2	NaN	NaN	NaN	4	3	4	NaN	NaN	NaN	NaN	NaN
Hcfc1	Secreted Factors	Matrisome-associated	39920.1	61629.8	68063.9	NaN	52749.2	41755.2	32687.7	41666.2	42006.9	33436.5	47056.6	52225	63208	33341.3	33080	52786.6	41374.7	29790.7	28589.7	34447.4	41074.9	38506.9	46859.9	41725.8	35666.5	42170.9	NaN	30166.7	156389	2.87e-13	12	14	NaN	NaN	10	14	13	11	10	12	14	13	5	2	8	13	6
Il16	Secreted Factors	Matrisome-associated	NaN	NaN	NaN	NaN	22396.5	NaN	NaN	37008.3	21036.1	NaN	NaN	NaN	NaN	NaN	NaN	2672.18	2492.79	7275.33	NaN	12227.1	NaN	NaN	NaN	9922.96	9536.77	1873.67	NaN	2908.1	NaN	8.33e-09	1	1	NaN	1	6	2	1	NaN	NaN	6	1	NaN	NaN	NaN	NaN	NaN	NaN
Tgfb1	Secreted Factors	Matrisome-associated	NaN	NaN	NaN	NaN	NaN	NaN	NaN	NaN	NaN	NaN	NaN	NaN	NaN	NaN	NaN	NaN	NaN	NaN	NaN	NaN	7544.24	4352.95	NaN	11431	NaN	NaN	NaN	6168.68	NaN	8.36e-05	NaN	NaN	NaN	NaN	NaN	NaN	NaN	NaN	NaN	NaN	1	NaN	NaN	NaN	NaN	1	NaN
S100a10	Secreted Factors	Matrisome-associated	158023	222444	89158	NaN	117246	41778.3	36023.1	31499.7	88838	89252.5	54038.3	82419	6078.54	97777.5	75157.9	10381.5	13015.3	20252.7	15268.7	25239.3	24329.9	24708.1	18899.7	23929.9	14789.1	8035.93	26881.8	12305	222267	1.03e-14	3	4	4	3	4	4	4	4	3	3	4	3	4	2	4	4	4
S100a6	Secreted Factors	Matrisome-associated	NaN	NaN	NaN	NaN	NaN	NaN	NaN	NaN	NaN	NaN	NaN	NaN	NaN	NaN	NaN	NaN	NaN	NaN	NaN	NaN	NaN	NaN	NaN	NaN	NaN	NaN	NaN	NaN	73207.9	2.71e-10	NaN	NaN	NaN	NaN	NaN	NaN	NaN	NaN	NaN	NaN	NaN	NaN	NaN	NaN	NaN	NaN	NaN
Tgfb3	Secreted Factors	Matrisome-associated	NaN	NaN	NaN	NaN	NaN	NaN	NaN	NaN	NaN	NaN	NaN	NaN	NaN	NaN	NaN	5775.67	4086.89	2543.58	NaN	7552.04	9502.87	7050.71	1778.79	18761.9	7072.9	9279.88	6134.96	7013.8	NaN	1.69e-10	2	2	2	NaN	NaN	2	2	NaN	NaN	NaN	2	2	NaN	NaN	NaN	2	NaN
Il1rn	Secreted Factors	Matrisome-associated	NaN	NaN	NaN	NaN	NaN	NaN	NaN	NaN	NaN	NaN	NaN	NaN	NaN	NaN	NaN	NaN	NaN	NaN	NaN	NaN	NaN	NaN	NaN	NaN	177.853	NaN	77.2402	NaN	23410.7	1.04e-08	NaN	NaN	1	NaN	NaN	1	NaN	NaN	NaN	NaN	NaN	NaN	NaN	NaN	NaN	NaN	NaN
S100a8	Secreted Factors	Matrisome-associated	NaN	NaN	NaN	NaN	NaN	NaN	NaN	13899.3	NaN	NaN	NaN	NaN	NaN	NaN	NaN	2918.05	985.034	NaN	NaN	4738.81	8186.92	5188.08	6008.34	4785.27	17335.8	15422.4	9811.22	21838.3	63900	1.53e-09	3	1	3	NaN	NaN	3	1	NaN	NaN	3	3	2	NaN	NaN	NaN	2	NaN
S100a9	Secreted Factors	Matrisome-associated	13621.7	23968.7	11546.4	NaN	21152.1	7944.12	12622.8	107074	10211.8	19076.8	12364.3	NaN	8124.94	28770.9	16481.9	19585.4	11161.5	11609.6	NaN	26606	39729.1	19735.1	45742.2	18343	50390.1	70259.9	21321.3	92224.7	NaN	1.3e-16	9	8	8	2	7	9	7	4	5	10	9	8	3	NaN	2	7	3
S100b	Secreted Factors	Matrisome-associated	NaN	NaN	NaN	NaN	NaN	NaN	933.765	NaN	NaN	NaN	NaN	NaN	NaN	NaN	NaN	NaN	NaN	NaN	NaN	NaN	881.374	NaN	NaN	NaN	2928.16	1331.34	1506.18	1829.43	NaN	2.4e-11	2	NaN	2	NaN	NaN	2	NaN	NaN	1	NaN	2	NaN	NaN	NaN	NaN	1	NaN
S100a11	Secreted Factors	Matrisome-associated	331467	409636	419173	NaN	163094	38505.7	321425	42658.3	98689.3	128930	29653.3	282004	92253	360987	71138.5	24325.9	48224.4	32897.1	55734.9	154214	64073.6	81287.9	135142	15161.1	357008	438463	200708	41639.6	304638	1.1e-19	5	5	6	4	5	5	5	5	3	5	5	7	4	3	6	6	3
S100a1	Secreted Factors	Matrisome-associated	NaN	NaN	NaN	NaN	NaN	NaN	24652.2	NaN	NaN	47540.7	NaN	NaN	NaN	NaN	NaN	11834.1	NaN	17653.8	NaN	NaN	NaN	15862.7	26062.4	2940.78	NaN	2941.96	NaN	NaN	38792.9	8.47e-06	2	NaN	NaN	NaN	1	NaN	1	NaN	1	NaN	NaN	2	NaN	NaN	NaN	NaN	NaN
Sfrp2	Secreted Factors	Matrisome-associated	NaN	NaN	NaN	NaN	NaN	NaN	NaN	NaN	NaN	NaN	NaN	NaN	NaN	NaN	NaN	5544.38	NaN	NaN	NaN	20161.7	4204.72	2530.17	NaN	7151.4	NaN	NaN	NaN	NaN	NaN	2.89e-06	NaN	NaN	NaN	NaN	NaN	NaN	1	NaN	NaN	NaN	NaN	NaN	NaN	NaN	NaN	1	NaN
S100a16	Secreted Factors	Matrisome-associated	23122.5	NaN	NaN	NaN	36926.9	1623.58	NaN	NaN	15582.1	26074	21979.7	15911.8	NaN	NaN	16287.9	NaN	NaN	NaN	NaN	2912.05	2640.97	12490.9	1981.13	2490.82	1714.55	NaN	2574.78	NaN	NaN	9.43e-06	NaN	NaN	2	NaN	1	1	NaN	2	NaN	NaN	NaN	3	2	NaN	NaN	2	NaN
Angptl2	Secreted Factors	Matrisome-associated	22367.1	NaN	NaN	NaN	10615.2	NaN	3771.58	4294.12	11627.4	11180.4	7519.19	10481.1	15560	17148.6	6137.07	NaN	NaN	NaN	NaN	2178.4	NaN	NaN	NaN	473.403	1413.44	3045.98	22818.9	901.51	NaN	1.45e-05	4	NaN	4	NaN	1	4	NaN	NaN	2	3	2	NaN	NaN	NaN	2	NaN	2
Magohb;Magoh;Magohb			29888.7	23149.2	24766.6	NaN	19204.1	17011.5	7323.18	22352.9	20544.8	20127.1	13776.6	25922.5	47313.2	25918.4	13183.9	25769.3	48277.1	22643.7	NaN	19649.6	45736.2	17501	46653.7	41363.5	27387	32654.1	18366	28849.4	74453.9	3.05e-13	6	5	6	NaN	3	6	5	4	4	4	6	4	NaN	NaN	1	5	2
Cask			NaN	NaN	NaN	NaN	NaN	NaN	NaN	2041.35	NaN	NaN	NaN	NaN	NaN	NaN	NaN	3830.04	4897.13	4176.04	NaN	4320.94	4145.35	3838.66	4506.99	6548.84	6165.87	5903.77	NaN	5548.8	68740.1	8.89e-08	5	4	NaN	NaN	NaN	4	3	NaN	NaN	2	5	4	NaN	NaN	NaN	4	NaN
Igkv9-124			NaN	NaN	NaN	NaN	NaN	18047.2	NaN	31215.1	NaN	17628.2	NaN	NaN	NaN	NaN	NaN	NaN	NaN	9984.36	NaN	NaN	NaN	NaN	NaN	NaN	NaN	14848.8	14481.3	NaN	NaN	6.16e-06	1	NaN	1	NaN	NaN	NaN	NaN	1	NaN	1	NaN	NaN	NaN	NaN	NaN	NaN	NaN
Igkv1-99;Igkv1-110;Igkv1-117;Igkv1-88;Igkv1-99;			49780.8	NaN	33847	21687.8	60669.8	28215.1	42468.7	91187.4	63143	89409.9	31613.8	98174.8	59892.2	77528	50833	12918.7	20910.7	30545.4	NaN	30991.6	16410.1	21777.2	26363.5	48478.1	5076.59	15790.5	8513.58	3903.76	NaN	2.17e-09	1	1	1	1	1	1	1	1	1	1	1	1	1	NaN	2	1	1
Igkv8-28;Igkv8-28;Igkv8-19;Igkv8-19			NaN	NaN	NaN	NaN	NaN	NaN	NaN	3319.94	NaN	NaN	NaN	NaN	5422.14	2990.35	1117.51	393.986	NaN	1358.68	NaN	332.471	569.782	NaN	1587.86	4299.24	NaN	NaN	NaN	NaN	NaN	6.78e-07	NaN	NaN	NaN	NaN	NaN	NaN	1	NaN	NaN	1	NaN	NaN	NaN	NaN	1	1	1
Igkv3-7;;;;;;;;;;;;;;;;;			NaN	NaN	NaN	NaN	NaN	11194.7	NaN	16525.3	NaN	10547.4	NaN	NaN	14129.2	13686.4	5366.5	NaN	NaN	4492.04	NaN	NaN	5467.81	2883.88	2917.77	19138.7	NaN	NaN	NaN	NaN	NaN	1.77e-06	NaN	NaN	NaN	NaN	2	NaN	NaN	1	NaN	2	NaN	NaN	NaN	NaN	1	1	2
Ighg2b			134765	NaN	145763	NaN	199441	184634	156679	240955	434946	294060	127557	398583	257955	216384	134764	17610.6	31529.5	35335.1	83205.9	35147	54899.3	41039.2	66711.6	209008	11005.2	73914.8	35874.2	9208.27	13772.4	5.4e-18	7	8	6	6	8	4	6	7	7	8	4	5	6	3	9	7	6
Ighg1			NaN	NaN	NaN	34283.5	NaN	55177.6	114812	170159	NaN	103849	68674.6	NaN	NaN	NaN	46821.2	22734.9	NaN	48505.7	NaN	30142.1	NaN	28660.8	41749.8	25993	NaN	8384.26	NaN	7481.07	NaN	4.66e-06	1	NaN	NaN	1	1	NaN	1	1	1	1	1	1	NaN	NaN	NaN	NaN	NaN
Ighg3;Ighg3;;			77167.1	70352.3	NaN	NaN	121122	51863	55938.5	57667.8	85156	79482.9	72374.2	280521	93462.5	96124.7	109937	10516.1	10414.4	20925.5	24179.6	9760.95	15212.7	8837.04	21239.5	49836.2	4638.72	22746.2	8209.18	8482.35	55622.9	2.09e-12	10	7	4	7	11	4	6	10	8	11	7	3	10	3	10	10	9
Ighm			125620	63107.9	52015.4	37618	188678	64974.5	68130	92604.6	123313	82683.1	54089.8	125470	248178	93063.5	60049.6	22870.9	11664.3	45863.3	36201.3	21751.2	21004.1	20350	53633	36467	18767.9	38041.8	12337.6	7953.92	66707.8	1.29e-14	8	8	7	6	8	8	8	8	8	8	6	7	7	4	6	6	7
Ighv2-9-1;;			NaN	NaN	NaN	NaN	NaN	NaN	6654.84	13423.6	NaN	2944.85	NaN	2686.96	NaN	2781.08	NaN	NaN	NaN	1301.35	NaN	NaN	2325.27	1335.03	2515.36	2339.74	NaN	396.79	794.371	NaN	NaN	1.52e-06	1	NaN	1	1	1	NaN	NaN	NaN	1	1	NaN	NaN	1	NaN	NaN	1	1
Srcap;Srcap;Gm42715;Srcap			NaN	NaN	NaN	NaN	NaN	2310.86	NaN	1937.94	NaN	NaN	4181.18	NaN	NaN	NaN	2732.04	9377.11	9515.6	5936.23	2427.94	3775.77	8852.06	9420.11	11156.7	5611.35	6214.83	7269.21	3636.28	5612.69	NaN	1.23e-08	1	4	2	NaN	1	4	4	2	NaN	2	4	3	1	1	NaN	4	NaN
Eloc			NaN	NaN	NaN	NaN	NaN	7388.91	5732.82	5451.9	NaN	NaN	2705.85	NaN	NaN	NaN	833.106	5795.08	3202.91	10093.4	NaN	6704.61	8696.48	7534.5	10661.7	2025.3	3113.44	3120.22	NaN	2293.29	NaN	3.76e-12	1	1	NaN	NaN	2	1	1	2	1	1	1	1	NaN	NaN	NaN	3	NaN
Selenoh			NaN	NaN	NaN	NaN	NaN	5063.86	NaN	15780.3	NaN	NaN	NaN	NaN	23574.7	NaN	NaN	4702.05	9895.65	13116.4	NaN	13886.2	9724.73	3065.44	8118.59	10559.4	7496.4	11107.2	10109.7	6842.25	NaN	9.01e-08	1	1	1	NaN	1	1	1	1	NaN	1	1	1	NaN	NaN	1	1	NaN
Lrrfip1			NaN	NaN	NaN	NaN	NaN	NaN	NaN	6061.94	NaN	NaN	NaN	NaN	NaN	NaN	NaN	1793.89	1608.12	2565.88	NaN	4882.21	4340.07	2500.29	1785.75	2676.49	3989.52	4404.92	4300.8	4823.3	40634.9	2.08e-10	1	1	1	NaN	NaN	1	1	NaN	NaN	2	1	2	NaN	NaN	NaN	1	NaN
Agfg1			10451.9	NaN	8995.58	NaN	14485	15532.9	10193.6	8973.02	13466	13278.7	16879.9	17785.2	38463.9	7924.63	12797.8	17594.2	6013.27	8514.81	11037.6	15727.1	9011.24	11943.5	13889.4	17771	10484.9	15920.5	7914.68	17891.6	NaN	3.33e-11	4	4	5	1	3	4	5	3	2	3	3	3	2	2	4	5	2
Xrn1			NaN	NaN	NaN	NaN	NaN	6706.43	NaN	NaN	NaN	NaN	NaN	NaN	NaN	NaN	NaN	9160.33	6247.73	3750.09	NaN	4535.7	5685.7	5239.23	5931.44	5386.44	4024.87	NaN	5843.36	10860.2	25340.6	5.69e-07	NaN	2	1	NaN	NaN	2	1	1	NaN	NaN	2	2	NaN	NaN	NaN	2	NaN
Ktn1			10644.4	10490.2	34278.6	NaN	9342.16	6685.03	5217.56	6039.63	11011.3	9487.34	9507.71	NaN	28519.2	3618.73	7723.68	11439.3	11751.3	11433.5	13081.3	10844.8	14241.1	10673.3	10295.1	17454	7798.1	9266.62	9552.03	7789.87	55900.4	6.76e-10	14	17	14	NaN	12	16	18	12	4	9	20	14	7	5	10	19	1
Clasp1			NaN	NaN	NaN	NaN	NaN	NaN	NaN	NaN	NaN	NaN	NaN	NaN	NaN	NaN	NaN	5542.56	2961.87	4896.57	NaN	3348.26	4294.35	4999.64	3896	3340.8	3012.4	5455.24	4818.48	3132.53	NaN	0.000190412	1	1	1	NaN	1	1	1	NaN	NaN	NaN	1	1	NaN	NaN	NaN	1	NaN
Trip12			14427.9	NaN	NaN	NaN	12418.5	17090.8	7328.89	10634.3	5625.78	5041.98	7717.57	NaN	22348.4	4546.16	16104.4	21485.9	20982.7	16140.5	5468.01	12503	15984.9	23996.7	18385.3	10303.9	13588.6	11292.2	8187.82	10686.1	NaN	1.35e-09	9	10	10	1	6	12	13	6	4	11	10	7	3	4	3	12	1
Abhd14b			13642.1	NaN	NaN	NaN	9403.6	9849.14	11832.9	18843.1	17814.8	13867.9	7351.67	NaN	NaN	13766.3	10940.7	10337.3	9315.88	20253	NaN	21355.9	27963.8	18934.3	10149.1	43136.6	20698.7	25482	7350.77	23013.4	NaN	1.24e-11	5	5	3	1	2	5	4	4	4	4	5	4	1	NaN	NaN	5	3
Inppl1			25412.5	NaN	NaN	NaN	16015.6	5709.56	4168.13	NaN	10133.1	7242.13	9743.31	NaN	12816.3	NaN	9990.15	11559.8	15682.5	12312.5	NaN	7546.06	6742.41	11229.1	12216	9294	5180.23	3019.88	5942.96	4572.07	38861.6	3.85e-09	5	5	4	NaN	3	5	5	3	2	NaN	5	4	2	NaN	3	5	NaN
Wdfy1			NaN	NaN	NaN	NaN	NaN	4507.04	2480.59	6847.67	6255.3	6164.12	2917.99	NaN	2417.86	3148.96	1859.93	11826.9	9307.88	10215.5	NaN	6546.86	7435.17	13477.7	10269.9	7758.39	4982.78	NaN	8478.18	5517.47	19903.2	2.87e-07	NaN	2	2	NaN	2	1	2	2	1	2	2	2	NaN	NaN	1	2	1
Pign			NaN	NaN	NaN	NaN	NaN	NaN	NaN	NaN	8593.94	7238.08	5389.87	NaN	NaN	13372.6	NaN	4887.25	7720.89	4576.09	NaN	7365.49	7237.14	5638.91	8480.42	5853.52	8627.35	4806.55	28393.3	6053.41	37915.1	1.25e-10	3	3	3	NaN	2	3	2	NaN	NaN	NaN	2	3	1	NaN	NaN	3	3
Morf4l1			NaN	NaN	NaN	NaN	NaN	6845.97	NaN	NaN	NaN	NaN	NaN	NaN	14383.6	NaN	NaN	5575.07	10485.8	NaN	NaN	7911.83	7783.78	NaN	13361.5	12914.5	5822.1	6581.89	NaN	6435.43	9550.77	3.88e-05	3	3	NaN	NaN	NaN	3	3	1	NaN	NaN	3	3	NaN	NaN	1	2	NaN
1810009A15Rik;Gm49416;			13294.8	NaN	30003.8	NaN	15074.7	8886.17	25227.6	36579.6	9383.66	14423.9	18328.1	NaN	NaN	22027.4	15395.8	12430.2	18835.5	20008.5	NaN	23492.3	12159	40937.4	14124.8	NaN	NaN	NaN	NaN	NaN	NaN	2.72e-07	NaN	1	NaN	NaN	1	NaN	1	1	1	1	NaN	NaN	NaN	NaN	NaN	1	1
Tns1			35817.9	176798	171584	NaN	73332.7	66469.4	53460.2	24445.7	36063.9	63351.9	81849.1	49407.3	NaN	NaN	66238.6	26497	16990.7	27987.7	62298.5	16799.7	18703.9	17240.1	23194.5	14464.7	7524.43	22742.6	14845.8	10516.8	NaN	1.34e-11	4	26	2	20	38	4	28	42	37	33	5	7	31	22	NaN	6	NaN
Bzw1			51421.3	57367	19536.1	NaN	51860.9	22778.3	16215.8	27034.5	24794.9	19322.6	23886.6	35706	31362.3	NaN	21139.6	25081.9	26076.7	21661.3	NaN	31438.1	24634.5	24657.6	26821.5	25260.2	31328.1	30189	23946.2	24036.5	126802	3.99e-13	4	5	5	NaN	4	4	5	3	3	5	6	5	2	NaN	4	5	NaN
Stk16			NaN	NaN	NaN	NaN	NaN	NaN	NaN	NaN	NaN	NaN	NaN	NaN	NaN	NaN	NaN	NaN	NaN	NaN	NaN	NaN	NaN	NaN	NaN	NaN	2018.38	NaN	1990.42	1763.74	NaN	0.00047773	NaN	NaN	1	NaN	NaN	1	NaN	NaN	NaN	NaN	1	NaN	NaN	NaN	NaN	NaN	NaN
Casp8			5269.96	NaN	NaN	NaN	NaN	NaN	NaN	18909.2	NaN	NaN	NaN	NaN	NaN	NaN	NaN	4713.27	7564.45	11589.7	NaN	5763	4942.62	8756.6	8094.43	6742.98	5667.03	5175.77	6257.55	5033.02	NaN	7.85e-06	1	1	1	NaN	1	1	1	NaN	NaN	1	1	NaN	NaN	NaN	NaN	1	NaN
Dnah7c			NaN	NaN	NaN	NaN	NaN	NaN	NaN	35644.9	NaN	NaN	NaN	NaN	NaN	NaN	NaN	NaN	NaN	NaN	NaN	NaN	NaN	NaN	NaN	NaN	NaN	NaN	25479.8	NaN	NaN	0.000108212	NaN	NaN	1	NaN	NaN	NaN	NaN	NaN	NaN	1	NaN	NaN	NaN	NaN	NaN	NaN	NaN
Plekha6			NaN	NaN	30748.4	NaN	NaN	15700.9	10876.8	NaN	NaN	NaN	NaN	NaN	NaN	NaN	NaN	31190.1	23856.7	18621.9	17026.4	20456.2	23791.4	21859.8	28186.3	20538.6	12581.7	7061.73	7937.29	9504.76	NaN	5.24e-13	2	4	2	NaN	1	2	4	1	1	NaN	2	2	1	1	NaN	4	NaN
Adhfe1			138485	261357	124242	39990.8	287412	110899	169345	34294.3	74427.8	97741.6	240152	95862.9	NaN	43627.8	154152	22693.4	9473.04	11038.7	86342.3	15548.8	2458.64	5451.66	15292.8	7494.49	NaN	NaN	NaN	NaN	NaN	3e-12	NaN	4	NaN	3	10	NaN	9	12	12	9	NaN	NaN	9	6	NaN	1	6
Pfkfb2;Pfkfb2;Pfkfb3;Pfkfb3;Pfkfb3;Pfkfb3;Pfkfb3;Pfkfb3;Pfkfb3;Pfkfb3;Pfkfb2;Pfkfb2;Pfkfb2;Pfkfb1;Pfkfb1;Pfkfb3;Pfkfb4;Pfkfb4;Pfkfb4;Pfkfb4;Pfkfb2;Pfkfb3			16005.6	NaN	17961.7	NaN	10470.7	14965.6	19610.3	19031.7	19114.2	17088.1	22929.6	NaN	NaN	16788.6	17656	9231.71	9036.49	10802.9	NaN	18197	11723.9	9802.42	11713.6	10376.5	8144.46	6146.66	9731.92	4822.4	NaN	7.3e-07	1	1	1	NaN	1	1	1	1	1	1	1	1	1	NaN	NaN	1	1
Creb1			NaN	NaN	NaN	NaN	NaN	4831.36	NaN	14347.7	NaN	NaN	NaN	NaN	NaN	NaN	NaN	15609.8	NaN	17583.5	NaN	35420	24317	NaN	NaN	12958.7	12626.2	14391.6	8017.42	16310.5	NaN	1.16e-06	1	NaN	1	NaN	NaN	1	1	1	NaN	1	1	1	NaN	NaN	NaN	1	NaN
2310022A10Rik;2310022A10Rik;2310022A10Rik;;			NaN	NaN	NaN	NaN	NaN	1355.82	NaN	1224.31	NaN	NaN	NaN	NaN	NaN	NaN	NaN	4117.77	7631.14	6352.22	NaN	2656.95	6079.69	3512.15	9001.6	1466.41	NaN	NaN	1468.84	1641.41	4516.84	1.83e-06	NaN	1	1	NaN	NaN	NaN	1	1	NaN	1	1	NaN	NaN	NaN	NaN	1	NaN
Relch			NaN	NaN	NaN	NaN	NaN	936.781	NaN	NaN	NaN	NaN	NaN	NaN	NaN	NaN	NaN	1769.09	1816.23	2054.3	NaN	3095.71	2565.23	2911.2	1853.46	2046.24	3732.97	2493.82	NaN	3176.05	NaN	1.87e-05	2	2	NaN	NaN	NaN	2	2	1	NaN	NaN	2	2	NaN	NaN	NaN	2	NaN
Ms4a4a			NaN	NaN	NaN	NaN	54592.6	NaN	NaN	NaN	NaN	47110.6	NaN	NaN	63979	NaN	NaN	NaN	12260.9	22995.5	NaN	18477.6	NaN	NaN	14101.5	NaN	59096.4	NaN	NaN	NaN	NaN	7.16e-05	NaN	1	NaN	NaN	NaN	1	NaN	NaN	NaN	NaN	NaN	NaN	NaN	NaN	1	NaN	NaN
Eef1b2;Eef1b			43007.7	NaN	26777	NaN	21944.6	57060.4	45190.4	83361.5	36285.8	40177.7	35201.7	27027.4	41537.9	43331.2	45816.4	84814.3	109552	108407	NaN	74691.8	98982.2	95604.6	98736	36979.8	72702.2	70082.2	58904.1	61382.6	120333	3.28e-16	10	11	10	NaN	6	9	10	9	6	9	9	10	6	NaN	6	10	5
Sh3bgrl2			NaN	NaN	NaN	NaN	NaN	NaN	NaN	NaN	NaN	NaN	NaN	NaN	NaN	NaN	NaN	19609.7	21451	11772.3	NaN	11837.3	23489.8	20687.4	11756.8	17223.7	14885.4	39780	23263.3	18192.5	53493.4	4.87e-12	1	1	1	NaN	NaN	1	1	NaN	NaN	NaN	1	1	NaN	NaN	NaN	1	NaN
Speg			NaN	NaN	NaN	148007	NaN	NaN	NaN	NaN	NaN	NaN	NaN	NaN	NaN	NaN	NaN	5432.8	NaN	NaN	82640.1	NaN	NaN	NaN	NaN	NaN	NaN	NaN	NaN	NaN	NaN	1.39e-08	NaN	NaN	NaN	4	NaN	NaN	2	NaN	NaN	NaN	NaN	NaN	4	4	NaN	NaN	NaN
Gtf2e2			NaN	NaN	NaN	NaN	NaN	NaN	NaN	NaN	NaN	NaN	NaN	NaN	NaN	NaN	NaN	NaN	349.19	847.219	NaN	602.255	1926.81	NaN	512.198	1063.46	NaN	1049.43	943.523	710.536	NaN	3.88e-07	1	1	1	NaN	NaN	NaN	NaN	NaN	NaN	NaN	1	1	NaN	NaN	NaN	1	NaN
Gm28778;Ormdl1;Ormdl2			NaN	NaN	NaN	NaN	NaN	NaN	NaN	NaN	NaN	NaN	NaN	NaN	NaN	NaN	NaN	5571.55	5795.01	4217.43	NaN	3391.14	6783.75	4938.82	6425.2	6033.81	3277.32	3231.67	NaN	3255.85	NaN	1.64e-05	1	1	NaN	NaN	NaN	1	1	NaN	NaN	NaN	1	1	NaN	NaN	NaN	1	NaN
Ggt5			82682.9	NaN	188260	NaN	85358.5	23930.7	42525.7	47654.6	90314.7	46350.2	62481.1	68106.9	49462.8	59094.7	66792.1	17809.9	18594.7	22942.9	NaN	11636.5	7709.51	18436.3	11236.6	12408.5	6802.41	NaN	NaN	NaN	NaN	1.93e-06	NaN	1	NaN	NaN	1	1	1	1	1	1	NaN	NaN	1	NaN	1	1	1
Dst			NaN	NaN	NaN	NaN	NaN	5979.62	6481.59	3356.74	4581.47	6075.96	5897.8	NaN	NaN	7910.92	13920.7	5498.31	6437.9	4198.72	5661.37	4823.6	7050.19	5353.56	5929.34	4206.7	4579.86	4456.49	NaN	3126.7	NaN	4.81e-08	2	2	NaN	1	1	1	3	2	1	1	2	1	1	1	NaN	3	1
Stat1			18342.7	NaN	5819.23	NaN	32650	19596.2	39785.9	78659.4	45040.5	19594	30260.6	18727.8	40869.2	32698.1	19308.7	20372.9	21034.3	23559.4	NaN	38417.6	21098.5	20436.3	28832.9	24344.1	51073.4	27487	26931.8	23898.6	NaN	6.7e-14	9	8	8	2	8	12	11	9	8	12	12	11	3	NaN	5	9	7
Orc2			NaN	NaN	NaN	NaN	NaN	NaN	NaN	NaN	NaN	NaN	NaN	NaN	NaN	NaN	NaN	2708.35	4987.56	2961.82	NaN	NaN	NaN	2677.2	6662.14	NaN	NaN	NaN	NaN	1888.63	NaN	0.000144232	NaN	1	NaN	NaN	NaN	NaN	1	NaN	NaN	NaN	1	NaN	NaN	NaN	NaN	NaN	NaN
Gcdh			NaN	NaN	NaN	NaN	NaN	14823.5	11299.9	5087.06	8387.5	8690.63	8595.83	NaN	NaN	6263.92	4950.17	8637.99	4569.56	6927.04	NaN	5255.34	8500.33	8691.86	8736.63	7593.02	3979.62	6424.94	3266.55	4214.1	NaN	2.45e-09	2	3	3	NaN	1	3	3	2	1	1	3	2	1	NaN	NaN	3	1
Prrc2c			46980.2	20602.9	34185.8	NaN	50619.6	29374.5	20574.4	22076.3	32920.8	30721.9	42761.6	71064	57921.9	NaN	22591.8	18859.4	17177.3	14906.7	NaN	NaN	24782.1	19551.2	22569.9	9239.38	20316.6	NaN	NaN	17835.8	87758.3	8.02e-12	NaN	12	NaN	NaN	7	12	13	10	6	6	11	9	NaN	NaN	7	11	NaN
Tuba4a			75921.2	NaN	127824	771136	88416.6	111859	NaN	70717.6	101024	48654.8	46079.8	66982.8	64798.3	57015	57627.2	263715	242458	289916	167217	328398	259905	309171	302839	206684	294951	283393	208439	208166	273328	9.4e-19	5	5	5	4	5	5	5	5	NaN	5	5	5	4	4	3	5	3
Macf1			10676.7	13006.6	20005.3	NaN	11035.8	6310.17	5086.87	7576.54	8358.06	6780.22	10139	NaN	16510.9	NaN	6119.03	15067.6	16250.6	12444.5	3776.53	13322.1	13243.2	9652.4	11479.9	9491.45	10076.7	7080.61	9746.6	9221.17	60871	3.89e-08	11	27	14	NaN	16	19	26	14	5	12	19	14	2	4	8	26	NaN
Odr4			NaN	NaN	NaN	NaN	4800.19	12662.8	2483.63	NaN	NaN	NaN	18048.6	NaN	1864.65	NaN	11669.2	10595.8	10976	8645.03	NaN	12047.8	8522.21	11069	9766.64	14089.8	15194.2	13024.5	13848.8	13570	NaN	3.12e-08	3	4	3	NaN	3	3	3	3	1	NaN	3	3	NaN	NaN	1	4	NaN
Ighv3-5			NaN	33297.5	12344.3	NaN	21985.1	31898.9	42014.5	71325.7	86436.5	69072.4	35275	105036	235663	114976	33573.7	13437.3	14708.2	31686.2	NaN	NaN	10600.3	10794.7	23824.9	20218.7	2788.43	7754.27	4447.99	NaN	NaN	7.71e-10	1	1	1	1	1	1	1	1	1	1	NaN	1	1	NaN	1	1	1
Urah			NaN	NaN	NaN	NaN	NaN	NaN	NaN	NaN	NaN	NaN	NaN	NaN	NaN	NaN	NaN	NaN	NaN	NaN	NaN	NaN	6320.89	NaN	NaN	4479.61	2814.97	7194.55	NaN	6535.52	NaN	2.73e-09	1	NaN	NaN	NaN	NaN	1	NaN	NaN	NaN	NaN	1	1	NaN	NaN	NaN	1	NaN
Ano1			NaN	NaN	NaN	NaN	NaN	NaN	9613.79	NaN	NaN	7998.02	NaN	20988	NaN	15168.5	NaN	12997.9	21448.9	10930.2	NaN	32517.6	11546.6	24391.1	11203.6	10447.2	10745.4	8971.57	NaN	7568.99	NaN	2.76e-10	10	11	NaN	NaN	2	8	12	NaN	1	NaN	8	8	NaN	NaN	NaN	9	1
Gapdh			1433870	2185590	2370130	2170440	1704810	1612740	1244100	649597	1198210	652961	886954	2005690	2413870	682693	1604700	363984	487480	452688	2773480	380837	393166	573789	623909	283461	555919	527793	718370	464831	886209	4.84e-22	48	47	50	38	49	44	45	47	48	48	49	46	40	44	53	49	41
Srebf1			NaN	NaN	NaN	NaN	NaN	NaN	NaN	NaN	NaN	NaN	NaN	NaN	NaN	NaN	NaN	4408.4	5750.75	5655.58	NaN	8959.75	5291.09	4058.3	NaN	7483.04	3242.98	2939.89	6710.68	4841.07	NaN	3.35e-07	1	1	2	NaN	NaN	2	2	NaN	NaN	NaN	1	NaN	NaN	NaN	NaN	2	NaN
A430005L14Rik;A430005L14Rik;			NaN	NaN	NaN	NaN	NaN	3758.28	NaN	NaN	NaN	NaN	5452.29	NaN	NaN	NaN	NaN	NaN	7955.47	13380.1	NaN	8046.31	23494.6	6081.27	11531.6	NaN	9366.12	6137.05	7715.75	8208.85	NaN	0.000152987	1	1	1	NaN	NaN	1	NaN	1	NaN	NaN	1	1	NaN	NaN	NaN	1	NaN
Nudcd3			NaN	NaN	NaN	NaN	NaN	NaN	NaN	6697.37	NaN	NaN	NaN	NaN	NaN	NaN	NaN	NaN	3847.64	6534.85	NaN	8531.15	10190.9	4517.73	7728.14	13499.1	8579.28	10760.1	8165.28	6882.25	84653.3	1.79e-05	1	1	1	NaN	NaN	1	NaN	NaN	NaN	1	1	1	NaN	NaN	NaN	1	NaN
Eif5a			44141.9	48156.4	73686.5	33065.4	87097.5	117767	35094.3	68735.7	126844	33409	22123.5	77736.3	78601.4	33273.2	27502.3	35453.8	85034.2	NaN	29848.4	63440.5	108235	63737.9	81050.4	133763	85742.5	178535	145350	138140	NaN	7.41e-17	15	15	14	5	11	13	15	10	9	12	16	14	6	7	9	15	9
Krtcap2			40544.3	NaN	NaN	NaN	16396.3	NaN	11004.9	16230.8	27402.7	15552.8	13267.3	26170.6	NaN	32923.2	5161.59	21786.7	37504	35201.3	NaN	41987.9	40591.5	30941.9	60017	51952.9	55933.6	65367.3	101849	27715.9	246443	7.93e-13	1	1	1	NaN	1	1	1	NaN	1	1	1	1	NaN	NaN	NaN	1	1
Atg7			28665.9	29823	20692.4	NaN	17536.1	14029.4	13839	17405	20306.8	16202.5	17213.6	13880.7	NaN	15883.9	17193	10776.5	15335.3	20531.5	NaN	15728.4	11621.2	14618.1	13634.3	10110.9	15019	19336.3	12319.8	13042.2	NaN	8.65e-09	1	2	2	1	2	2	2	2	1	2	2	2	1	NaN	NaN	2	1
Mrpl15			NaN	NaN	NaN	NaN	NaN	11156.8	30575.7	NaN	12681.9	12747.8	NaN	NaN	NaN	NaN	NaN	29070.8	29308	37761.8	NaN	10790.5	26673.6	37727.4	26002.6	NaN	8071.03	8903.66	12325.3	7708.97	NaN	4.56e-06	1	1	1	NaN	1	1	1	1	1	NaN	1	1	NaN	NaN	NaN	1	NaN
Mlf1			NaN	NaN	NaN	28064.2	NaN	NaN	NaN	NaN	NaN	NaN	NaN	NaN	NaN	NaN	NaN	NaN	NaN	NaN	18481.2	NaN	NaN	NaN	NaN	NaN	NaN	NaN	NaN	NaN	NaN	1.71e-06	NaN	NaN	NaN	1	NaN	NaN	NaN	NaN	NaN	NaN	NaN	NaN	NaN	1	NaN	NaN	NaN
Tmco1			NaN	95614.8	87346.2	52031.6	104007	41809.2	58215.3	24743.7	84926.4	52844.1	42711.4	48074	107636	90181.8	38221.9	25566.8	28867.9	21573.7	40496.7	36116.8	34282	22057.4	30617.3	57592.7	34182.8	25083.3	35852	22885.3	99537.7	9.6e-11	2	2	2	1	1	2	2	1	2	2	2	2	2	2	1	2	2
Gm9774;Adrm1			NaN	NaN	NaN	NaN	NaN	NaN	NaN	352.363	NaN	NaN	NaN	NaN	NaN	NaN	NaN	161.121	1772.95	2253.19	NaN	1029.77	1551.22	1931.9	2570.78	NaN	1333.85	1518.62	NaN	3536.57	11611.6	3.01e-06	1	1	NaN	NaN	NaN	1	1	NaN	NaN	1	2	NaN	NaN	NaN	NaN	1	NaN
Txndc9			NaN	NaN	NaN	NaN	NaN	NaN	NaN	8463.47	NaN	NaN	NaN	NaN	39623.8	NaN	11321.2	12123.3	14723.1	12604.5	NaN	16205.4	9757.95	NaN	9903.75	35638.4	8965.93	14883.2	9431.13	11748.6	61924.7	2.77e-07	1	1	1	NaN	NaN	1	1	NaN	NaN	1	1	1	NaN	NaN	1	1	NaN
Usp4			9147.3	NaN	NaN	NaN	NaN	5807.81	NaN	7647.87	7097.6	NaN	7076.02	NaN	NaN	NaN	NaN	8635.5	11356.5	10891.9	NaN	9471.19	10111.2	9756.92	9011.72	10515	12837.6	10035.8	7815.17	13444.8	NaN	1.27e-07	8	10	6	NaN	2	8	9	3	NaN	5	8	9	NaN	NaN	NaN	7	NaN
Cnih4			43309.2	NaN	44621.3	80070.7	55071.7	19003.2	18973.1	26348.8	63634.8	33857.2	28226.3	NaN	NaN	75774.8	29471.4	30521.7	36266	20406.1	47256.4	33150.5	35930.8	36983	36748.7	39394.6	38583.4	37325.1	76681.1	23404.9	NaN	5.1e-13	3	4	3	2	4	3	4	4	4	4	3	4	3	3	NaN	3	3
Ehmt1			NaN	NaN	NaN	NaN	NaN	NaN	NaN	NaN	NaN	NaN	NaN	NaN	NaN	NaN	NaN	6237.94	6801.49	9449.76	NaN	18188.6	4201.04	9927.91	4341.29	3909.32	NaN	NaN	NaN	NaN	NaN	1.39e-05	NaN	1	NaN	NaN	NaN	NaN	1	NaN	NaN	NaN	NaN	NaN	NaN	NaN	NaN	1	NaN
Rab3gap2			NaN	NaN	NaN	NaN	NaN	5433.85	NaN	5821.28	NaN	NaN	3795.27	NaN	NaN	NaN	NaN	4747.46	5638.5	5261.73	NaN	6058.13	6216	4561.86	5925.88	5091.85	5942.29	NaN	NaN	4978.9	NaN	4.37e-07	NaN	2	NaN	NaN	1	2	1	2	NaN	1	2	2	1	NaN	NaN	2	NaN
Map4k4			17572.4	39426.6	12278.1	91904.6	14686.6	11128	9170.08	8558.37	6392.99	6063.34	12444.8	7390.03	29080.5	53229.1	13990.2	23887.6	23901.5	13048.5	38494	9664.96	14894.9	19392.4	26488.3	12799	9822.92	9493.78	7223.45	10075.4	NaN	6.09e-11	5	7	3	1	6	6	7	4	5	5	5	5	2	2	3	6	2
Ncam1			NaN	NaN	NaN	NaN	NaN	NaN	NaN	NaN	6814.01	12243.3	NaN	9525.37	NaN	8102.45	NaN	NaN	NaN	6322.69	NaN	NaN	3541.35	NaN	3889.33	NaN	2965.65	10410.7	4705.63	7096.15	NaN	5.28e-06	3	NaN	3	NaN	NaN	3	NaN	NaN	NaN	NaN	2	NaN	NaN	NaN	NaN	2	1
Usp19			NaN	NaN	NaN	NaN	NaN	10479.9	NaN	4978.62	4824.85	7185.33	10510.8	NaN	NaN	NaN	8749.78	14250.9	10107.3	10348.7	NaN	10955.4	9413.96	13336.4	13191	7375.14	9307.51	8561.15	13005	9245.28	NaN	1.19e-05	3	3	2	NaN	1	3	2	1	NaN	1	3	2	NaN	NaN	NaN	3	NaN
Lamtor1			7271.33	NaN	NaN	NaN	9348.79	10750.6	15126.3	16782.2	13683.4	14852.2	10766.3	NaN	15333.3	NaN	12657.4	10604.3	13466	16576.4	NaN	8333.97	13869.4	9444.66	9469.13	12469.3	6130.52	8611.82	9431.64	9991.77	NaN	6.22e-09	1	1	1	1	1	1	1	1	1	1	1	1	1	NaN	1	1	NaN
Atp6v1h			15613.8	19975.7	9506.26	NaN	9890.06	10522.9	13834.6	17289.9	13925.1	10072.6	9577.51	8402.09	12507.7	10904.2	11870.4	22635	21990.7	21907.5	8013.45	21407	18796.2	28370.8	20577.6	16993	21198.8	18366.6	22396.6	16013.4	NaN	2.23e-11	9	8	9	3	6	9	10	5	5	7	10	10	3	4	5	10	5
Lman2l			38434.3	28378.3	NaN	NaN	39694.3	21506.5	18197	4020.6	25571.4	16662.3	21683.7	46763.8	52023.7	18046.2	28780	12447.8	9503.4	9381.05	NaN	NaN	NaN	8698.11	11423.3	9898.09	NaN	NaN	NaN	11157.6	55071.4	2.23e-05	NaN	1	NaN	NaN	1	NaN	2	2	1	1	1	1	NaN	NaN	2	NaN	1
Wdr20			NaN	NaN	NaN	NaN	NaN	NaN	NaN	NaN	NaN	NaN	NaN	NaN	NaN	NaN	NaN	NaN	NaN	NaN	NaN	NaN	NaN	3577.34	NaN	5720.85	NaN	NaN	NaN	NaN	NaN	0.000543774	NaN	NaN	NaN	NaN	NaN	NaN	NaN	NaN	NaN	NaN	NaN	NaN	NaN	NaN	NaN	NaN	NaN
Ntmt1			NaN	NaN	NaN	NaN	NaN	NaN	NaN	NaN	NaN	NaN	NaN	NaN	NaN	NaN	NaN	12700.9	22746.8	12625.5	NaN	NaN	15528.2	17243.2	18024.5	27463.4	18065.1	28264.8	18639.1	23222.6	NaN	7.33e-05	1	1	1	NaN	1	1	1	NaN	NaN	NaN	1	1	NaN	NaN	NaN	1	NaN
Stx6			NaN	NaN	NaN	NaN	NaN	8235.6	NaN	12973.8	8951.8	NaN	NaN	NaN	NaN	NaN	7804.02	12230.2	11680	17273	NaN	11265.2	10073.5	10800.9	NaN	NaN	18533.2	12742.2	13400.5	16380.7	NaN	3.25e-07	2	1	2	NaN	1	1	1	1	NaN	1	2	1	NaN	NaN	NaN	2	NaN
Uck2;Uck2;Uck1;Uck1;Uck1;Uck2			25515.1	53677.5	67964.2	NaN	37113.9	43013.3	51436.4	21037.6	37835.6	45813.9	58747.1	26107.5	80413.8	21073.2	62208.3	8986.98	12510.4	10093.1	34031.3	14853.5	9927.92	10327.5	18139	15213.1	7539.57	12483.1	11586.3	9054.74	NaN	1.03e-10	1	1	1	1	1	1	1	1	1	1	1	1	1	1	1	1	1
Osbpl9			31626.9	48581.4	NaN	NaN	44492.3	9387.11	12852.1	5113.98	30277.3	18149	13264	13456.2	NaN	13444.5	13876.8	3773.15	26101.9	4959.41	NaN	4564.24	9579.41	6603.48	9373.07	5968.46	14170.7	21065.7	23462.6	9890.9	NaN	7.21e-07	1	1	1	NaN	1	2	3	1	1	3	2	3	1	NaN	NaN	2	1
Lrba			NaN	NaN	NaN	NaN	NaN	3897.98	1718.57	7220.14	NaN	NaN	NaN	NaN	NaN	NaN	NaN	8466.61	11785.5	5527.56	NaN	8452.65	16773.5	16657.5	10886.5	10765	17678.1	24368.5	17044.1	15106.1	NaN	7.6e-09	12	13	12	NaN	4	11	12	7	2	4	13	10	NaN	NaN	NaN	11	NaN
Cept1			147502	182124	184154	352919	271211	100324	202320	235817	281756	198185	155666	138920	227896	322427	125746	174715	194695	173010	208526	302293	198847	173274	203378	233177	238533	227476	436439	120171	NaN	8.79e-14	1	1	1	1	1	1	1	1	1	1	1	1	1	1	1	1	1
Ifi209;Pyhin1			NaN	NaN	NaN	NaN	4833.44	NaN	6407.77	45127.8	NaN	NaN	9473.71	NaN	23738.2	NaN	6057.33	3563.67	1599.92	5744.01	NaN	16591.1	NaN	3800.08	NaN	3123.81	NaN	NaN	NaN	NaN	NaN	9.03e-09	NaN	1	NaN	NaN	2	NaN	1	NaN	1	2	NaN	NaN	NaN	NaN	1	NaN	NaN
Igha			NaN	NaN	NaN	NaN	NaN	11095.4	33565.7	18088.5	18910.7	17835.7	12235.6	30805.2	20225.9	45236.8	22310.9	17520.2	6828	17443.3	18706.1	57548.3	13387	14110.6	15236.8	19725.5	8853.22	12833	NaN	10778.4	NaN	4.19e-09	3	4	NaN	3	2	3	3	3	4	4	2	2	4	1	2	2	3
Cyp4b1			3756.89	NaN	NaN	NaN	5074.83	6354.81	10938.3	12989.8	5832.36	5386.09	6038.37	NaN	5993.97	6900.56	5410.44	6807.85	5583.71	6099.58	6474.65	4450.27	4229.04	4046.15	2984.85	3802.58	3903.04	2120.42	2349.27	2891.8	NaN	3.05e-07	1	1	2	NaN	1	1	1	1	1	1	1	1	1	1	1	2	1
Igkv4-57;Igkv4-72;Igkv4-55			NaN	NaN	NaN	NaN	NaN	NaN	NaN	6966.21	NaN	NaN	NaN	NaN	NaN	4653.49	NaN	NaN	1117.28	1234.74	NaN	NaN	2489.84	2429.49	1283.76	3506.01	NaN	NaN	NaN	NaN	NaN	8.14e-06	NaN	1	NaN	NaN	NaN	NaN	NaN	NaN	NaN	1	NaN	NaN	NaN	NaN	NaN	1	1
Snw1			76236.2	54043.7	58523.6	NaN	43853.5	35536.1	41317.5	17105.8	31919.8	31585.8	40299.1	32364	NaN	22198.9	25202.4	45932.8	45125.2	58409.6	18974.9	36401.2	39180.9	35418.4	56928	15106.9	27925.7	21882.2	14387	19113.7	NaN	1.3e-11	8	10	8	2	6	9	9	8	7	7	9	9	4	5	NaN	10	2
Kpna4			NaN	NaN	NaN	NaN	NaN	6862.85	NaN	9970.82	8774.2	9400.08	7157.39	NaN	24808.6	9447.27	18594.8	NaN	4562.41	NaN	NaN	NaN	4592.39	7132.14	4568.62	4980.79	NaN	NaN	5946.87	NaN	45050.3	6.4e-10	NaN	5	4	NaN	NaN	NaN	NaN	3	NaN	3	NaN	4	NaN	NaN	1	4	1
Fcgr2b;Fcgr2			NaN	NaN	NaN	NaN	NaN	NaN	NaN	17810.6	36614.5	28603.1	24489.5	NaN	NaN	19993.9	NaN	10880.7	33635.9	35388.2	NaN	14836.6	14396.7	21401.7	13136.3	46063.7	12306.2	11727.9	NaN	10909.6	NaN	6.8e-06	1	1	NaN	NaN	NaN	2	2	NaN	NaN	2	2	NaN	NaN	NaN	NaN	2	1
Igkv2-137;			NaN	NaN	NaN	NaN	NaN	NaN	NaN	NaN	NaN	NaN	NaN	NaN	NaN	NaN	NaN	NaN	NaN	NaN	NaN	NaN	NaN	4606.76	NaN	13642.4	NaN	4447.89	NaN	NaN	NaN	0.000814636	1	NaN	NaN	NaN	NaN	NaN	NaN	NaN	NaN	NaN	NaN	NaN	NaN	NaN	NaN	NaN	NaN
Igkv1-135;Igkv1-133			NaN	NaN	NaN	NaN	NaN	NaN	NaN	35100	20943.8	22554.2	17056.8	NaN	NaN	34983.3	36013.1	3139.56	NaN	7186	NaN	NaN	NaN	NaN	NaN	37764	NaN	NaN	NaN	NaN	NaN	3.78e-06	NaN	NaN	NaN	1	1	NaN	1	NaN	NaN	1	NaN	1	1	NaN	NaN	NaN	1
Ldah			NaN	NaN	NaN	NaN	NaN	14966.9	10142.8	5371.43	13743.7	10711.2	8313.93	NaN	47673.3	NaN	16829.1	2570.5	2764.54	11891	NaN	3730.66	2692.67	3246.57	2813.01	7694.73	2479.72	2512.3	2572.79	1978.28	NaN	2.24e-07	3	4	3	NaN	3	3	3	2	3	4	3	4	2	NaN	1	3	NaN
Adgrl2			NaN	NaN	NaN	NaN	NaN	NaN	NaN	NaN	NaN	NaN	NaN	NaN	NaN	NaN	NaN	NaN	NaN	NaN	602494	NaN	NaN	NaN	NaN	NaN	NaN	NaN	NaN	NaN	NaN	2.69e-05	NaN	NaN	NaN	NaN	NaN	NaN	NaN	NaN	NaN	NaN	NaN	NaN	1	1	NaN	NaN	NaN
Usp30			NaN	NaN	NaN	NaN	NaN	NaN	NaN	NaN	NaN	NaN	NaN	NaN	NaN	NaN	NaN	2658.75	4307.4	NaN	NaN	5735.72	6522.64	3946.23	4374.06	7932.87	5335.83	NaN	NaN	3202.36	13586.9	4.26e-07	NaN	1	NaN	NaN	NaN	1	1	NaN	NaN	NaN	1	NaN	NaN	NaN	NaN	1	NaN
Rabggtb			NaN	NaN	NaN	NaN	NaN	NaN	NaN	NaN	NaN	NaN	NaN	NaN	NaN	NaN	NaN	NaN	NaN	NaN	NaN	NaN	1702.5	1384.66	2355.29	990.534	NaN	1442.76	NaN	1810.07	25343.5	2.23e-08	1	NaN	NaN	NaN	NaN	NaN	NaN	NaN	NaN	NaN	1	NaN	NaN	NaN	NaN	1	NaN
Cdk5			NaN	NaN	NaN	NaN	17137.7	16267.9	10523.5	9803.91	8120.14	7432.63	9426.92	17938.4	25102.5	7726.2	15786.9	10550.1	11217	10767.6	NaN	11973.5	15216.3	11769.4	13097	13891.5	14164.4	16947.9	17234.6	14878.4	NaN	2.08e-07	1	1	1	NaN	1	1	1	1	1	1	1	1	NaN	NaN	1	1	1
Myl3			NaN	NaN	NaN	45836.6	NaN	NaN	NaN	NaN	99450.5	NaN	NaN	NaN	33985	NaN	NaN	14407	1885.52	NaN	NaN	7673.6	NaN	33124.7	NaN	NaN	NaN	NaN	NaN	5781.66	NaN	1.55e-09	NaN	2	NaN	NaN	NaN	NaN	3	NaN	NaN	NaN	2	3	4	NaN	2	NaN	NaN
Rps27			239938	303566	166710	NaN	119875	122174	123797	95419.1	105751	117034	105825	147667	192440	114219	122045	147538	234191	206334	114912	140979	184409	149192	254903	123734	72067.7	85983.5	73425.8	47051.8	293854	2.01e-15	2	3	2	1	2	2	3	2	2	2	3	2	2	2	2	3	2
Nexn			881582	1937260	2658210	886962	943192	384654	335581	204759	491071	328500	264515	754989	692276	926236	587671	87309.6	129393	76394.8	547205	306785	236082	156611	93083.7	66503.8	248861	40709.2	120128	196567	404156	5.45e-16	2	2	2	2	2	2	2	2	2	2	2	2	2	2	2	2	2
Ankrd17			NaN	NaN	NaN	NaN	NaN	10151.5	NaN	NaN	NaN	NaN	8336.88	NaN	12999.2	NaN	NaN	11119.4	11786.2	11313.2	NaN	14198.3	14569.9	6930.6	11623.7	11601.3	10033.3	6287.64	6462	6583.84	18592.8	1.31e-06	1	3	1	NaN	1	2	3	2	NaN	NaN	3	3	NaN	NaN	2	2	NaN
Ube2d3;Ube2d3;Ube2d3;Ube2d2;Ube2d2b			113303	125843	78329.5	64132.6	112544	97726.2	56685.1	71660.2	69387.4	50775.8	67105.4	160691	35889.9	50723.4	98303	48863.2	50375	57840.8	104409	82394.8	82482.7	89218.8	63026.2	83763.1	99297.1	131752	125994	88986.6	NaN	7.64e-13	1	1	1	1	1	1	1	1	1	1	1	1	1	1	1	1	1
Gm43738;Fdps			NaN	NaN	11729.9	NaN	NaN	18422.9	21860.2	12904.7	NaN	NaN	12979.4	NaN	NaN	12496.8	NaN	15030.7	18367.1	21238.2	NaN	12898.1	11652.6	28619.5	30123.8	16511.4	NaN	32529	42575.7	20671.3	228931	6.7e-16	8	5	6	NaN	5	NaN	6	5	4	3	7	6	NaN	NaN	NaN	7	2
Rbm8a			NaN	NaN	21828.1	NaN	34435.6	14169.3	9287.16	11366.3	26248.1	22324.2	20383.2	NaN	47363.4	41309.6	14319.2	5656.08	12627.7	6097.31	NaN	7816.21	13063.3	9673.79	11746.2	10981.6	18004.2	19234.8	15066.4	18699.4	176222	2.97e-15	7	7	6	NaN	3	6	6	4	3	7	7	6	NaN	NaN	2	7	1
Sh3glb1			48665.1	NaN	25998.3	NaN	99981.9	35033.1	42861.9	34746.6	71372.6	49168.2	40323.9	66264.3	126104	41480.1	63820.6	9622.45	11125.3	11285	NaN	19181.3	12231.3	10715.8	10252.2	23816.6	7598.09	9593.82	7813.82	13497.2	NaN	1.46e-07	3	4	3	NaN	4	3	2	5	4	5	4	4	4	NaN	3	4	4
Crip1			4985.28	NaN	NaN	NaN	6700.9	3208.94	1263.12	1910.92	9015.72	5414.05	6756.21	15017.2	8359.49	NaN	2089.97	NaN	NaN	3036.02	NaN	2813.59	3116.16	NaN	2625.27	4206.05	2230.36	NaN	NaN	1499.72	34796.5	5.5e-10	NaN	NaN	NaN	NaN	2	1	NaN	2	1	2	1	NaN	NaN	NaN	2	2	NaN
Fxr1			50885.7	14068.2	40969.4	NaN	12493.2	15964.1	NaN	NaN	16399.7	5613.5	9677.23	42053.5	18304.2	16488	13790.3	15681.9	21877.8	21596	36277.7	11375.2	11326.3	10037.3	20746.5	26101	11725.4	11920.3	16652	6328.61	NaN	1.35e-11	11	13	13	2	8	11	9	6	NaN	NaN	9	8	3	5	4	13	2
Ccdc12			NaN	NaN	NaN	NaN	NaN	NaN	NaN	4816.09	NaN	NaN	NaN	NaN	NaN	NaN	NaN	2872.82	3538.91	3758.92	NaN	7543.49	5994.05	NaN	NaN	21155.7	9606.4	9380.44	6933.36	6813.6	NaN	4.54e-10	1	1	1	NaN	NaN	1	1	NaN	NaN	1	1	1	NaN	NaN	NaN	1	NaN
Tars2			NaN	NaN	NaN	NaN	NaN	NaN	NaN	NaN	NaN	NaN	NaN	NaN	NaN	NaN	NaN	1445.74	724.732	NaN	NaN	NaN	1082.82	1068.93	877.285	629.773	757.478	992.933	1318.64	638.828	NaN	1.97e-05	1	1	1	NaN	NaN	1	1	NaN	NaN	NaN	1	1	NaN	NaN	NaN	1	NaN
Snx27			NaN	NaN	NaN	NaN	NaN	NaN	NaN	9913.83	NaN	NaN	NaN	NaN	NaN	NaN	NaN	NaN	10308	NaN	NaN	8451.68	NaN	11326.5	NaN	9026.9	NaN	NaN	NaN	7992.93	42856.3	0.000531507	NaN	1	NaN	NaN	NaN	NaN	NaN	NaN	NaN	1	1	1	NaN	NaN	NaN	NaN	NaN
Ints3			NaN	NaN	NaN	NaN	NaN	11626.5	2435.35	6130.48	NaN	NaN	12609.5	NaN	11508.7	NaN	3008.69	6456.27	20182.7	9067.75	NaN	7614.18	6703.76	NaN	7456.85	6784.34	NaN	10250.2	6978.99	6612.4	31172.1	2.56e-06	5	2	5	NaN	2	NaN	4	2	1	1	4	3	NaN	NaN	1	4	NaN
Kmt5a			NaN	NaN	NaN	NaN	NaN	NaN	NaN	NaN	NaN	NaN	NaN	NaN	NaN	NaN	NaN	NaN	911.657	NaN	NaN	NaN	1993.78	NaN	725.757	397.508	NaN	NaN	NaN	NaN	NaN	8.91e-05	NaN	1	NaN	NaN	NaN	NaN	NaN	NaN	NaN	NaN	NaN	NaN	NaN	NaN	NaN	1	NaN
Exosc9			NaN	NaN	4964.43	NaN	NaN	6322.14	4879.56	13214.5	8659.97	6473.27	7251.09	7056.31	13850.2	6894.53	7617.78	11336.9	16227.2	12645.2	NaN	13551.9	11724.7	13758.8	13846.1	5076.95	13298.2	13224.6	18024.1	11194	73726.5	1.96e-08	4	4	3	NaN	2	4	4	3	2	4	3	4	NaN	NaN	1	4	1
Fubp1			94824.1	110469	58564.6	NaN	101262	30346.8	45820	76858.6	64933.7	37732.5	35550.6	50262.7	69497.4	49532.6	41528	15485.7	29341	27869.1	10458.9	51802.4	21791.7	14235.8	38474.6	57102.7	44100.2	33698.7	54280.1	44027.7	NaN	3.31e-15	10	12	12	4	9	11	11	10	10	12	12	12	4	2	6	11	7
Crybg1			NaN	NaN	NaN	NaN	NaN	3376.61	NaN	1368.24	NaN	NaN	NaN	NaN	NaN	NaN	NaN	13671.8	15299.8	7536.87	NaN	9098.17	18645.4	14350.6	17261.3	9062.74	21963.3	11822.2	7321.99	13362.3	139643	5.19e-12	11	18	13	NaN	6	17	14	3	NaN	1	14	11	NaN	NaN	NaN	21	NaN
Mapk10;Mapk10;Mapk10;Mapk10;Mapk10;Mapk10;Mapk10;Mapk10;Mapk10;Mapk9;Mapk9;Mapk9;Mapk9			NaN	NaN	NaN	NaN	NaN	NaN	NaN	NaN	NaN	NaN	NaN	NaN	NaN	NaN	3963.4	5137.82	6806.64	6849.74	NaN	6297.89	7074.47	6803.12	5888.83	4737.73	7884.19	9907.31	10361.4	7189.69	25597.8	2.97e-06	1	1	1	NaN	NaN	1	1	NaN	NaN	NaN	1	1	NaN	NaN	NaN	1	NaN
Pgam5			18864.5	14209.9	NaN	NaN	30738.8	22904.1	12349.8	11364.1	14216.7	12206.7	25195.6	22885.5	NaN	8463.64	10762.2	12930.7	16196.4	7266.12	15085.5	NaN	7301.79	8032.38	11128.8	16540	4857.15	7670.07	10137.8	5021.88	NaN	5.23e-07	1	1	1	NaN	1	1	1	1	1	1	1	1	1	1	NaN	1	1
Agl			6502	NaN	NaN	54099.5	NaN	12055.1	21042.9	10167.9	23869.2	11870.2	12829.1	NaN	NaN	10349.3	9694.74	13422.4	3342.39	9036.23	58921.4	4916.28	1686.67	6650.28	5778.12	5416.79	3400.74	3751.7	5028.43	3117.96	NaN	2.6e-08	4	2	4	5	3	3	5	5	5	5	2	5	3	5	NaN	3	3
Nras;Nras;Hras;Nras			33490.4	NaN	NaN	NaN	NaN	19999.6	20174.3	20074.4	NaN	24976.1	NaN	NaN	NaN	22625.6	17594.3	11584.1	15478.2	13208	NaN	8754.6	10622.4	15552.4	14465.5	14898.8	11390.5	17628	25857	17273.8	NaN	3.38e-06	1	1	1	NaN	1	1	1	1	1	1	1	1	NaN	NaN	NaN	1	1
Nub1			NaN	NaN	NaN	NaN	NaN	NaN	NaN	NaN	NaN	NaN	NaN	NaN	NaN	NaN	NaN	690.101	1001.15	756.902	NaN	NaN	1069.59	NaN	NaN	1032.8	846.805	NaN	NaN	1058.95	10541.7	5.89e-05	NaN	1	NaN	NaN	NaN	1	1	NaN	NaN	NaN	1	NaN	NaN	NaN	NaN	1	NaN
Dclk1			NaN	NaN	NaN	NaN	7417.53	4319.94	5375.97	13063.4	NaN	4434.18	5081.86	4360.72	5900.42	NaN	4502.96	3735.91	3052.18	9130.55	2198.16	8154.88	7714.1	4915.09	4931.87	6479.41	21350.3	12112.7	22442.3	12035.1	NaN	1.06e-09	3	3	3	2	3	3	3	3	3	3	3	3	2	1	3	3	NaN
Camk2d			40713.4	58344.8	33783.1	NaN	55624.4	19555.7	25796.2	24870.6	40563.2	27682.8	27961.2	NaN	NaN	35274.4	31300.1	NaN	11127.5	5829.97	NaN	12558	11046.9	14662.8	9651.22	8227.4	13175.9	11950.5	11656.2	7566.83	146925	8.19e-09	2	2	3	2	3	2	NaN	2	2	3	3	3	2	NaN	NaN	2	3
P2ry12			10850800	12478400	NaN	NaN	NaN	214199	NaN	73252.4	440484	76660.5	NaN	1321070	119927	NaN	NaN	45101.4	75869.1	85726.2	NaN	294526	18986.7	40048.8	84646.4	61718.3	87629.4	NaN	19267.3	NaN	NaN	0.000109782	NaN	1	1	NaN	1	1	1	1	NaN	1	NaN	NaN	NaN	NaN	1	1	NaN
Dcun1d1;Dcun1d1;Tes3-ps;Dcun1d1;Dcun1d1			NaN	NaN	NaN	NaN	NaN	6708.59	8234.62	11448	NaN	NaN	3939.25	NaN	3913.06	7083.71	7395.11	10326.3	9081.06	13024.9	NaN	18117.1	8415.25	11653.9	11668	23723.1	12893.2	18676.8	16049.9	16449.9	102658	5.21e-11	3	2	2	NaN	1	2	3	2	1	3	2	3	NaN	NaN	1	3	1
Eif4e			14685.9	9334.53	14574.2	6662.13	16134.4	13094.8	8527.17	10503.9	14188.5	10184.3	10481.8	12157	28126.6	14642.4	12633.8	8071.36	12715	13102.5	8718.11	10824.7	30714.5	11746	10552.7	19375.6	11389.8	16664.9	17080.5	14509.1	NaN	6.36e-12	6	6	6	1	4	6	6	3	3	6	6	6	1	1	4	4	1
Ints1			NaN	NaN	NaN	NaN	NaN	NaN	NaN	NaN	NaN	NaN	NaN	NaN	NaN	NaN	NaN	3135.11	2774.73	2167.88	NaN	1937.18	3468.01	3504.26	2662.94	2823.59	3598.31	5108.98	5647.58	3936.81	NaN	3.79e-05	2	2	2	NaN	1	2	2	NaN	NaN	NaN	2	2	NaN	NaN	NaN	2	NaN
Zranb2			NaN	NaN	NaN	NaN	NaN	5744.16	NaN	NaN	NaN	NaN	NaN	NaN	10834	NaN	3062.51	2255.38	1573.03	1995.73	NaN	2342.72	1905.73	4911.51	4357.85	NaN	1723.9	3253.46	NaN	2770.17	7747.46	1.6e-05	2	1	NaN	NaN	NaN	3	3	1	NaN	NaN	2	NaN	NaN	NaN	1	3	NaN
Vangl1			NaN	NaN	NaN	NaN	NaN	NaN	NaN	NaN	NaN	NaN	NaN	NaN	NaN	NaN	2025.23	3455.34	2633.71	1443.54	NaN	NaN	2499.45	2157.83	2140.03	3609.53	2794.1	3800.35	2819.58	NaN	NaN	7e-06	1	1	1	NaN	NaN	1	1	NaN	NaN	NaN	NaN	NaN	NaN	NaN	NaN	1	NaN
Zfp512;Znf512			NaN	NaN	21586.9	NaN	NaN	NaN	NaN	NaN	NaN	NaN	10614.3	NaN	25430.6	NaN	NaN	11623.7	14826.2	14028.7	NaN	11499.8	9027.87	9678.14	10476.8	6515.77	4628.96	NaN	NaN	NaN	NaN	8.73e-11	NaN	7	NaN	NaN	4	3	6	NaN	NaN	NaN	NaN	NaN	NaN	NaN	2	7	NaN
Nrbp1			NaN	NaN	NaN	NaN	NaN	NaN	NaN	4208.34	NaN	NaN	NaN	NaN	NaN	NaN	NaN	1787.74	2653.23	1945.93	NaN	3288.46	3078.59	1893.89	1077.87	2563.54	4588.75	4897.41	4691.26	3786.58	NaN	4.78e-07	1	1	1	NaN	NaN	1	1	NaN	NaN	1	1	1	NaN	NaN	NaN	1	NaN
2011-09-01			68567.6	45669.1	53786.6	32213.3	73786	41742.5	39026.8	59773.2	47145.1	36798.2	45006.4	89783.4	103683	38989.7	64495.8	34740.7	39534.4	38508.5	32788.9	41097.9	35646.8	46875.9	38637.2	93951.9	35904.4	44025.5	37841.2	36495.1	214331	9.46e-16	16	17	16	6	13	17	16	14	11	14	16	16	11	6	10	16	11
Stx18			8116.5	NaN	NaN	NaN	9187.58	5521.62	6206.76	7659.6	10146.4	10060.1	11448.5	6256.58	14885.9	NaN	11021.5	8223.05	11222.1	10317.5	5677.9	12120.7	8674.11	7302.1	9336.29	13249	9972.7	12886.2	11095.9	8376.12	NaN	1.25e-06	1	2	2	NaN	1	2	2	1	1	1	1	2	1	1	1	2	NaN
Nup205			NaN	NaN	NaN	NaN	NaN	3911.43	NaN	3923.46	2227	NaN	1160.23	NaN	NaN	NaN	3550.65	5613.5	7590.77	3835.19	NaN	4691.17	9034.74	6302.41	5048.74	15789.7	14134.5	13609.1	18792.2	11209.8	NaN	2.76e-10	19	19	21	1	11	17	17	8	NaN	12	18	18	2	NaN	NaN	23	NaN
Hmgb1			323318	256146	293756	30526.3	148967	226403	187943	86160	263852	175193	239383	327160	237773	55476.7	158153	80632.9	160365	167249	214777	175581	81219.2	66918	174905	141526	97102.5	170432	56493.8	74241.3	273879	1.35e-19	11	9	21	8	21	13	12	17	18	18	21	10	4	8	21	20	9
Ube2k			135498	428444	NaN	NaN	92217.3	NaN	29198.7	29998.5	NaN	42872.7	NaN	NaN	NaN	NaN	38267.1	19884.5	39296.9	43542.4	NaN	24966.3	NaN	38509.8	32581.7	96546.7	39552.4	46991.2	23589.1	36190.2	NaN	3.93e-05	3	3	3	1	2	3	3	NaN	3	3	3	2	NaN	NaN	NaN	NaN	NaN
Rbm19			NaN	NaN	NaN	NaN	NaN	NaN	NaN	NaN	NaN	NaN	NaN	NaN	NaN	NaN	NaN	3938.11	6867.76	6818.04	NaN	NaN	1843.44	5169.12	7533.6	3828.61	1375.2	1943.04	1021.09	1999.36	NaN	4.06e-05	2	2	1	NaN	NaN	1	2	NaN	NaN	NaN	2	2	NaN	NaN	NaN	1	NaN
Pxn			NaN	31521.5	NaN	NaN	22751	6155.26	6326.96	14654.8	21818.4	9547.08	13954.6	17031	13474.7	16937.6	8046.15	7121.14	6475.56	9486.2	5871.62	15579.2	9955.68	8752.82	5888.93	19706.8	11506.4	11636.6	11264.6	9918.02	NaN	1.79e-09	6	6	7	4	4	7	5	3	4	6	7	7	2	1	3	7	2
Tbl1xr1			NaN	NaN	NaN	NaN	NaN	NaN	NaN	NaN	NaN	NaN	NaN	NaN	NaN	NaN	NaN	996.661	2689.91	3493.91	NaN	NaN	4987.56	3222.37	4219.12	2734.92	4792.32	7031.38	5848.14	3943.13	20425.9	9.86e-08	5	4	4	NaN	NaN	6	4	NaN	NaN	NaN	5	3	NaN	NaN	NaN	6	NaN
Ppm1g			NaN	NaN	NaN	NaN	NaN	4178.57	NaN	14076.5	NaN	NaN	NaN	NaN	NaN	NaN	NaN	5671	10917.4	11189.8	NaN	9621.48	7622.66	12267.6	13154.1	2313.57	6616.96	11267.4	10150.7	6870.07	87149.1	7.6e-11	8	8	4	NaN	3	8	6	3	NaN	7	8	8	NaN	NaN	NaN	8	NaN
Vkorc1l1			2634.94	NaN	NaN	3229.27	12306.6	3727.98	6346.7	3975.38	15342.9	8417.45	9297.42	NaN	NaN	14456.5	5163.67	5584.82	6390.11	5777.44	5698.77	6069.25	7323.15	3897.93	4527.37	7021.65	6181.28	5709.52	4246.34	3557.75	NaN	4.29e-08	1	1	1	1	1	1	1	1	1	1	1	1	1	1	NaN	1	1
Txnrd2			18914.8	NaN	NaN	19605.1	27587.3	4938.35	28849.2	28565.8	71453	48140.8	19493.9	16670.1	60268	42047.2	14457.9	6977.53	6000.76	5863.4	13907.2	10627.3	8132.16	4254.37	9999.49	50782.9	19292	NaN	16578.5	7616.57	NaN	1.54e-11	NaN	4	14	5	10	14	9	4	11	11	11	7	2	1	3	11	9
Pum3			NaN	NaN	NaN	NaN	NaN	2676.1	NaN	5345.62	NaN	NaN	NaN	NaN	NaN	NaN	NaN	12982.9	22020.1	16048.2	NaN	12450.2	21674.8	25530.5	19472.8	11567.4	13509.2	11826.7	9262	11901.2	NaN	3.61e-10	11	12	7	NaN	4	9	9	3	NaN	5	11	9	NaN	NaN	NaN	14	NaN
Nfu1			NaN	NaN	NaN	NaN	14915.6	20622.9	24957.1	14607	NaN	16144.1	9941.85	NaN	24553	13929.1	14116.1	12028.5	8679.37	7642.16	NaN	10788.2	9324.86	7271.23	10631.2	6237.7	12533.6	11725.9	13040.2	9532.87	139419	4.59e-06	3	3	3	NaN	2	2	1	1	2	2	3	2	NaN	NaN	1	3	2
Naaladl2			NaN	NaN	NaN	NaN	NaN	NaN	NaN	NaN	NaN	NaN	NaN	NaN	NaN	NaN	NaN	NaN	1595.31	2763.99	NaN	1908.48	4690.91	5913.52	2874.77	1183.22	2280.3	NaN	NaN	NaN	8421.09	2.48e-06	NaN	1	NaN	NaN	NaN	2	NaN	NaN	NaN	NaN	NaN	2	NaN	NaN	NaN	2	NaN
Tmem176b			NaN	NaN	NaN	NaN	NaN	NaN	NaN	6400.92	NaN	NaN	NaN	NaN	NaN	NaN	NaN	5034.26	NaN	4800.5	NaN	7000.2	NaN	NaN	NaN	NaN	7396.06	7612.61	7941.3	6496.74	NaN	8.01e-06	1	NaN	1	NaN	NaN	1	1	NaN	NaN	1	1	1	NaN	NaN	NaN	NaN	NaN
Dysf			47628.3	87908.9	75689	232274	89976.3	37562.9	44204.8	21932	57255.9	37450.5	36092.5	40183.7	50310.9	50096.7	36539.6	11093.6	12503.1	8543.89	215532	24965.3	4636.1	10074	6308.51	6512.08	8675.72	6601.43	12443.9	6305.42	NaN	3.13e-13	8	24	26	41	33	21	27	35	29	27	21	30	38	39	21	15	32
Dera			NaN	NaN	NaN	NaN	NaN	6833.67	NaN	9616.25	NaN	NaN	6266.9	NaN	NaN	NaN	NaN	13537.3	20437.4	16710.8	59812.6	13335.2	18235.6	15907.3	15008.1	16237.7	13422.9	14299.4	15308.7	13838.4	NaN	1.99e-05	2	2	2	1	2	2	2	1	NaN	2	2	2	1	1	NaN	2	NaN
Plekha5			NaN	NaN	NaN	NaN	NaN	NaN	NaN	NaN	NaN	NaN	NaN	NaN	NaN	NaN	NaN	NaN	3669.72	NaN	NaN	NaN	NaN	NaN	3990.19	3166.4	NaN	NaN	NaN	NaN	NaN	5.21e-05	NaN	1	NaN	NaN	NaN	NaN	NaN	NaN	NaN	NaN	NaN	NaN	NaN	NaN	NaN	NaN	NaN
Lsm8			NaN	NaN	NaN	NaN	NaN	4177.14	4892.26	16452.3	3329.94	3520.48	3871.29	NaN	NaN	4903.91	3497.21	10209.7	14754.9	16295.5	3241.07	21729.7	35586.8	12008	11103.1	18816.3	35944.6	45415	39931.7	39016.2	10068.2	8.53e-11	1	1	1	1	1	1	1	1	1	1	1	1	1	1	NaN	1	1
Etnk1			NaN	NaN	NaN	NaN	NaN	NaN	NaN	NaN	NaN	NaN	NaN	NaN	NaN	NaN	NaN	2752.46	6896.12	4932.59	NaN	4584.11	NaN	5132.38	4400.44	NaN	NaN	5337.81	NaN	5917.72	NaN	1.32e-05	1	1	NaN	NaN	NaN	NaN	1	NaN	NaN	NaN	1	1	NaN	NaN	NaN	NaN	NaN
Zfp638;Zfp638;Znf638;Znf638			16851.8	NaN	9817.77	NaN	NaN	8921.55	5097.28	6324.73	NaN	7766.18	12582.8	NaN	15519.4	24626.4	7994.97	36793.6	38220.1	24917.4	18224	14797.6	30554.4	36578.9	41329	12451.9	19802.1	8831.67	12870.5	8987.67	34161.9	2.43e-12	7	17	9	1	5	12	15	5	4	7	7	6	1	1	3	18	3
Pip			NaN	NaN	NaN	NaN	NaN	NaN	NaN	NaN	NaN	NaN	NaN	NaN	NaN	NaN	NaN	NaN	NaN	NaN	NaN	NaN	3522.18	NaN	NaN	NaN	10967.2	NaN	9295.44	NaN	NaN	9.12e-05	NaN	NaN	1	NaN	NaN	2	NaN	NaN	NaN	NaN	NaN	NaN	NaN	NaN	NaN	1	NaN
Aup1			NaN	NaN	NaN	NaN	NaN	5953.9	8011.26	8818.23	NaN	NaN	NaN	NaN	NaN	6704.17	6046.93	12841.2	14084.9	14225.8	NaN	13899.6	14697.2	12991.9	17644.6	22971	12797.4	11698.2	19315.5	9299.29	NaN	2.26e-08	4	5	5	NaN	2	3	5	2	2	3	4	5	NaN	NaN	NaN	5	1
Prrt3			NaN	NaN	NaN	NaN	NaN	NaN	NaN	NaN	NaN	NaN	NaN	NaN	NaN	NaN	NaN	NaN	49164.4	51452.6	NaN	24460.4	NaN	51377.8	53509.9	19633.1	NaN	NaN	11132.1	NaN	NaN	0.000362391	NaN	1	1	NaN	NaN	NaN	NaN	NaN	NaN	NaN	NaN	NaN	NaN	NaN	NaN	NaN	NaN
Arl8b			NaN	NaN	210125	13369.9	40718.6	75290.2	51657.5	32053.3	102505	58982.6	54496.6	90326.2	23814.3	53530.9	28835.2	28580	41040	NaN	35204.4	NaN	10136.6	36839.8	43825.8	56363.8	14814.1	11036.4	14270.4	12162.5	NaN	3.12e-18	11	12	13	9	NaN	14	13	11	11	13	15	12	8	8	10	13	9
Tra2a			57439.5	22665.1	36440.8	NaN	33947	36607.8	33896.1	26931.3	20861.2	30179.7	28667.1	40925.7	25287	23656.8	33891.2	47918.2	80508.9	66268.7	NaN	43726.4	186587	67006.9	88513.4	75287.1	72383.4	50676.5	45318.7	48332.3	NaN	2.45e-13	1	1	1	NaN	1	1	1	1	1	1	1	1	1	NaN	1	1	1
Eif4g3			18703.4	20340.5	22629.8	NaN	16778.9	14474.2	NaN	7712.34	15792.7	10969.4	16455.6	15211.3	12740.8	4236.85	18092.3	13002.2	5945.95	11755.2	8755.86	10726.8	7143.83	9359.83	12490.2	8084.02	9294.71	7541.96	5981.51	7997.12	NaN	5.02e-09	6	7	4	3	6	6	7	6	NaN	4	6	6	2	2	3	7	2
Ppp6c			NaN	NaN	NaN	NaN	NaN	NaN	7688.32	6627.18	4814.57	5986.06	5239.53	NaN	NaN	NaN	3368.16	2174.77	6719.46	2961.67	NaN	4385.18	3813.95	NaN	5216.53	1625.49	2983.15	3779.42	6824.96	2840.13	54837.9	3.33e-11	2	2	2	NaN	1	2	2	NaN	1	2	2	2	1	NaN	NaN	2	NaN
Ddx47			NaN	NaN	NaN	NaN	NaN	5346.47	5348.66	5896.51	NaN	NaN	4179.21	NaN	16976.7	NaN	8602.28	10897.7	13519.3	16499.9	NaN	14128.8	11499.4	9641.13	14688.5	10480.5	11243.9	6430.28	12841.6	7521.47	NaN	3.21e-09	3	3	3	NaN	2	3	3	3	2	3	3	3	NaN	NaN	1	3	NaN
Gng12			69605.4	70042.6	61769.8	NaN	120096	38376.2	5734.06	23770.3	155309	68550.6	52646.4	96031.4	NaN	27446.3	34726.5	26758.7	32507.4	27137.1	NaN	NaN	23078.2	27186	26107.5	115932	17650.7	30727.9	24395.3	18959.2	NaN	5.25e-16	3	3	2	NaN	NaN	3	3	3	1	3	3	3	NaN	NaN	NaN	3	2
Pradc1			NaN	NaN	NaN	NaN	NaN	NaN	NaN	NaN	NaN	NaN	NaN	NaN	NaN	NaN	NaN	4055.98	3522.59	2688.91	NaN	6304.3	11496.1	5110.8	1289.11	11334.8	6391.67	NaN	1227.81	2443.22	NaN	6.73e-08	NaN	1	1	NaN	NaN	1	1	NaN	NaN	NaN	1	1	NaN	NaN	NaN	1	NaN
Tmem168			NaN	NaN	NaN	NaN	NaN	1782.58	2894.39	3123.07	NaN	NaN	NaN	NaN	NaN	5410.88	NaN	5379.46	3877.38	4425.78	NaN	4245.09	6308.75	6540.4	3841.94	5726.1	9439.59	8603.02	13830.1	7411.29	39153.1	8.04e-08	4	4	4	NaN	NaN	4	3	1	2	4	4	4	NaN	NaN	NaN	3	1
Rab11fip5			7463.43	20221.6	5574.13	NaN	11112.7	7081.89	25191.9	11502.1	11170.8	11940.9	16696.6	17030.3	9545.88	23131.3	10502.3	13023.3	14401.8	16724.2	32030	8415.62	15686.3	16424	15156	14259.8	8622.89	7854.34	7587.12	7443.1	NaN	5.1e-11	6	11	4	2	7	9	11	7	5	4	8	7	3	2	6	10	4
Rfc1			NaN	NaN	NaN	NaN	NaN	2904.83	1163.49	1007.46	NaN	NaN	1224.51	NaN	NaN	NaN	NaN	7428.61	6633.77	9266.6	1846.07	4785.84	13162	9069.86	14834.5	5160.86	6926.1	4631.1	4773.92	5597.89	NaN	4.92e-12	4	11	6	NaN	1	6	11	3	1	1	9	8	NaN	1	NaN	11	NaN
Ndufa9			434125	1162110	220824	1404340	656381	171633	788707	197091	407977	535745	176871	163310	36585.7	542246	266508	99552.2	108692	83171.5	412105	98461	75383.6	78969.9	109040	81897.9	59396.6	48809.5	106013	41762.5	41356.8	1.25e-16	26	29	30	24	23	23	26	22	30	26	22	26	26	27	14	30	27
Cdh1			12049.4	NaN	28760.9	NaN	NaN	23475.5	15484.4	13637.9	13627.4	17184.6	597649	11963.3	NaN	14640.4	14382.7	198759	147728	137192	NaN	125090	147412	140669	86021.1	60866.2	89758.7	50914.5	50909.1	51951	NaN	1.26e-15	20	23	17	2	5	24	24	8	4	1	22	20	2	NaN	NaN	23	4
Capns1			38221.5	53406.1	60102.7	NaN	21308.9	24393	28988	24658.2	27645.5	37770.7	28358.4	32336.5	41783.9	43636	37106.1	6986.35	12496.2	11636.6	NaN	16447.8	15150.1	9156.41	6549.14	25774.3	18820.3	16766.2	17609.8	14827.3	NaN	4.36e-12	6	5	4	NaN	3	7	6	4	3	7	6	5	NaN	NaN	2	6	3
Slc9a3r2			26016.1	45185.9	NaN	NaN	36062.1	15338.7	12409.7	3256.19	35024	18310.5	10023.5	28294.6	31726.1	NaN	9810.89	10171.3	15027.8	10378.7	8843.71	21459.9	11329.1	24949.8	9287.54	12482.9	4785.33	13403.3	2924.46	5762.67	NaN	2.11e-07	9	8	1	NaN	3	7	9	6	4	2	8	8	1	2	6	10	NaN
Thop1			NaN	NaN	NaN	NaN	NaN	10961.2	14823	18640.7	NaN	9073.36	7704.34	NaN	NaN	10779	13578.3	22831.6	43985.5	22504.9	NaN	18916.6	49183.9	38314.4	33427.2	20229	39019	55391.2	39982.6	42191.4	NaN	7.5e-12	20	19	19	NaN	7	16	14	7	6	12	17	17	1	NaN	NaN	20	3
Dus3l			148259	NaN	NaN	NaN	54900.2	23153.6	85619.8	11095.1	87077	157919	136034	391836	NaN	315650	33577.7	NaN	NaN	NaN	NaN	7763.82	NaN	NaN	NaN	NaN	11807.1	NaN	12873.5	12034.8	NaN	5.85e-08	NaN	NaN	4	1	2	4	NaN	1	1	4	4	4	1	NaN	NaN	NaN	1
Lims1			106903	180508	163009	NaN	145441	56799.5	59444.2	34874	139422	65361.1	52024.4	155097	NaN	52250.7	54700.2	42447.2	66414.1	58430.6	NaN	51205.8	72746.6	54786.7	60598.4	113430	55409.8	52038.5	51193.5	46238.2	NaN	1.37e-13	1	1	1	1	1	1	1	1	1	1	1	1	1	NaN	NaN	1	1
Hdac2			67091.1	127310	128482	NaN	103401	8988.76	5630.44	18204.9	87934.9	4092.37	6112.41	78163.6	31619.3	13807	7930.32	11311.7	19890.4	7010.41	NaN	14786.5	20656	18331.1	18791.5	18982.5	18055.7	18394.3	23591.4	15825.1	NaN	6.64e-15	11	12	12	NaN	8	10	10	6	5	6	12	10	2	NaN	1	12	4
Actr6			NaN	NaN	NaN	NaN	NaN	NaN	NaN	NaN	NaN	NaN	NaN	NaN	NaN	NaN	NaN	NaN	NaN	NaN	NaN	NaN	NaN	NaN	44854.2	NaN	NaN	NaN	NaN	NaN	NaN	0.000330232	NaN	NaN	NaN	NaN	NaN	NaN	NaN	NaN	NaN	NaN	NaN	NaN	NaN	NaN	NaN	NaN	NaN
Auh			108247	185959	106718	NaN	130999	62715.9	117165	23530.1	60042.1	85786.8	136838	87779.5	36937.7	22784.8	119081	11903.6	17607	16101.4	23852.8	14418.1	1666.92	12517	23731.4	20796.7	3092.56	9689.75	6639.32	6176	NaN	8.15e-14	2	6	2	2	9	2	6	10	9	6	2	4	8	4	9	4	5
C9			NaN	NaN	NaN	NaN	NaN	4553.71	6694.28	7354.98	NaN	NaN	NaN	NaN	NaN	NaN	NaN	NaN	NaN	4804.23	NaN	NaN	NaN	NaN	NaN	2117.59	7192.07	NaN	NaN	4052.22	73045.8	2.03e-11	NaN	NaN	NaN	NaN	2	2	NaN	1	1	2	2	NaN	NaN	NaN	NaN	NaN	NaN
Pdxdc1			40173	NaN	22516.5	NaN	36309.6	37312.8	32032.2	20878.7	21316	22542.8	19199.1	48086.4	53911.9	21650.2	31381	28194.7	28175.6	28491.8	NaN	18121	11987.9	32340.4	25275.1	16986	29226.5	41149.5	32181	30141.5	NaN	2.28e-09	9	9	8	1	NaN	10	9	4	4	5	10	9	NaN	NaN	4	8	2
Nefm			101361	25479.8	64679.5	NaN	127882	NaN	11539.2	27190.6	223733	76270.2	62268.5	1010190	332661	56910.6	41181.1	24845	NaN	31821.7	NaN	21918.4	NaN	NaN	NaN	8852.13	NaN	2274.03	NaN	10031.7	NaN	2.6e-13	1	NaN	NaN	15	20	NaN	19	NaN	14	19	11	NaN	18	NaN	35	NaN	17
Luc7l			2296.26	NaN	NaN	NaN	NaN	NaN	3274.17	5044.67	NaN	2585.25	4368.09	NaN	NaN	2576.28	3143.68	16570.8	18424.9	21774	6777.87	11438.3	23628.6	24595.2	21568.4	6868.12	14803.2	11799.5	10878.1	9998.76	NaN	7.16e-10	2	2	2	NaN	1	2	2	NaN	1	2	2	2	NaN	1	NaN	2	1
Prmt5			NaN	NaN	NaN	NaN	NaN	NaN	NaN	NaN	NaN	NaN	NaN	NaN	NaN	NaN	NaN	NaN	NaN	NaN	NaN	NaN	NaN	NaN	NaN	NaN	NaN	28959.5	NaN	NaN	NaN	0.000156802	1	NaN	NaN	NaN	NaN	NaN	NaN	NaN	NaN	NaN	NaN	NaN	NaN	NaN	NaN	NaN	NaN
Acy1			NaN	NaN	NaN	NaN	NaN	843.223	NaN	3266.01	NaN	NaN	NaN	NaN	NaN	NaN	NaN	516.661	NaN	1269.15	NaN	2177.92	3881.84	NaN	NaN	NaN	1011.1	4524.76	1546.26	3698.38	NaN	4.61e-06	1	NaN	1	NaN	NaN	1	1	1	NaN	1	2	2	NaN	NaN	NaN	2	NaN
Chid1			27360.1	25274.3	20349.7	NaN	26869.4	17258.9	10690.3	7900.08	10741.1	12822.9	26174.7	NaN	NaN	NaN	15893.6	35945.7	28055.6	34890	25182	33852	21035.9	36917.2	29305	30468.5	19100.8	6457.27	12412.5	16162.6	NaN	3.9e-11	9	8	7	1	7	8	9	6	3	6	9	8	3	2	NaN	9	NaN
Coq10b;Coq10a;Coq10a;Coq10a;Coq10b;Coq10b;Coq10b			NaN	NaN	NaN	18498.7	3087.99	3737.48	5527.65	1229.71	1234.19	4726.79	5483.85	NaN	NaN	807.879	7208.62	2091.32	NaN	496.552	9197.18	860.586	972.916	NaN	389.495	NaN	NaN	NaN	NaN	NaN	NaN	1.65e-05	NaN	NaN	NaN	1	1	NaN	1	1	1	1	NaN	1	1	1	NaN	1	1
Scly			NaN	NaN	NaN	NaN	NaN	NaN	NaN	9695.33	3011.22	NaN	NaN	NaN	NaN	NaN	NaN	7730.51	8079.73	9022.96	NaN	6540.01	7785.12	9647.17	8561.99	9479.25	10861.4	14807.7	8510.83	13219.7	NaN	5.68e-13	6	4	5	NaN	3	5	4	NaN	NaN	4	4	4	NaN	NaN	NaN	6	NaN
Acbd3			18755.8	29460	NaN	NaN	12948.7	15589.5	18370.3	17707.6	21980	11506.2	11430.4	NaN	NaN	12407.5	6636.54	26861.9	28439.8	28879.8	8855.41	21529.2	30243.2	28655.6	20520.8	23934.6	29618.8	38923.1	16794.4	24433	NaN	1.88e-11	6	7	4	1	5	6	7	3	3	5	7	7	2	1	NaN	7	1
Uap1			20985.2	NaN	NaN	NaN	NaN	14846	NaN	13301.5	20629.8	2162.82	10035.7	NaN	NaN	32593.8	NaN	12293.8	3049.33	4804.92	NaN	2753.92	7264.32	5766.24	5079.84	5370.07	4865.55	4704.97	NaN	6315.16	NaN	2.44e-06	3	3	NaN	1	2	4	1	1	NaN	3	2	2	1	NaN	NaN	4	1
Olfml3			NaN	NaN	NaN	NaN	NaN	NaN	NaN	NaN	NaN	NaN	NaN	NaN	NaN	NaN	NaN	4324.88	8815.81	4350.18	NaN	10701.1	9633.68	5895.52	5716.84	12043.9	19163.5	22240.8	41976.9	12196.4	NaN	1.46e-06	2	2	2	NaN	NaN	2	2	NaN	NaN	NaN	2	2	NaN	NaN	NaN	2	NaN
Cmpk1			25506.7	33748.9	63460.3	34078.7	25723.9	61412.9	59543.8	82453.6	31394.7	27195.3	29679.5	16041.8	60531.5	37784.1	51198	54112.7	49623.9	70417.6	29207.5	63682.5	70026.4	69165.4	54346.1	87325.8	60169.5	66675.4	43904.7	53692.7	315153	7.1e-16	11	11	11	NaN	12	13	11	9	11	10	12	11	6	1	7	12	9
Zfp326;Zfp326;Znf326;Znf326			13434.8	NaN	27659.7	NaN	20896.4	10721.5	10181.9	4005.52	18172	7002.71	10105.4	NaN	NaN	NaN	8659.67	9365.22	17725.7	9971.55	NaN	5139.42	4668.52	9391.43	10404.4	7641.18	8673.44	7554.8	5985.79	6627.13	NaN	4.57e-08	3	2	2	NaN	1	2	2	1	1	1	2	2	1	NaN	NaN	3	NaN
Plbd1			NaN	NaN	NaN	NaN	NaN	NaN	19931.9	25383.9	NaN	12420.6	13590.7	NaN	NaN	22449.4	11070.3	10646	10082.3	17657.5	NaN	17714.8	6423.26	11265	9804.18	24605.6	5681.25	NaN	NaN	NaN	NaN	1.29e-08	NaN	4	NaN	NaN	2	1	4	NaN	2	8	NaN	NaN	NaN	NaN	NaN	1	2
Cmas			28024	38562.2	46028	NaN	27401.3	44696.1	15666.2	24260.6	24080.7	14485.7	20960.6	40086.2	NaN	12065.5	12905.1	142660	132759	81760.9	NaN	106755	85833.2	121251	101738	132295	181069	89418.9	147258	117406	NaN	1.27e-15	18	20	20	NaN	8	21	19	10	3	9	22	19	NaN	NaN	NaN	19	5
Abcg2			NaN	25691	NaN	NaN	20474.6	6248.92	11823.9	9725.71	16313.7	7198.11	7322.64	20887.9	31740.5	22095.2	9431.11	21154.3	18195.6	13912.6	NaN	22732.6	11861.5	31899.9	10047.1	9340.81	17136.2	10319.9	9140.15	10773.3	43493.9	2.97e-09	3	4	4	3	4	4	4	4	4	3	3	4	4	NaN	3	4	4
Sh3gl3			NaN	NaN	NaN	NaN	NaN	4148.46	7722.98	NaN	NaN	NaN	8793.45	NaN	NaN	NaN	4571.43	7761.8	27142.4	12854.1	NaN	NaN	28971.9	9394.28	23328.3	6914.53	NaN	NaN	3658.58	NaN	NaN	2.44e-07	NaN	1	1	NaN	1	NaN	1	1	1	NaN	NaN	1	NaN	NaN	NaN	1	NaN
Il4i1			NaN	NaN	NaN	NaN	NaN	NaN	NaN	4408.01	NaN	NaN	NaN	NaN	NaN	NaN	NaN	NaN	NaN	NaN	NaN	1390.52	NaN	NaN	NaN	NaN	NaN	NaN	NaN	NaN	NaN	4.49e-05	NaN	NaN	NaN	NaN	NaN	NaN	NaN	NaN	NaN	1	NaN	NaN	NaN	NaN	NaN	NaN	NaN
Stt3b			47406.9	27514.4	50512	37085.9	55637.5	29368.7	31944.4	34720.3	73300.4	41030.1	35005.1	45307.2	NaN	72306.2	28165.8	43033.4	42247.9	51715.4	24226.8	48604.2	33983.8	48080.8	65014.2	55483.1	55426.7	33596.6	68101.9	21454.2	NaN	2.66e-13	11	13	14	7	8	13	11	8	9	11	13	12	6	8	NaN	12	9
Ints7			NaN	NaN	NaN	NaN	NaN	NaN	NaN	NaN	NaN	NaN	NaN	NaN	NaN	NaN	NaN	NaN	8939.22	4531.88	NaN	5878.12	5641.62	5584.03	6245.88	NaN	4004.25	NaN	4749.15	4524.31	16984.2	6.5e-06	NaN	2	1	NaN	NaN	1	NaN	NaN	NaN	NaN	1	2	NaN	NaN	NaN	2	NaN
Gak			NaN	NaN	NaN	NaN	13079.1	9843.87	7360.12	NaN	NaN	NaN	13991.8	NaN	NaN	NaN	10189.4	11455	13235.9	12357.8	NaN	9795.48	12298.8	12512.1	12521.2	12941.7	12347.8	12663.1	7552.5	10943.6	NaN	1.51e-05	3	3	3	NaN	1	3	3	2	2	NaN	3	3	NaN	NaN	NaN	3	NaN
Pck2			13683.9	NaN	11415.2	NaN	6292.04	14974.7	12977.5	15961.2	5770.86	3396.24	4159.58	16016	25764.2	8630.99	17603.3	30518.4	37032.7	25780.9	NaN	20371.9	19346.4	20936.3	22222.5	31029.9	27583.6	36072.5	35635.9	34546	NaN	3.73e-11	15	14	14	NaN	8	13	14	9	5	7	14	13	3	NaN	2	14	5
Fndc3b			4923.36	NaN	NaN	NaN	4435.82	36210.7	NaN	2206.45	6245.63	3820.37	5183.2	NaN	9822.92	NaN	6019.78	5118.29	6640.82	7086.19	NaN	4169.04	8221.68	7447.05	8139.52	9801.98	4679.58	4263.51	6537.01	2859.78	NaN	1.22e-10	2	3	2	NaN	NaN	2	2	2	NaN	1	1	2	NaN	NaN	1	2	NaN
Acad11			NaN	NaN	NaN	NaN	13946.9	7397.94	7752.37	8446.32	11901.2	NaN	NaN	NaN	4602.3	NaN	8544.73	2941.4	NaN	NaN	NaN	NaN	NaN	NaN	1042.5	NaN	NaN	NaN	NaN	NaN	NaN	4.8e-06	NaN	NaN	NaN	NaN	1	NaN	1	1	1	1	NaN	1	NaN	NaN	1	NaN	NaN
Lrp1			24489	47238.9	31307.6	NaN	26957.5	10717.4	14474.1	23475.8	25988.2	20469.5	17494.5	11127.6	56809.9	23720.1	14543.3	14136.8	19010.7	19154.6	NaN	11684.2	11047.2	15852.5	11301.5	11866.6	13001.3	6252.93	NaN	11111.4	NaN	4.26e-08	7	9	NaN	NaN	8	9	9	7	8	8	9	8	6	NaN	4	8	8
Palmd			106723	NaN	NaN	NaN	176606	NaN	69422	55948.4	54485.1	48172.5	42089.3	NaN	128071	73059.2	55609.4	14911.5	20667.2	10959	NaN	22072.8	8956.82	21158.9	16642.6	NaN	38643.6	34121.1	49443.5	84964.2	97696.6	5.24e-07	2	2	2	NaN	3	2	2	NaN	2	1	1	2	3	NaN	3	3	2
Ints9			NaN	NaN	NaN	NaN	NaN	NaN	NaN	NaN	NaN	NaN	NaN	NaN	NaN	NaN	NaN	795.702	2476.65	1071.12	NaN	1290.37	1975.04	929.987	1806.42	3457.38	1971.93	2282.23	1599.27	1756.65	4599.18	1.23e-06	2	1	2	NaN	NaN	2	2	NaN	NaN	NaN	2	1	NaN	NaN	NaN	2	NaN
Thoc5			NaN	NaN	NaN	NaN	NaN	2006.91	NaN	2081.78	NaN	NaN	2162.06	NaN	NaN	NaN	NaN	3310.4	4510.38	3761.88	NaN	1682.78	3208.04	1257.71	977.463	2675.27	3628.31	2315.23	2689.88	3751.12	NaN	6.75e-09	4	2	2	NaN	1	2	2	1	NaN	1	2	1	NaN	NaN	NaN	4	NaN
Mamdc2			NaN	NaN	NaN	NaN	NaN	NaN	NaN	NaN	NaN	NaN	NaN	NaN	NaN	NaN	NaN	NaN	NaN	NaN	NaN	4037.43	NaN	NaN	NaN	4267.8	841.965	9304.78	36321.3	5047.99	NaN	1.33e-08	4	NaN	8	NaN	NaN	3	NaN	NaN	NaN	NaN	4	1	NaN	NaN	NaN	NaN	NaN
Selenof			NaN	NaN	NaN	NaN	NaN	NaN	NaN	7085.43	NaN	NaN	NaN	NaN	NaN	NaN	NaN	5806.12	NaN	NaN	NaN	9809.17	6444.02	NaN	5461.49	9889.65	7079.2	8860.42	NaN	7220.87	50634.1	0.000176167	2	NaN	NaN	NaN	NaN	2	2	NaN	NaN	2	2	2	NaN	NaN	NaN	2	NaN
Ckap5			18119.1	17992.6	27618.9	NaN	16412.2	18806.3	12729.3	8541.54	13430.7	10688	22197.6	11130.6	13326.6	13656	18734.4	9646.72	9664.5	10245	NaN	9605.7	7586.65	4775.85	8894.4	10977.4	7271.42	6422.92	5717.36	6139.15	NaN	1.77e-08	7	9	6	NaN	7	9	9	7	4	6	8	8	3	NaN	6	7	2
Mrps35			NaN	NaN	NaN	NaN	6826.63	NaN	NaN	NaN	NaN	NaN	NaN	NaN	NaN	NaN	5498.26	1718.5	NaN	NaN	NaN	2977.73	2697.05	3601.17	NaN	2737.06	2980.56	3530.12	2720.73	2544.15	27859.1	1.15e-08	2	NaN	2	NaN	1	2	2	NaN	NaN	NaN	2	NaN	NaN	NaN	NaN	2	NaN
Vcpip1			NaN	NaN	NaN	NaN	12360.3	6000.78	NaN	6788.29	NaN	9322.82	9652.6	NaN	17262.4	NaN	11108.6	10836.1	10294.4	10916	NaN	5716.33	8510.48	7725.77	7427.86	12260.6	7764.18	6529.66	5340.68	7292.41	NaN	1.29e-05	3	4	3	NaN	3	3	4	3	NaN	3	3	4	NaN	NaN	2	3	NaN
Acad8			7089.36	NaN	NaN	18451.9	10122.1	10200.7	19354.8	11656.1	13294.5	11818.7	10858.2	NaN	NaN	10779.6	11251.4	16317.6	15562.8	13843.6	8265.8	13008.1	13075.6	16176.5	15252.2	9187.61	15614.5	13063.6	11895.6	12535.5	NaN	7.33e-08	5	6	4	NaN	4	4	6	5	6	6	5	5	1	1	NaN	6	2
Lmnb2			35753.7	35887.4	86878.2	49271	84312.6	36982.8	47786.8	57205.7	81165.2	52867.6	49648.9	117749	167769	48557.4	61559	23914.4	31864.5	30977.8	40661	36110.9	41272.6	23256.8	31551.7	111718	40173.9	31789.5	63957.8	33628.8	NaN	1.5e-16	19	26	28	10	16	25	22	16	19	25	21	23	10	9	27	27	16
Trim56			NaN	NaN	NaN	NaN	NaN	NaN	NaN	NaN	NaN	NaN	NaN	NaN	NaN	NaN	NaN	2078.73	6107.24	739.415	NaN	NaN	4460.98	970.174	4558.24	8522.25	NaN	2785.75	2046.14	NaN	3346.71	0.000125633	2	2	1	NaN	NaN	NaN	2	NaN	NaN	NaN	NaN	1	NaN	NaN	NaN	2	NaN
Vamp8			NaN	NaN	NaN	NaN	NaN	NaN	NaN	NaN	NaN	NaN	NaN	NaN	NaN	NaN	NaN	6096.35	8032.91	5575.66	NaN	8312.77	6684.95	7176.54	10479	12347.8	NaN	4734.23	5962.97	5709.47	NaN	9.25e-09	1	2	1	NaN	NaN	NaN	2	NaN	NaN	NaN	2	NaN	NaN	NaN	NaN	2	NaN
Isg20l2			NaN	NaN	NaN	NaN	NaN	10950.2	28418.4	20292.9	NaN	20453.9	20562.2	NaN	NaN	21289.9	12894.9	16274.6	24879.1	27976.2	18837.2	28422.2	26659.8	27446	22050.6	16687.1	22966.3	23248	36151.7	19926.1	46256.5	8.05e-07	1	1	1	NaN	1	1	1	1	1	1	1	1	NaN	1	NaN	1	1
Cdc42ep1			58227.1	100866	NaN	NaN	39268.1	22101.3	18438.1	NaN	10494	28004.6	10146.1	38815.1	77649.5	NaN	19995.2	6125.25	9124.07	NaN	NaN	5337.59	NaN	NaN	NaN	NaN	2323.53	3811.66	5561.5	NaN	NaN	5.67e-05	1	1	1	NaN	1	1	1	1	1	NaN	NaN	NaN	NaN	NaN	1	NaN	NaN
Uaca			NaN	NaN	NaN	NaN	6604.53	1956.44	1551.56	NaN	4396.33	2280.85	3352.93	NaN	17922	NaN	4619.23	5331.6	4741.84	2766.43	1685.63	4091.37	4908.11	2532.7	3736.47	7010.29	3257.68	3311.86	3477.49	4252.3	NaN	2.4e-09	3	3	2	NaN	1	3	3	2	2	NaN	4	3	1	1	1	4	NaN
Celf1			NaN	NaN	NaN	NaN	NaN	1699.46	NaN	NaN	NaN	NaN	NaN	NaN	NaN	NaN	NaN	3609.82	7058.96	2895.4	NaN	3182.99	6898.26	5424.58	5548.19	12939.2	2170.21	5045.86	4532.72	3962.65	28069.7	1.26e-08	1	3	3	NaN	NaN	3	2	1	NaN	NaN	4	3	NaN	NaN	NaN	3	NaN
Arfgap3			21517.4	NaN	NaN	NaN	NaN	15948.1	8411.98	3361.96	13299.6	10040.9	11368.3	24512.5	25949.9	NaN	NaN	9077.89	7281.12	14896.1	13538.6	7483.58	9318.3	13193.6	16186	11923.1	13055.9	11492.1	11013.3	9474.54	30749.6	4.85e-09	8	6	9	NaN	7	8	7	6	4	4	8	8	NaN	2	3	9	NaN
Ppp4r2			NaN	NaN	NaN	NaN	NaN	NaN	NaN	NaN	NaN	NaN	NaN	NaN	NaN	NaN	NaN	4685.81	NaN	NaN	NaN	NaN	NaN	4790.22	6448.24	7038.93	5670.19	6030.81	NaN	NaN	44483.8	4.79e-06	1	NaN	NaN	NaN	NaN	1	1	NaN	NaN	NaN	NaN	NaN	NaN	NaN	NaN	NaN	NaN
Abcd2			98390.6	117979	165140	81522.5	128167	42785.2	86545.4	52656.9	149980	87611.4	76454.3	46677.5	74523.2	164877	78947.7	13295.7	13341.9	11812.8	103949	41400.9	NaN	5396.37	8837.76	6429.72	12337.5	NaN	NaN	NaN	NaN	3.66e-12	NaN	7	NaN	7	10	2	7	10	10	11	NaN	5	7	7	6	NaN	10
Polr2a			20047.7	34829.7	29842.8	NaN	25827.2	16758.3	27434.7	15895.6	14054.4	27211.4	9805.09	43476.1	16486.3	14284.3	10047.5	10201.3	11923.8	8904.24	NaN	14762.8	7956.7	9768.43	11249.9	1947.88	6498.85	9571.59	6869.43	8711.64	63521.4	1.28e-07	5	6	3	NaN	2	3	5	1	1	4	5	4	1	NaN	3	6	3
Lrrc40			NaN	NaN	NaN	NaN	NaN	NaN	NaN	NaN	NaN	NaN	NaN	NaN	NaN	NaN	NaN	NaN	4637.61	NaN	NaN	NaN	7750.72	4584.43	NaN	3202.27	10883.5	8724.67	10243.6	8683.98	NaN	7.02e-07	2	1	2	NaN	NaN	1	NaN	NaN	NaN	NaN	1	NaN	NaN	NaN	NaN	1	NaN
Arhgef7			34047.4	32546.7	24426.3	NaN	54992.7	17960.4	15879.4	10565	33987.8	26980.2	25327.8	40741.7	48265.9	13025.6	25431.5	9581.49	7825.32	7842.83	NaN	11844.1	10295.6	6614.75	6010.63	20596.4	8522.59	5425.36	7347.9	8095.91	50848.1	9.68e-09	3	3	2	NaN	2	3	2	3	2	2	3	3	NaN	NaN	2	2	2
Pdia4			78432.7	52289.5	32686	NaN	43738.4	21744.8	16863.1	25084.6	47295.4	31674.5	40903.7	111375	89088.7	19615.5	35746.2	41418.8	47821.1	50478.2	35310.9	41182.5	53084.7	33060.2	42642.6	94458.3	50101.5	48001.7	44287.6	46873.6	294860	1.32e-17	49	49	43	9	35	47	50	37	31	39	52	45	23	16	51	50	23
Aqp4			NaN	NaN	NaN	18337.7	NaN	NaN	NaN	NaN	NaN	NaN	NaN	NaN	NaN	NaN	NaN	NaN	NaN	NaN	38022.2	NaN	NaN	NaN	NaN	NaN	NaN	NaN	NaN	NaN	NaN	9.61e-06	NaN	NaN	NaN	1	NaN	NaN	NaN	NaN	NaN	NaN	NaN	NaN	NaN	1	NaN	NaN	NaN
Dab2			11597.3	NaN	40159.4	NaN	43219.9	19789.1	18651.1	43330.2	30250.9	45232.1	19923.5	26963.3	65568.5	29404.2	10126.5	15077.5	15348.1	12225.1	3595.8	21694.8	14858.2	11114.2	7116.83	27618.7	28225.3	5650.31	10735	17620.6	55544.6	6.27e-14	2	3	3	2	4	3	4	4	3	4	4	3	3	1	4	3	4
Apeh			22541.9	33201	NaN	NaN	10670.2	8829.53	18827.6	26143.2	10814.9	12340.7	8490.68	NaN	23707.8	13341.6	12511.2	14556.2	15658.3	24271.3	NaN	21245.8	26793.6	18879.2	16595.4	6317.76	26622.3	26223.4	20854.8	23427.9	NaN	6.16e-09	7	8	6	NaN	5	8	7	3	7	8	7	6	NaN	NaN	1	8	4
Srpk2			NaN	NaN	NaN	NaN	NaN	NaN	NaN	NaN	NaN	NaN	NaN	NaN	NaN	NaN	NaN	1833.25	2288.25	3004.06	NaN	1764.48	2083.97	1418.65	1530.86	2058.99	2858.58	2183.89	2171.96	2765.69	7767.99	2.95e-07	4	4	4	NaN	NaN	4	4	NaN	NaN	NaN	3	4	NaN	NaN	NaN	4	NaN
Btd			NaN	NaN	NaN	NaN	NaN	NaN	NaN	3857.83	NaN	NaN	NaN	NaN	NaN	NaN	NaN	4798.77	10528.3	7939.93	NaN	NaN	4237.36	8724.38	8915.56	NaN	NaN	NaN	NaN	NaN	NaN	0.000726848	NaN	1	NaN	NaN	NaN	NaN	1	NaN	NaN	1	NaN	NaN	NaN	NaN	NaN	1	NaN
Arsb			NaN	NaN	13200.8	NaN	5254.34	164073	7765.66	17329.5	8921.98	NaN	4630.09	9223.67	170499	11538.9	5493.36	6262.75	8491.1	12113	NaN	6849.18	8956.62	10583.8	10232.1	37880.6	8868.65	8538.85	9218.75	10412.1	NaN	1.79e-09	2	3	3	1	2	4	3	2	1	4	3	2	NaN	NaN	2	4	1
Cluh			NaN	11792.1	NaN	NaN	14267.8	16472.8	36435.2	16535.4	21767.4	23746.3	17230.5	NaN	NaN	18216.8	25911.7	8250.73	23586.5	19750.9	NaN	17124.1	17779.9	18499.1	21100.2	8806.27	13224.2	16585.6	9305.14	11336.6	NaN	2.16e-07	9	11	5	NaN	4	9	7	5	6	7	8	9	2	NaN	NaN	9	4
Nt5c3b			NaN	NaN	NaN	NaN	NaN	8345.2	4771.02	13590.4	NaN	5709.77	NaN	NaN	NaN	NaN	4048.71	8649.01	14982.7	12620.6	NaN	10920.2	19639.8	11857.3	15428	15253.8	21946.6	22870.8	17264.2	21510.9	NaN	3.8e-10	5	3	4	NaN	2	4	3	3	1	4	5	5	1	NaN	NaN	4	NaN
Osbpl8			NaN	NaN	NaN	NaN	NaN	6605.29	15122.6	7850.98	14447.4	11524	12865.1	18776.7	22324.6	8483.18	7574.17	9517.32	9598.94	9983.49	6933.4	8379.5	5153.19	8701.46	7906.59	7985.42	5633.44	4649.68	10645.5	5331.01	NaN	7.15e-08	3	5	2	NaN	3	6	5	3	1	4	5	5	1	1	1	5	1
Mbd1			NaN	NaN	NaN	NaN	NaN	1841.1	NaN	NaN	NaN	NaN	NaN	NaN	NaN	NaN	NaN	6124.6	6794.63	9435.93	2270.03	7033.15	NaN	8813.88	9352.38	4694.95	1402.76	NaN	NaN	NaN	NaN	5.61e-05	NaN	1	NaN	NaN	1	1	1	1	NaN	NaN	NaN	1	NaN	1	NaN	NaN	NaN
Smarca4			19534.2	16578.2	17070.7	NaN	22545.8	17099.7	10236	17521.4	NaN	NaN	20627.6	16510.7	NaN	7932.8	12824.1	75230.5	73948.3	51228	18065.1	35773.1	26101.8	74417.3	64772.3	35507.6	22460.8	26616.1	27378.6	25214.6	NaN	8.25e-14	30	46	33	NaN	19	30	42	20	16	20	34	29	NaN	7	NaN	40	4
Dlc1			2543140	2259710	NaN	NaN	NaN	NaN	NaN	91012.2	72485.3	NaN	NaN	1058000	NaN	NaN	NaN	NaN	NaN	44847.7	NaN	40191	NaN	11276.8	142417	29941.2	NaN	NaN	NaN	NaN	8159.94	2.6e-09	NaN	NaN	NaN	NaN	NaN	NaN	NaN	NaN	NaN	1	NaN	2	1	NaN	NaN	NaN	NaN
Tmtc3			NaN	NaN	NaN	NaN	NaN	7314.95	NaN	NaN	NaN	7294.51	5028.44	NaN	NaN	12613.5	NaN	12318.3	12177.1	8929.9	NaN	5481.71	12368.1	13023.6	14300.6	16167.2	14529.6	9359.96	17984.1	7654.78	NaN	3.76e-10	5	6	8	NaN	NaN	5	5	1	NaN	NaN	6	NaN	NaN	NaN	NaN	6	1
Xrcc6			NaN	NaN	NaN	NaN	NaN	5419.89	13823.8	14652.3	15305	NaN	17920	NaN	19897	NaN	NaN	7873.48	10043	7280.36	NaN	5999.62	7690.99	6372.25	8716.59	10296.6	8821.82	16839.4	9720.99	19873.4	70728.5	7.92e-09	10	9	9	NaN	NaN	9	7	4	1	2	10	8	NaN	NaN	1	8	NaN
Rprd1b			NaN	NaN	38910.7	NaN	10324.8	11696.3	12208.2	31591.6	NaN	8370.76	5208.6	NaN	36473.7	NaN	13379.5	16339.8	18208.1	15178.7	NaN	26883.2	21660.3	16936.8	19049.4	29598.3	20737.1	24503.9	18003.5	17960.9	93343.2	8.18e-10	8	7	7	NaN	6	8	7	5	5	6	7	8	1	NaN	4	8	NaN
Tnnt3			NaN	55320.6	38594.9	1971920	22853.6	80701.1	NaN	NaN	28680.9	NaN	NaN	34590.7	75951.6	NaN	NaN	14070.1	NaN	2824.01	1034010	22243.9	NaN	10141.9	NaN	NaN	NaN	NaN	NaN	NaN	NaN	1.63e-17	NaN	NaN	NaN	24	7	NaN	17	23	NaN	NaN	NaN	NaN	21	30	12	NaN	NaN
Itgam			NaN	NaN	NaN	NaN	NaN	NaN	8183.49	10732.8	29495	16340.6	9149.09	38660.4	NaN	3831.02	6075.44	4208.67	4461.11	17608.7	982.659	5018.92	6705.1	6367.11	3357.91	10196.9	5388.57	3029.62	9531.35	3468.17	NaN	8.59e-11	4	4	2	1	2	4	3	NaN	2	4	5	2	1	1	NaN	2	1
Dap3			NaN	NaN	9554.3	NaN	10470.2	5467.36	10308.6	NaN	9629.6	6492.6	10691.6	NaN	7404.79	4334.27	9981.77	8472.7	12229.4	5312.32	NaN	7114.69	7341.33	7441.59	9546.85	6273.24	7753.76	9770.74	13824.8	6321.86	NaN	3.8e-11	4	4	4	NaN	3	4	4	3	2	NaN	4	4	NaN	NaN	1	4	1
Cpne2			55495	41065.7	15127.2	NaN	19583.8	44206.1	11032.5	10684.3	14916.5	16962.6	13434.5	NaN	NaN	NaN	9187.36	4551.02	NaN	8530.58	NaN	8155.84	7729.87	8458.91	NaN	3906.84	NaN	NaN	NaN	NaN	NaN	8.02e-05	NaN	NaN	NaN	1	2	NaN	1	2	3	2	NaN	NaN	2	NaN	NaN	1	NaN
Eef1d			107015	89662.1	46689.9	33972.9	56044.3	65626.3	66820.6	112980	70315.9	70480.7	50363.6	64021.3	59355.9	77561.1	78191.4	131341	122501	141874	33250.4	95537.5	126997	126831	109767	141530	91689.1	129484	101375	111248	NaN	6.28e-16	15	15	14	5	13	15	17	15	11	14	14	16	9	5	6	17	10
Dbn1			45904.6	NaN	NaN	NaN	NaN	NaN	9687.86	10819.8	8165.98	7564.97	12640.2	NaN	NaN	29937.3	NaN	10973.8	3926.06	9073.14	NaN	7561.92	NaN	9166.69	3710.31	6653.9	8941.58	11355.2	8758.18	6484.98	NaN	1.02e-08	1	3	2	NaN	3	3	2	NaN	2	3	3	2	NaN	NaN	NaN	NaN	1
Tfap2a;Tfap2a;Tfap2a;Tfap2a;Tfap2b;Tfap2a;Tfap2a;Tfap2a;Tfap2a;Tfap2b;Tfap2e;Tfap2a;Tfap2b			NaN	NaN	NaN	NaN	NaN	NaN	NaN	NaN	NaN	NaN	NaN	NaN	NaN	NaN	NaN	6332.59	5692.5	NaN	NaN	NaN	4302.97	4432.57	3563.08	1769.44	NaN	2895.17	3285.39	4038.29	NaN	4.44e-06	1	1	1	NaN	NaN	NaN	1	NaN	NaN	NaN	1	1	NaN	NaN	NaN	1	NaN
Psen2;Psen1;Psen2;Psen2;Psen2			NaN	NaN	NaN	NaN	NaN	NaN	NaN	NaN	NaN	NaN	NaN	NaN	NaN	NaN	NaN	22530.2	17476.8	16661.7	NaN	26032.9	11797	NaN	19436.3	13726.2	31115.2	27988.6	47769.7	23265.7	NaN	4.38e-05	1	2	1	NaN	NaN	1	1	NaN	NaN	NaN	1	1	NaN	NaN	NaN	2	NaN
Erlin1			NaN	NaN	47402.9	NaN	64394.8	29831.4	NaN	21512.2	40322.9	75378.2	45179.8	NaN	43097.8	130660	30661.2	16814.4	25630.9	19430.5	NaN	23376	38978.2	15968.2	66373.4	44692.1	72710.6	25771.8	54496.6	19518.5	NaN	4.23e-13	2	2	2	1	1	1	2	1	NaN	2	2	2	1	NaN	3	2	1
Steap3			54341	60102.2	103218	49002.9	68486.2	54034.5	78681.8	94933.8	143839	100650	80400.8	99908.4	179194	124249	48053.1	63129.2	44297.8	67330.8	35913.1	48972.3	38109.7	69979.4	43195.8	45252.6	51366.4	14355.7	81786.1	41393.7	NaN	1.31e-11	5	4	6	4	4	6	5	5	5	7	6	4	3	3	5	6	7
2005-03-01			21456	22316.7	NaN	NaN	27654.8	NaN	32642.4	19179.4	38173.6	31736.2	13563.7	NaN	NaN	27466.4	21539.5	15701.6	18845.1	11897.2	31490.8	20986.6	28966.5	21894.1	27509.8	13824.7	19546	22663.7	43061.9	13208.5	NaN	6.08e-12	4	5	4	1	2	4	5	NaN	4	4	5	4	3	3	NaN	4	4
Golga3			NaN	NaN	NaN	NaN	NaN	NaN	NaN	NaN	NaN	NaN	NaN	NaN	NaN	NaN	NaN	NaN	1146.89	1110.42	NaN	NaN	1526.58	1307.88	3141.58	1610.32	NaN	1311.86	1508.87	NaN	14076.2	1.17e-08	1	1	1	NaN	NaN	NaN	NaN	NaN	NaN	NaN	NaN	2	NaN	NaN	NaN	2	NaN
Nup210			NaN	NaN	NaN	NaN	5199.61	12223.2	12563.5	18518.6	24496.8	NaN	NaN	NaN	8749.56	NaN	NaN	16685.5	23763.3	22753.6	NaN	31098	35200.6	18017.7	31835.1	49919.9	34218.2	27114.9	81740.6	13590.5	NaN	6.36e-13	28	22	35	NaN	5	28	14	8	1	16	17	23	NaN	NaN	1	31	NaN
Eef1d			NaN	NaN	NaN	NaN	1685.05	4889.5	8270.04	23397	4482.55	7005.25	6337.94	NaN	NaN	NaN	6422.77	17332.4	21981.3	26438.2	5755.23	25667.5	18388.4	23718.2	17855.9	12781.6	21739.1	36626.2	31541.6	27991	NaN	1.03e-09	1	2	1	NaN	1	2	2	1	1	1	1	2	1	1	NaN	2	NaN
Ap1m2			27014.7	NaN	43188.4	16023.5	37443.6	20850.1	16619.9	29477.9	25484.5	23196.3	22486.1	21509.8	68782.3	13853.4	24469.5	66168.3	48079.8	61605.2	17253.6	51140.1	59763.1	61958.6	41146.3	60574.8	43602.9	29134.5	44708.5	47182.1	NaN	6.84e-14	14	18	15	3	5	16	19	8	4	5	15	16	3	3	3	17	3
Ank1			24514	NaN	NaN	NaN	12340.3	10355.8	24105.8	NaN	3165.65	3203.83	1691.51	29777.2	7171.03	8090.51	NaN	9103.52	2451.04	4209.45	NaN	NaN	NaN	1604.07	4111.18	3382.88	26343	NaN	NaN	5780.15	NaN	1.59e-11	NaN	3	NaN	NaN	4	6	3	3	6	NaN	6	NaN	NaN	NaN	4	NaN	3
Edc4			8665.29	NaN	NaN	NaN	21082.6	7937.71	7950.6	18585.2	5076.76	3688.72	4329.27	NaN	22061.2	NaN	9926.7	15616.1	17752.1	7743.17	NaN	9506.15	10415	8525.34	14133.3	24035.2	12702.5	11256.7	8599.83	10989.7	NaN	1.67e-09	10	9	11	NaN	8	12	14	4	2	7	11	9	2	NaN	2	13	NaN
Enpp1			NaN	NaN	NaN	NaN	NaN	NaN	NaN	NaN	NaN	NaN	NaN	NaN	NaN	NaN	NaN	798.857	1176.78	662.469	NaN	722.592	1177.75	920.419	617.258	2625.31	2921.85	2505.01	3069.35	2791.58	NaN	1.46e-06	2	1	2	NaN	NaN	2	2	NaN	NaN	NaN	2	2	NaN	NaN	NaN	2	NaN
Syvn1			NaN	NaN	NaN	NaN	NaN	NaN	NaN	NaN	NaN	NaN	NaN	NaN	NaN	NaN	NaN	2237.7	NaN	2952.52	NaN	NaN	6663.5	2598.76	4181.89	7709.56	1874.72	3908.7	10183.1	3016.54	14263.2	6.92e-06	1	NaN	1	NaN	NaN	1	1	NaN	NaN	NaN	1	1	NaN	NaN	NaN	1	NaN
Pard3			NaN	NaN	NaN	NaN	NaN	NaN	NaN	NaN	NaN	NaN	NaN	NaN	NaN	NaN	NaN	13622.8	12971.2	4493.71	NaN	8621.39	7990.2	8450.57	12997.8	7206.21	NaN	NaN	NaN	2225.49	NaN	1.12e-06	NaN	3	NaN	NaN	NaN	NaN	3	NaN	NaN	NaN	2	2	NaN	NaN	NaN	2	NaN
Txndc5			34390.1	55508.9	44726	NaN	29183	18810.3	39617.9	46995	35268.7	41021.5	32960.6	26978	40335	43003.6	35900.7	32869.4	47566.4	55752	NaN	37835.3	38849.6	37803.3	29121.8	44372.5	51417.8	39837.3	31571.7	38446.4	91589.8	7.67e-13	9	9	9	NaN	7	9	10	6	7	8	9	9	NaN	NaN	4	9	6
Tmem33			10328.7	10249	25899	15615	19460.1	9397.23	13003.9	13401.6	21661.3	14479.7	9595.44	12266.1	NaN	20279.6	12560.3	10378.6	8823.3	5673.81	12452.1	12009.8	8877.11	7929.56	8519.19	26289.2	13715.8	7934.79	25027.2	6952.13	20499.2	1.05e-11	3	3	3	1	3	3	3	3	2	2	3	3	1	1	NaN	3	2
Neu2			NaN	NaN	NaN	NaN	NaN	14709.7	NaN	NaN	NaN	NaN	NaN	NaN	NaN	NaN	NaN	NaN	NaN	NaN	18217.2	NaN	NaN	NaN	NaN	NaN	NaN	NaN	NaN	NaN	NaN	1.92e-07	NaN	NaN	NaN	2	NaN	NaN	NaN	1	NaN	NaN	NaN	NaN	NaN	2	NaN	NaN	NaN
Bscl2			NaN	NaN	NaN	NaN	NaN	NaN	5766.37	NaN	NaN	4891.57	4834.09	NaN	NaN	NaN	3391.71	1759.09	NaN	2365.06	NaN	1630.62	NaN	NaN	NaN	1970.05	NaN	NaN	1506.1	NaN	NaN	7.55e-05	NaN	NaN	1	NaN	NaN	NaN	1	NaN	1	NaN	NaN	NaN	NaN	NaN	NaN	NaN	NaN
2010-09-01			33491.8	37063.5	23784.6	NaN	23236.7	17728.9	16011	8556.73	21747.9	21260.3	18983.2	34610.3	NaN	12037.9	20074.5	6446.31	6547	6170.54	15075.7	13930.1	5225.95	7109.82	7252.97	10256.5	6177.64	8645.05	8166.88	5606.32	NaN	2.55e-05	1	1	1	NaN	1	1	1	1	1	1	1	1	1	1	NaN	1	1
Xpo4			NaN	NaN	NaN	NaN	NaN	1148.43	NaN	2013.74	NaN	NaN	NaN	NaN	NaN	NaN	NaN	4307.73	2728.7	3391.08	NaN	2327.6	4362.71	2561.13	2392.26	2504.44	4632.66	4004.86	3828.88	4144.64	NaN	6.88e-09	2	2	2	NaN	NaN	2	1	1	NaN	1	2	2	NaN	NaN	NaN	2	NaN
Psmb9			NaN	6923.86	35222.3	NaN	11737.3	9628.89	16494.4	51097.6	16074.3	14542.5	17165.4	NaN	NaN	20177.6	16474.1	7333.64	7502.51	8868.89	NaN	15714.8	10371.2	8364.51	10397.9	5019.52	12386	11764.6	NaN	10273.4	NaN	6.75e-09	2	2	NaN	NaN	2	2	2	2	2	2	2	2	1	NaN	NaN	2	2
Syncrip			165662	73049.5	169656	NaN	123816	38035.4	28164.4	23357.2	62349.5	50235.9	24176.4	91283.5	129283	33417	31716.7	33273.4	57983.5	37589.7	28043.5	25736.9	30933.6	32329.9	35226	70816.5	31247	25394.9	23280.3	27444.4	114777	1.53e-16	22	25	23	5	21	24	23	19	14	18	26	22	10	11	26	27	10
Ndufa12			189453	340370	336897	365882	174916	47303.7	302284	53511.8	77294.2	192213	86242.9	43338.6	110273	211395	118140	33805	38809.5	19003.1	165655	35068.8	45730	15555.9	36915.6	36543.7	30546.6	27412.1	90927.8	21660.5	70575	2.92e-16	6	10	10	7	10	10	10	10	12	11	9	9	9	9	5	11	12
Celf2			NaN	38380	NaN	NaN	46246.3	5602.8	7005.75	14948.9	12603	7691.89	NaN	NaN	NaN	NaN	6923.19	NaN	NaN	NaN	NaN	6236.29	2111.33	NaN	4181.73	16192.6	4611.01	7122.38	NaN	4205.38	NaN	7.87e-10	3	NaN	NaN	NaN	1	3	NaN	2	2	3	3	2	NaN	NaN	NaN	2	NaN
Kctd12			96145	140982	56273	24976.6	143760	33205.6	69611.2	177399	91598.6	52814.4	51421.6	58905	29490.3	76459	48273.3	38959.2	44403.9	96440	23147.8	72111.6	19516.7	39043.8	36288.7	22917.5	24521	14193.9	13667.9	19937.8	NaN	6.71e-13	7	9	6	4	6	8	10	4	7	10	8	8	5	3	2	8	5
Rbbp5			NaN	NaN	NaN	NaN	NaN	2890.31	NaN	4290.14	NaN	NaN	NaN	NaN	NaN	NaN	NaN	4189.21	5857.04	4590	NaN	4897.94	5931.27	4066.56	4947.43	5708.69	7104.5	4960.5	4099.51	5159.82	NaN	4.17e-08	2	2	2	NaN	2	2	2	1	NaN	2	2	2	NaN	NaN	NaN	2	NaN
Kctd14			NaN	NaN	NaN	NaN	NaN	19068.3	NaN	NaN	NaN	NaN	NaN	NaN	NaN	NaN	NaN	19271.4	34809.3	16246.4	NaN	24303.2	26671.9	27269.9	23891.2	48865	34784.8	31357.3	33944.3	28792.7	NaN	2.54e-09	5	3	5	NaN	NaN	5	3	3	NaN	NaN	5	5	NaN	NaN	NaN	5	NaN
Tsen34			7776.38	NaN	NaN	NaN	8835.83	7264.6	5624.67	4404.51	4390.81	NaN	7406.07	NaN	2661.35	3786.47	5564.35	6003.68	11641.6	8485.15	NaN	9650.27	12150.6	7492.12	9388.48	11151.3	12050.5	12603	9271.03	12241.5	NaN	6.27e-06	1	1	1	NaN	1	1	1	1	1	1	1	1	NaN	NaN	1	1	1
Mat2a			42815.5	62443.1	31230.6	NaN	43587.4	22903.6	19601.6	21743.8	27456.4	40036.7	33525.5	61278.9	NaN	41624.8	28988.3	22635	32335.4	32033.2	NaN	29695.7	34614.7	37152.9	34454.4	21596.8	24734.7	23267.2	22550.2	25869.1	NaN	9.25e-16	6	5	5	1	6	6	5	6	4	5	6	6	1	NaN	NaN	6	2
Dock7			26446.4	25356.9	NaN	NaN	14915.3	4403.53	6320.88	5317.97	10129.5	NaN	9152.58	29514.2	22832.7	NaN	7391.81	7672.26	8961.4	7673.81	NaN	8806.14	9103.32	8950.39	6105.07	12407.2	11591.9	9456.26	8790.62	7355.06	65123	1.15e-10	7	9	8	NaN	7	8	8	5	5	5	9	7	NaN	NaN	3	8	NaN
Hspbp1			NaN	NaN	NaN	NaN	NaN	NaN	NaN	NaN	NaN	NaN	NaN	NaN	NaN	NaN	NaN	7135.29	16541.2	13179.4	NaN	11044.7	7686.18	NaN	12951	4640.37	12462.7	NaN	3619.95	6541.32	NaN	0.000410952	NaN	1	1	NaN	NaN	1	1	NaN	NaN	NaN	1	1	NaN	NaN	NaN	1	NaN
Bckdk			21866.8	36149	15859.5	85575.2	32986.7	23360.7	33555	17403.4	26726.4	22966.4	32864.9	13780.8	23560.6	NaN	28486.7	22329	31801.7	14639.9	40879.3	16146.9	16637.7	16619.7	18761.6	13869.5	16694.3	11591.7	11298	14392.4	NaN	4.59e-08	2	2	2	2	1	2	2	2	2	2	2	2	1	2	2	2	NaN
Gatad2b			4771.79	NaN	NaN	NaN	NaN	4133.28	5979.06	4164.73	3820.91	5761.16	NaN	NaN	7571.7	NaN	4727.26	4467.7	7569.65	NaN	NaN	1990.47	4255.57	NaN	5399.13	9607.99	3752.15	3885.95	4877.49	3348.92	NaN	2.35e-06	1	2	2	NaN	1	2	2	1	1	1	1	1	NaN	NaN	2	2	NaN
Spn			NaN	NaN	NaN	NaN	NaN	NaN	NaN	9110.83	NaN	NaN	NaN	NaN	NaN	NaN	NaN	NaN	NaN	NaN	NaN	NaN	NaN	NaN	NaN	NaN	NaN	NaN	NaN	NaN	NaN	4.69e-06	NaN	NaN	NaN	NaN	NaN	NaN	NaN	NaN	NaN	1	NaN	NaN	NaN	NaN	NaN	NaN	NaN
Plin1			375796	877667	430420	45997	257333	127505	104331	27112.7	72525.8	72030.2	69877	256126	443975	88717.1	97754.2	16302.7	23068.2	NaN	55169	NaN	NaN	11415.4	18862.4	NaN	NaN	NaN	NaN	NaN	NaN	1.31e-15	NaN	3	NaN	3	4	NaN	4	4	4	4	NaN	NaN	4	2	2	NaN	4
Cdipt			24379.6	43981.3	92507.7	NaN	70533.5	11982.3	18606.1	19638	39485.6	32992.4	26228.9	23862.5	NaN	50242.9	17884.3	14602	9821.65	15471.2	NaN	44049.4	16459	15240.2	17219.1	11394.6	29362.9	22444.4	47935.8	13443.1	NaN	9.14e-13	9	9	9	6	8	8	8	6	7	7	9	9	6	NaN	NaN	9	8
Rsf1			NaN	NaN	NaN	NaN	NaN	NaN	NaN	NaN	NaN	NaN	NaN	NaN	NaN	NaN	NaN	4065.3	5783.31	3467.95	NaN	NaN	NaN	4330.1	4429.53	NaN	3055	2764.84	NaN	2694.26	18041.2	9.68e-06	1	1	NaN	NaN	NaN	1	1	NaN	NaN	NaN	1	1	NaN	NaN	NaN	NaN	NaN
Cbl			NaN	NaN	20326.4	NaN	23334.2	5730.31	NaN	7293.22	NaN	9633.2	8356.32	17928	8159.15	8929.62	7645.55	NaN	NaN	4943.5	NaN	5782.98	2397.19	2024.08	3404.08	1934.07	NaN	NaN	2668.41	NaN	NaN	7.37e-06	NaN	NaN	1	NaN	2	NaN	NaN	1	NaN	2	NaN	NaN	NaN	NaN	1	2	1
Plekha7			NaN	NaN	NaN	NaN	NaN	NaN	NaN	NaN	NaN	NaN	NaN	NaN	NaN	NaN	NaN	5198.23	11681.7	2742.3	NaN	4720.47	3924.12	3901.94	9410.02	5871.33	2673.34	NaN	2664.78	2285.45	NaN	1.09e-09	NaN	8	2	NaN	NaN	2	8	NaN	NaN	NaN	3	2	NaN	NaN	NaN	7	NaN
Cib1			NaN	NaN	NaN	NaN	NaN	NaN	NaN	NaN	NaN	NaN	NaN	NaN	NaN	NaN	NaN	7305.13	7133.63	6913.71	NaN	6294.46	5708.73	12754.8	3064.65	3073.25	5294.43	4748.67	3811.45	4034.43	NaN	2.24e-06	1	1	1	NaN	NaN	1	1	NaN	NaN	NaN	1	1	NaN	NaN	NaN	1	NaN
Atxn2l			NaN	NaN	9287.19	NaN	9446.95	13860.6	7761.14	4190.38	5650.11	6373.62	8224.18	NaN	NaN	5493.16	6432.86	18650.8	14208.1	11659.1	6996.22	12304	12801	13636.6	21609.5	15434.4	30169.6	14093.7	14311	13719.3	NaN	2.37e-08	5	5	3	1	4	2	4	5	3	4	4	4	3	1	NaN	4	1
Crebbp			NaN	NaN	NaN	NaN	NaN	NaN	NaN	NaN	NaN	NaN	5696.58	NaN	NaN	NaN	NaN	5311.38	4689.57	7095.79	NaN	5505.17	5822.6	5318.29	6383.64	5433.41	6305.54	3748.68	6925.46	4598.09	NaN	0.000162739	2	2	1	NaN	1	1	2	NaN	NaN	NaN	2	2	NaN	NaN	NaN	2	NaN
Ppp4c			NaN	NaN	NaN	NaN	NaN	NaN	NaN	NaN	NaN	NaN	NaN	NaN	NaN	NaN	NaN	NaN	NaN	NaN	NaN	NaN	NaN	NaN	NaN	NaN	NaN	NaN	NaN	NaN	93510.6	6.21e-10	NaN	NaN	NaN	NaN	NaN	NaN	NaN	NaN	NaN	NaN	NaN	NaN	NaN	NaN	NaN	NaN	NaN
Ubfd1			NaN	NaN	NaN	NaN	NaN	3633.61	NaN	7880.51	NaN	2958.07	3160.06	NaN	5485.15	NaN	NaN	5637.04	8479.16	5658.12	NaN	7169.69	14250	11508.3	8657.1	39009.6	11342.5	5321.36	4492.73	12272	56555.3	2.74e-09	1	2	1	NaN	1	2	2	1	NaN	2	2	2	NaN	NaN	1	2	NaN
Mtmr10			NaN	NaN	NaN	NaN	NaN	NaN	NaN	NaN	NaN	NaN	NaN	NaN	NaN	NaN	NaN	4642.31	5194.79	4605.48	NaN	4730.89	5686.39	6278.21	3894.38	4484.67	8252.84	4368.06	8862.12	7336	13865.7	6.05e-07	2	2	2	NaN	NaN	2	2	NaN	NaN	NaN	2	2	NaN	NaN	NaN	2	NaN
2001-09-01			204975	200322	232079	70873.8	200718	137060	119136	38125	178111	161949	69831.4	217665	230089	138172	159964	90540.4	106569	112456	69253.1	11368.2	73565.9	121195	51287.2	168832	85792.8	131961	108540	76751.1	881960	1.54e-07	1	1	1	1	3	1	1	1	1	4	1	1	1	1	1	1	1
Nelfb			NaN	NaN	NaN	NaN	NaN	NaN	NaN	2985.34	NaN	NaN	NaN	NaN	NaN	NaN	NaN	4844.56	4699.78	4228.74	NaN	3462.94	5363.82	3027.87	4676.4	4958.3	3302.18	4746.19	2945.8	4577.57	NaN	3.18e-10	2	2	2	NaN	NaN	2	2	NaN	NaN	2	2	2	NaN	NaN	NaN	1	NaN
Bub3			36088.4	NaN	22605.2	NaN	40619.1	34358.9	22655.5	54856.3	24049	18739.2	25404.3	24473.2	20260.1	27764.3	21692.5	48499	74827	65752.7	NaN	84156.6	66067.2	63726.8	75186.4	69859.6	86623.7	111360	114195	80997.9	NaN	1.45e-13	10	10	10	NaN	7	7	7	8	6	8	9	10	1	NaN	3	8	4
Akap13			NaN	NaN	NaN	NaN	NaN	13379	NaN	NaN	19616.5	NaN	27826.2	30497.3	NaN	NaN	NaN	6241.18	19163.2	10833.7	NaN	20757.7	9299.02	NaN	NaN	7080.44	6480.47	NaN	NaN	NaN	NaN	0.000110542	NaN	1	NaN	NaN	1	2	2	1	NaN	NaN	NaN	NaN	NaN	NaN	NaN	2	NaN
Spcs2			78696.2	49713.4	98432.6	NaN	93141.2	28264.9	47224.7	53868.4	61047.9	60502.3	63176	53190.7	NaN	118534	48397.8	54905	55507.2	49080.5	70818.1	57931.5	43971	34257.4	51899.6	63665.3	60618	52261.3	91640.4	32728.9	NaN	2.49e-15	10	10	10	3	5	9	9	7	6	10	9	10	5	2	NaN	10	6
Sirt2			NaN	NaN	NaN	NaN	NaN	6082.02	NaN	7146.41	NaN	7646.85	NaN	NaN	NaN	9115.38	8712.12	NaN	3544.12	5302.36	NaN	6812.6	3688.07	NaN	2451.61	11933.1	2811.31	4242.01	NaN	3339.89	NaN	5.22e-07	2	1	NaN	NaN	1	2	NaN	1	NaN	1	2	1	NaN	NaN	NaN	1	1
Tbc1d17			NaN	NaN	NaN	NaN	NaN	NaN	NaN	NaN	NaN	NaN	NaN	NaN	NaN	NaN	NaN	NaN	4363.72	8320.31	NaN	4730.07	4480.68	4994.21	4387.01	3138.38	NaN	4096.07	5291.21	NaN	26111.7	8.59e-12	1	1	1	NaN	NaN	NaN	NaN	NaN	NaN	NaN	NaN	NaN	NaN	NaN	NaN	1	NaN
Prcp			18795.7	NaN	NaN	NaN	NaN	9116.13	17686.7	17878.5	6918.53	8206.51	10595.7	11024.8	NaN	25273.8	10044.6	16018.9	18196.6	17911.1	NaN	14571.3	14583.8	12629.7	12381.1	26634.8	14951	11677.5	12643.1	12797.9	NaN	7.27e-09	4	4	3	NaN	2	4	3	2	2	4	4	4	1	NaN	NaN	4	1
U2af1l4			NaN	NaN	NaN	NaN	NaN	NaN	NaN	NaN	NaN	NaN	NaN	NaN	NaN	NaN	NaN	2508.14	4965.41	NaN	NaN	NaN	6746.96	NaN	NaN	1894.43	NaN	NaN	NaN	NaN	NaN	2.76e-05	NaN	1	NaN	NaN	NaN	NaN	1	NaN	NaN	NaN	NaN	NaN	NaN	NaN	NaN	1	NaN
Dnah14			NaN	NaN	NaN	NaN	NaN	NaN	NaN	NaN	NaN	NaN	NaN	NaN	NaN	NaN	NaN	3553.41	NaN	NaN	NaN	8775.6	6130.99	4649.22	NaN	7726.25	NaN	NaN	NaN	1489.77	NaN	1.63e-05	NaN	NaN	NaN	NaN	NaN	NaN	1	NaN	NaN	NaN	1	NaN	NaN	NaN	NaN	1	NaN
Dnah3			NaN	NaN	NaN	NaN	NaN	30165.3	NaN	NaN	NaN	NaN	NaN	NaN	NaN	NaN	NaN	NaN	NaN	NaN	NaN	NaN	NaN	NaN	NaN	NaN	NaN	6922.13	NaN	NaN	NaN	0.000798982	1	NaN	NaN	NaN	1	NaN	NaN	1	NaN	NaN	NaN	NaN	NaN	NaN	NaN	NaN	NaN
Dhcr7			28694.3	43850.3	27899.5	NaN	22903.7	17022.6	14135.5	12088.7	NaN	23521.8	19391.1	NaN	9333.92	NaN	16803.3	21923	23108.5	18569.8	17414.8	24649.9	33582.5	23317.4	33491.8	21189.2	34620.4	28714.6	56849.3	20120	NaN	1.47e-11	4	4	4	1	3	4	4	2	1	3	4	4	2	1	1	4	NaN
Cox7a1			NaN	83062.6	55068.5	690252	61012.6	14093.4	215819	28674	25305	112885	9933.35	NaN	18773.7	56267.4	12358.1	5279.62	1995.39	2889.51	176538	12940.5	5073.58	NaN	5327.24	3074.06	3167.39	2136.6	8542.54	2678.36	1908.17	5.29e-16	1	1	1	3	2	1	1	1	4	3	1	1	4	4	1	1	3
Tspo			349902	410781	151014	642046	155958	132998	238029	188534	237650	269219	158255	93245.4	115680	554108	138036	71250.6	32455.5	37609.8	236488	94053.9	32154.9	65092.5	79798.7	36416.8	60937.9	41204.3	94603.1	23853.4	NaN	2.88e-13	2	2	2	2	2	2	2	2	2	2	2	2	2	2	1	2	2
Zzef1			NaN	NaN	NaN	NaN	NaN	NaN	NaN	NaN	NaN	NaN	NaN	NaN	NaN	NaN	NaN	NaN	NaN	1468.82	NaN	NaN	NaN	1469.03	NaN	NaN	825.393	NaN	NaN	508.23	6616.88	9.42e-05	NaN	NaN	NaN	NaN	NaN	1	NaN	NaN	NaN	NaN	1	NaN	NaN	NaN	NaN	NaN	NaN
Hikeshi			NaN	NaN	NaN	NaN	NaN	NaN	NaN	NaN	NaN	NaN	NaN	NaN	NaN	NaN	NaN	1729.59	2775.17	3475.79	NaN	8560.45	4971.04	4572.51	2206.01	8099.18	10917.2	11894.8	11932.5	10201.1	NaN	3.4e-06	1	1	1	NaN	NaN	1	1	NaN	NaN	NaN	1	NaN	NaN	NaN	NaN	1	NaN
Eif3k			9774.23	NaN	15818.2	NaN	16956.5	13504.8	25340.6	35012.5	12337	20459.7	13243.2	14760.7	13539.5	22648.5	20871.7	33414.3	42251.8	32491.3	NaN	33825.8	22642	41181.4	34863.5	19064.5	29835.1	39418.2	22121.6	32704.6	155513	5.62e-09	2	2	2	NaN	2	2	2	1	2	2	2	2	1	NaN	1	2	2
Irf3			NaN	NaN	NaN	NaN	NaN	2202.26	2113.84	11946.1	1042.78	1184.66	1045.15	NaN	NaN	NaN	1882.29	6874.03	5735.6	10471	NaN	9780.73	9448.86	10427.8	9894.42	4844.78	8583.96	10972.9	7054.69	10849.1	55822.2	6.24e-09	2	1	2	NaN	2	2	2	1	1	2	2	2	NaN	NaN	NaN	2	NaN
Cd81			40027.5	45925.9	60684.7	NaN	39725.9	19396.8	26853.9	28161.4	57236.3	48977.7	40111.3	61169.8	57092.9	64168.1	33456.1	27993.8	25698	23296.9	NaN	23902.2	18537.1	25073.2	22681.8	11226.3	17252.3	11698.3	16169.2	13954.8	25332.9	4.58e-11	3	4	2	NaN	3	2	4	3	4	4	3	2	2	NaN	3	2	2
Pi4ka			55641.1	17151.5	34103.4	29893.4	94393	20257.8	14735.1	2771.05	26517.3	19884.6	18919.1	60168.2	142802	32209.6	56206.5	2242.65	1340.36	2424.48	37760.3	2884.62	2414.49	3280.66	1485.9	2475.78	2616.07	1377.82	7271.74	2091.04	15591.7	6.74e-11	3	4	2	1	2	3	3	2	2	3	3	3	1	1	1	4	1
Hebp1			37869.6	53126.5	NaN	NaN	16356.2	30819.6	36075.4	49317.5	26885.1	37457.7	22118.8	NaN	16648.5	38768.8	38566.2	10773.2	6898.39	17355.1	NaN	19063.9	19419.9	21431.2	14822.3	15684	14072.6	NaN	14855.9	22834.6	NaN	2.89e-08	NaN	4	4	NaN	6	5	4	6	5	6	6	6	2	NaN	4	7	5
Igkv10-96;;;			NaN	NaN	NaN	NaN	NaN	NaN	NaN	9443.09	NaN	8647.86	4688.87	NaN	7520.52	6295	NaN	NaN	NaN	NaN	NaN	NaN	NaN	2058.65	NaN	19073	NaN	NaN	NaN	NaN	NaN	4.56e-05	NaN	NaN	NaN	NaN	NaN	NaN	NaN	NaN	NaN	2	NaN	NaN	NaN	NaN	1	NaN	1
Igkv12-41;			NaN	46893.5	NaN	NaN	52301.7	12749.9	12138.5	8090.27	17500.1	13579.8	11441.1	NaN	222079	45349.2	29593.1	3549.03	NaN	NaN	NaN	8087.44	2523.24	5623.05	13029.9	7494.35	NaN	2853.98	1741.01	NaN	NaN	4.99e-10	1	NaN	2	NaN	NaN	NaN	2	1	1	2	NaN	NaN	NaN	NaN	1	2	1
Rcor1			NaN	NaN	NaN	NaN	NaN	1472.81	NaN	932.541	NaN	NaN	691.798	NaN	NaN	NaN	NaN	2030.37	2312.26	10944.5	NaN	1756.81	4810.87	1680.67	2534.68	7555.34	4139.88	3631.38	2850.49	4036.88	NaN	3.94e-08	5	3	3	NaN	NaN	2	4	3	NaN	2	4	4	NaN	NaN	NaN	3	NaN
Rpl9-ps6;Rpl9			208926	240980	347866	138809	211480	150663	81404.4	76539.2	106728	80782.4	82885.1	186648	172516	95524.1	107638	317622	316620	209196	121423	177006	147688	307219	308392	78670.6	103942	79727.6	100377	88657.4	421196	4.55e-19	11	12	13	6	10	11	13	10	9	9	14	10	7	7	8	10	9
Fyco1			NaN	NaN	NaN	NaN	5538.74	NaN	5711.31	NaN	8944.64	5762.25	3453.33	NaN	NaN	NaN	6987.88	3111.95	3177.32	2781.78	NaN	4125.64	4239.99	2330.91	2145.41	4636.95	4119.86	2328.58	3076.12	3228.68	NaN	2.93e-05	2	2	2	NaN	NaN	1	2	NaN	1	NaN	2	2	1	NaN	NaN	1	NaN
Rnf213			NaN	NaN	NaN	NaN	NaN	6366.32	2827.19	5668.33	7209.17	4743.61	7002.6	NaN	12262	NaN	2939.79	11801.7	18289.3	14740.6	NaN	12827.4	12974.7	12702.4	15118.6	9369.8	24777.5	15609.7	14192.5	14348.3	NaN	1.14e-12	26	26	23	NaN	17	26	24	11	3	16	22	25	2	NaN	8	26	NaN
Kdelr1			NaN	NaN	NaN	NaN	NaN	NaN	NaN	NaN	NaN	NaN	NaN	NaN	NaN	NaN	NaN	6578.44	4974.08	5362.42	NaN	6273.86	1607.2	6085.21	6831.78	3220.39	3983.9	1906.76	3685.5	NaN	NaN	1.2e-06	2	3	2	NaN	NaN	2	3	NaN	NaN	NaN	NaN	3	NaN	NaN	NaN	1	NaN
Tubgcp2			NaN	NaN	NaN	NaN	NaN	NaN	NaN	NaN	NaN	NaN	NaN	NaN	NaN	NaN	NaN	115.772	164.797	43.2628	NaN	NaN	328.103	NaN	38.2571	222.219	373.536	497.401	404.72	476.129	NaN	0.000208929	1	1	1	NaN	NaN	1	1	NaN	NaN	NaN	1	1	NaN	NaN	NaN	1	NaN
Taldo1			145554	213186	171455	24824.4	69061.6	80259.9	169831	135286	127884	106171	67981.9	102676	132504	148453	125139	79456	104043	130834	65341.5	127412	83114.4	84372.6	100312	209808	138875	177517	161010	143904	683257	8.39e-19	26	26	27	10	25	26	27	23	25	28	29	25	18	13	18	30	21
Rcn3			49649.3	NaN	80989.1	NaN	25408.2	9836.37	18254.5	18792.5	21034.6	14949.2	19324.5	51827.6	NaN	29533.3	17522.1	6733.71	8080.67	23497.9	NaN	8833.91	10901.4	11239.3	6796.69	NaN	12467.1	10133.4	12365.2	6339.81	NaN	5.59e-10	3	5	3	NaN	3	3	4	2	4	5	5	4	NaN	NaN	NaN	5	5
Rnf170;Gm45692;Rnf170;Rnf170;Rnf170;Rnf170;Rnf170;Rnf170;Rnf170;Rnf170			NaN	NaN	NaN	NaN	NaN	3589.12	NaN	NaN	14216.6	NaN	NaN	NaN	NaN	NaN	NaN	4704.35	NaN	5169.21	NaN	8083.42	6783.81	3178.31	6488.35	11096.2	10278	10002.4	20245.7	4789.24	NaN	1.31e-05	1	NaN	1	NaN	1	1	1	1	NaN	NaN	1	1	NaN	NaN	NaN	1	NaN
Stim1			49018.4	32764.9	31600.7	82189.4	30571.3	24194	28159.3	17125.7	22048.1	17395.9	25720	35791.4	36049.3	22824.6	37276.8	9726.7	7339.4	11255.7	53902.1	9190.42	9876.96	6784.12	7711.79	12248.4	9135.49	9037.25	9156.46	7226.84	NaN	1.13e-09	5	4	5	2	4	5	5	4	4	5	4	4	4	4	5	5	3
Plpbp			50314.4	22449.5	45948.6	NaN	73590.6	22007	38977.9	28207.2	58310.1	43693.8	42910.8	89301	50553.7	22825.5	57950.7	16311.4	26376.2	22635.8	23115.1	19968.2	17199.4	20501.2	22759.3	38819	24017.7	23662	18314	22374.5	NaN	1.61e-13	3	3	3	1	3	3	3	3	1	4	4	4	1	2	3	3	2
Zc3h4			NaN	NaN	NaN	NaN	NaN	3148.73	2822.19	4314.26	NaN	NaN	5467.16	NaN	3715.72	NaN	NaN	4552.89	3675.9	4076.83	NaN	4263.64	10709.9	3676.23	1990.96	5862.91	9575.9	2671	3910.55	4279.17	27029.5	6.33e-08	1	1	1	NaN	1	1	1	1	1	1	1	1	NaN	NaN	1	1	NaN
Mtg1			NaN	NaN	NaN	NaN	NaN	NaN	NaN	NaN	NaN	NaN	3050.2	NaN	NaN	NaN	NaN	4748.59	6086.51	3803.7	NaN	3825.6	4226.89	4236.5	5989.44	3957.71	3625.43	3376.11	3924.45	2347.13	NaN	1.05e-06	1	1	1	NaN	NaN	1	1	NaN	NaN	NaN	1	1	NaN	NaN	NaN	1	NaN
Tsg101			20125.8	22033.5	NaN	NaN	28960	11707.4	13574	10808.2	NaN	13333.5	9013.68	NaN	NaN	14118.6	13798.8	5707.47	11445.8	6006.83	NaN	11097.5	3002.42	8816.58	8273.62	9661.39	6702.19	14668	6626.64	5401.43	NaN	8.21e-09	3	2	2	NaN	1	2	3	1	1	2	3	3	NaN	NaN	NaN	3	1
Bax			NaN	NaN	NaN	NaN	NaN	13150.7	NaN	11039.2	NaN	NaN	10929.3	NaN	NaN	21325.8	NaN	12435.3	13901.7	7211.74	NaN	12137.4	17511.4	14652.3	16005.4	9402.59	13728.9	11274	14964.9	8714.02	NaN	3.89e-12	3	3	3	NaN	2	3	3	1	NaN	2	3	2	NaN	NaN	NaN	2	1
Nosip			NaN	NaN	NaN	NaN	NaN	6495.67	NaN	NaN	NaN	NaN	NaN	NaN	NaN	NaN	9333.27	8457.22	16366.5	8915.85	NaN	10189.1	11428.2	11493.3	10273.1	14317.1	8477.33	6941.68	5745.56	6251.96	30181.1	1.97e-05	1	1	1	NaN	NaN	1	1	1	NaN	NaN	1	1	NaN	NaN	NaN	1	NaN
Svil			NaN	NaN	19368.6	NaN	22328.9	3740.21	8131.59	3725.39	7472.32	10616.2	7770.02	NaN	41542.7	NaN	3218.28	7020.6	8127.61	8067.25	NaN	7409.75	8307.44	7782.57	5637.14	6233.65	10127.7	9797.81	10532.1	7278.81	24841.2	7.29e-06	5	5	5	NaN	4	5	6	3	3	3	6	3	2	NaN	2	4	NaN
Rnh1			74740.5	59002.9	60448.5	NaN	31753.5	41868	27776.3	43685.6	47384.1	35418.7	33207.8	10433.3	21865.3	68276.2	28577.2	43861.9	65156.9	57356.8	18649.1	48488.5	51512.2	66146.6	54235.7	16032.4	63348.6	64378.4	59656.4	42386.5	254518	2.21e-15	16	16	14	NaN	11	15	15	10	8	14	17	16	8	4	4	17	6
Gm45808			121302	138809	68536.8	NaN	87093.1	51754	72455.8	21977.6	64548.5	47316	44165.2	84572.7	NaN	35937.1	64301.3	NaN	8897.07	17604.4	30114.6	29994.2	8917.91	7119.48	11012.4	12758.3	NaN	NaN	NaN	NaN	NaN	2.56e-07	NaN	4	NaN	2	5	NaN	NaN	5	4	6	NaN	2	4	4	NaN	5	3
Srek1			NaN	NaN	NaN	NaN	NaN	NaN	NaN	10204.6	NaN	NaN	8719.17	NaN	NaN	NaN	13016.2	41508.9	24980.5	32600.9	12415.8	16935.2	28423.4	39720.2	32244.1	9424.32	16836.3	12784.2	6997.36	15957.7	NaN	2.17e-09	4	5	2	NaN	NaN	4	4	NaN	NaN	1	3	3	NaN	1	NaN	4	NaN
Aldh16a1			NaN	NaN	NaN	NaN	NaN	NaN	7148.55	9899.79	NaN	NaN	NaN	NaN	NaN	NaN	NaN	8948.24	12195.2	11624.4	NaN	10441.6	8695.99	10147	9507.83	9431.45	12939	15006.7	8749.42	10793.1	NaN	2.36e-07	4	4	3	NaN	3	4	4	NaN	3	3	4	3	NaN	NaN	NaN	4	NaN
Cyp2e1			128435	89668.2	223487	NaN	195667	47949.5	79410.2	41894.2	164287	85953.8	66005.5	65231.3	212814	135281	68588.5	7216.31	4800.27	8284.76	41279.5	9453.81	NaN	NaN	4171.76	6060.17	NaN	NaN	NaN	NaN	NaN	8.94e-13	NaN	4	NaN	NaN	2	NaN	3	2	3	5	NaN	NaN	2	4	2	NaN	2
Ldha			321498	333601	481702	678093	211127	392595	389420	366870	346145	273804	209739	154996	345298	318715	313917	418216	357354	517015	493605	446832	538143	553193	515652	328420	460016	446962	391264	419336	2117350	5.39e-20	33	33	31	21	30	34	34	32	28	33	35	34	25	24	28	35	24
Pdlim3			NaN	NaN	NaN	55270.1	NaN	13272.1	12226.6	NaN	18895.1	NaN	NaN	NaN	38940.6	NaN	6018.57	NaN	NaN	NaN	61099.7	NaN	NaN	NaN	NaN	NaN	NaN	2902.11	NaN	2778.93	NaN	5.75e-08	1	NaN	NaN	1	NaN	NaN	NaN	1	1	NaN	1	NaN	NaN	1	1	NaN	NaN
Nup98			NaN	NaN	NaN	NaN	NaN	17555.2	7223.44	14266.8	9769.19	11819.7	9701	NaN	20647.5	6599.27	6391.31	20134.4	25742	19560.1	NaN	14223.2	23546.6	16235.7	18822.8	23812.4	18018.9	18777.7	23167.6	16897.4	161260	3.62e-15	11	12	12	NaN	6	13	12	3	3	6	14	9	NaN	NaN	4	11	2
Tmem143			NaN	82450.3	40483.9	72024.9	45466.2	5877.91	99016	20670.8	40366.9	74024.4	17865.6	NaN	NaN	75011.8	21403.1	4252.07	NaN	NaN	19300.6	14364.1	3287.32	NaN	3727.42	3375.2	NaN	NaN	NaN	NaN	NaN	9.17e-12	NaN	NaN	NaN	3	4	NaN	3	4	7	7	NaN	4	4	1	NaN	3	7
Gys1			5503.69	30498	NaN	323511	6766.9	8878.18	16930.2	10213.7	21223.6	NaN	17155.4	NaN	NaN	19136.7	9019.46	7500.89	2807.67	6417.35	59188.5	9166.28	3096.84	6580.3	8146.92	NaN	5460.36	2993.61	NaN	3047.52	NaN	1.87e-13	4	3	NaN	7	4	2	6	4	5	4	3	2	8	10	NaN	2	2
Hdac6			NaN	NaN	NaN	NaN	NaN	2780.86	1127.49	2342.29	1076.75	658.919	1581.26	NaN	NaN	NaN	1863.41	6197.27	7051.12	6079.05	NaN	6491.41	8776.29	6074.74	5470.19	8779.51	8912.56	10843.6	8862.87	8387.84	NaN	6.72e-09	1	1	1	NaN	1	1	1	1	1	1	1	1	1	NaN	NaN	1	NaN
Bcat2			55706.7	53008.5	37744.5	24489.4	91250	36344	49769.8	28058.5	37719.1	29300.2	64909.6	35424.8	93404.6	16452	60940.8	14764.7	14479.5	21759.9	27899.5	10341.4	9504.02	7286.48	10063.5	16451.6	9499.09	9710.83	7762.62	8398.49	NaN	2.68e-13	10	12	9	7	12	11	12	13	13	13	9	12	10	9	9	11	11
Bag6			22638.7	17481.2	21080.8	NaN	50549.9	28606.1	19232.7	10725.2	30026.6	23906.6	23921.5	24591.7	NaN	15851.8	22725.6	12592.2	20158.7	10602.2	NaN	13505	10975.6	15258.3	12955.9	16666.2	10581.7	13407.3	7541.67	11240.9	NaN	9.7e-07	6	5	3	NaN	4	4	6	4	2	4	5	5	NaN	NaN	NaN	4	2
Nucb1			NaN	NaN	NaN	NaN	NaN	4511.13	14115	12571	NaN	7313.22	12292.7	NaN	NaN	5989.86	8862.56	6697.59	NaN	7828.17	NaN	12210.7	11018.3	NaN	NaN	19343.6	11498.6	16553.7	8201.25	19122.5	NaN	4.02e-10	9	NaN	5	NaN	2	8	6	2	4	4	9	5	1	NaN	NaN	9	2
Pls3			57602.6	40625.7	39617.9	6502.85	25516.2	29649.5	58028.5	46045.7	36787.8	42136.9	30807.2	38837.4	35185	48312.6	46234.2	37884.6	38077	41217	15707.6	48662.8	41756.6	53998.1	41109	46431.7	42213.8	68421.4	58298	50694.3	NaN	4.37e-16	22	21	22	7	16	22	19	15	15	18	21	20	12	6	9	22	13
Cherp			NaN	16337	NaN	NaN	NaN	11008.5	12079.6	6803.55	10456.5	NaN	12566.7	13382.1	NaN	NaN	NaN	13060.8	8733.27	14422.8	NaN	9026.8	NaN	10903.2	12573.7	NaN	8724.26	NaN	NaN	4983.59	NaN	7.89e-07	NaN	3	NaN	NaN	2	2	2	1	2	2	1	2	NaN	NaN	NaN	NaN	NaN
Myo9b			5377.41	NaN	NaN	NaN	8686.36	4004.4	7902.69	2133.56	4712.8	5763.14	6712.92	NaN	12128.9	NaN	5218.5	1857.69	1738.71	10783.4	8530.83	1794.7	5039.25	2227.86	3829.61	11556.8	NaN	5014.38	NaN	NaN	4135.73	5.71e-07	3	6	NaN	NaN	2	NaN	5	4	2	3	NaN	2	2	2	1	4	NaN
Dock9			NaN	NaN	NaN	NaN	16288.9	7319.67	16257	6802.22	12017.1	18340.1	15080.6	NaN	17420.7	NaN	11027.7	7929.83	11701.8	9231.96	NaN	11955.8	10928.6	9166.66	7714.43	8046.15	5936.47	9182.78	9305.72	4933.17	22440.7	1.82e-05	9	6	6	NaN	3	6	4	2	1	2	4	6	NaN	NaN	1	5	NaN
Csnk2a2			12687.8	NaN	NaN	NaN	NaN	13216.9	8718.83	13174.9	25279.6	20071.3	13974.5	NaN	NaN	NaN	14261.9	19020.3	24432.4	13288	NaN	13596.2	11873.3	25703.9	21994.1	22266.1	22862.6	19745.7	21266.5	19472	NaN	3.28e-08	3	6	4	NaN	NaN	5	4	3	2	3	5	4	1	NaN	NaN	4	NaN
Hsdl1			9291.33	NaN	8320.24	NaN	14109.7	8205.25	16438.9	24290.2	25925.7	15512.1	14660.6	NaN	29466.4	17347.6	12315.2	9617.46	10371	7856.49	28414.4	20861.6	10622.9	13271.6	17307.6	17815.1	12150.6	5650.75	16813.3	6942.14	NaN	1.81e-07	3	3	3	1	1	3	3	1	2	3	3	2	1	1	2	3	1
Rab3gap1			NaN	NaN	NaN	NaN	NaN	NaN	9613.27	8350.13	10835.4	NaN	NaN	NaN	NaN	NaN	NaN	11255.9	8688.22	5481.09	NaN	9300.09	6209.83	8493.5	6914	6275.85	13162.3	8643.75	7768.6	9865.73	NaN	8.32e-05	2	2	2	NaN	1	1	3	NaN	1	2	2	3	NaN	NaN	NaN	2	NaN
Trrap			NaN	NaN	NaN	NaN	NaN	NaN	NaN	NaN	NaN	NaN	NaN	NaN	NaN	NaN	NaN	1746.74	1861.24	NaN	NaN	1068.45	3547.88	2374.48	1856.19	NaN	1673.94	NaN	NaN	3392.86	18858.5	0.000266455	NaN	1	NaN	NaN	NaN	1	1	NaN	NaN	NaN	1	1	NaN	NaN	NaN	1	NaN
Rbm34			NaN	NaN	NaN	NaN	NaN	5965.51	NaN	6879.53	NaN	NaN	6738.42	NaN	NaN	NaN	NaN	15401.1	16889.7	18260	NaN	8549.66	17079.7	29998.3	26508	3317.69	5648.22	6844.92	5686.49	4423.73	NaN	1.28e-10	4	5	3	NaN	1	4	5	2	NaN	2	3	4	NaN	NaN	NaN	6	NaN
Mau2			NaN	NaN	NaN	NaN	NaN	NaN	NaN	NaN	NaN	NaN	NaN	NaN	NaN	NaN	NaN	NaN	NaN	NaN	NaN	326.235	1495.11	566.993	NaN	433.309	694.129	972.253	1976.89	1479.41	NaN	1.56e-05	1	NaN	1	NaN	NaN	1	NaN	NaN	NaN	NaN	1	1	NaN	NaN	NaN	1	NaN
Iws1			NaN	NaN	NaN	NaN	NaN	NaN	NaN	NaN	NaN	NaN	NaN	NaN	NaN	NaN	NaN	324.49	385.075	NaN	NaN	303.006	1020.64	153.283	205.704	449.676	614.844	554.521	152.829	577.705	1722.42	4.92e-06	1	1	1	NaN	NaN	1	1	NaN	NaN	NaN	1	NaN	NaN	NaN	NaN	1	NaN
Golga4			NaN	NaN	NaN	NaN	NaN	NaN	NaN	NaN	NaN	NaN	NaN	NaN	NaN	NaN	NaN	NaN	NaN	NaN	NaN	NaN	NaN	NaN	NaN	NaN	12958.9	12815.1	13880.4	28154.1	NaN	0.00169386	1	NaN	1	NaN	NaN	1	NaN	NaN	NaN	NaN	1	NaN	NaN	NaN	NaN	NaN	NaN
Map1s			43048.5	55838.8	79719.7	NaN	62484.4	18308.3	25100.5	17286.9	41138.6	18619.5	23290.3	44365.2	27947.8	14770.9	8427.46	10622.6	12107.3	12983.1	14361.4	13045.5	9054.08	10527.1	11137.8	12651.4	9054.93	7324.88	8855.53	6968.73	NaN	2.39e-08	3	3	2	1	3	3	3	3	3	3	3	3	3	2	2	3	2
Iqsec1			NaN	NaN	NaN	NaN	NaN	NaN	NaN	1198.94	NaN	NaN	NaN	NaN	NaN	NaN	NaN	9518.33	8309.42	NaN	NaN	4366.74	5799.31	8022	8392.44	6875.09	8620.33	5087.5	11503.3	7981.61	NaN	8.93e-07	1	3	2	NaN	NaN	2	3	NaN	NaN	1	2	NaN	NaN	NaN	NaN	3	NaN
Rpl18a			111758	56327.7	122404	138300	84972.2	82544.1	141262	70123.6	84972	53798.2	64711.3	103058	52861.3	98967.3	86911.2	160726	138788	91717.8	100579	147130	91924.4	178523	139121	51048.1	72193.8	63367.1	76447.8	53750.3	37772.8	1.95e-18	11	14	13	8	10	13	14	10	7	10	12	14	7	10	5	13	7
Arl2bp			NaN	NaN	NaN	NaN	NaN	NaN	NaN	NaN	NaN	NaN	NaN	NaN	NaN	NaN	NaN	NaN	1804.42	1284.7	NaN	NaN	973.665	1570.91	482.09	NaN	NaN	1082.98	NaN	1079.22	10827.4	1.66e-06	1	1	NaN	NaN	NaN	NaN	NaN	NaN	NaN	NaN	1	NaN	NaN	NaN	NaN	1	NaN
Acsf3			NaN	NaN	NaN	NaN	NaN	10345.1	16294.3	3742	NaN	18076.8	NaN	NaN	NaN	NaN	12061.8	7530	NaN	NaN	NaN	6753.46	4100.4	8754.88	NaN	6202.88	5217.32	5794.26	6144.74	5173.32	NaN	1.14e-05	3	NaN	2	NaN	1	3	3	1	2	3	3	NaN	NaN	NaN	NaN	3	NaN
Ciao2b			NaN	NaN	NaN	NaN	NaN	NaN	NaN	NaN	NaN	NaN	NaN	NaN	NaN	NaN	NaN	NaN	NaN	NaN	NaN	NaN	NaN	NaN	NaN	4059.69	NaN	NaN	NaN	NaN	NaN	5.68e-06	NaN	NaN	NaN	NaN	NaN	NaN	NaN	NaN	NaN	NaN	NaN	NaN	NaN	NaN	NaN	NaN	NaN
Cnot1			13708.3	19194.7	23953.6	NaN	25297.5	16668.1	16998	11658.9	8416.39	11128.5	21036.4	12678.2	NaN	7859.16	15853.6	32326.7	31081.3	20163.1	7550.26	15580.3	26656.3	23141.2	24951.1	15279.7	20684.4	11999.9	13796.9	13814.1	NaN	7.15e-12	24	27	22	5	15	22	26	15	10	17	24	25	9	6	NaN	30	4
Polr2c			NaN	NaN	NaN	NaN	NaN	5835.26	5508.02	11243.8	NaN	NaN	7493.38	NaN	15618.5	13377.2	9680.53	4739.68	9161.45	4591.62	6004.64	9997.18	7075.23	5076.65	5613.29	4257.73	7499.07	6682	NaN	6925.9	NaN	4.58e-10	2	3	NaN	NaN	2	3	3	3	1	3	2	3	1	1	1	3	1
Gatad2a			8041.74	NaN	NaN	NaN	NaN	6198.41	4975.24	5265.43	6104.59	6226.75	7685.24	NaN	10579.3	NaN	5816.8	8388.71	13093.5	14946.9	NaN	4575.17	16206.4	18851.4	18411	10084.3	3953.33	3447.44	NaN	4040.04	NaN	1.69e-08	2	3	NaN	NaN	1	2	2	2	1	1	3	1	NaN	NaN	1	3	NaN
Ate1			NaN	NaN	NaN	NaN	NaN	3577.11	NaN	8644.27	NaN	NaN	NaN	NaN	NaN	NaN	NaN	7651.33	11561.4	11804.4	NaN	8376.8	10452.7	9327.72	11481.5	6917.04	11916.5	9598.24	NaN	10468.2	47916.5	8.54e-06	1	1	NaN	NaN	NaN	1	1	1	NaN	1	1	1	NaN	NaN	NaN	1	NaN
Tln2			171445	153541	106750	55567.2	165245	77720.7	33780.9	18926.7	70123.7	52240	63823.9	130082	141740	30665.3	81079.6	14313.8	18290.9	14935.4	65844.9	20963.6	9065.98	13963.7	12280.7	19399.5	13269	15152.1	14021.7	12083.1	NaN	4.3e-10	21	28	16	17	33	19	27	34	27	26	23	27	27	17	29	20	16
Rps25			757086	853193	778774	415386	378504	406057	614067	203392	616213	702822	749722	632720	509646	530552	409230	475710	1115070	981896	420914	445027	1048000	645881	1101370	287379	123338	135866	138697	119720	255254	2.91e-22	5	6	5	5	5	6	6	5	5	5	5	6	5	5	6	6	5
Shank2			NaN	NaN	NaN	NaN	NaN	NaN	NaN	NaN	NaN	NaN	NaN	NaN	NaN	NaN	NaN	NaN	NaN	NaN	NaN	NaN	NaN	NaN	NaN	NaN	NaN	NaN	NaN	NaN	NaN	0.000219732	NaN	NaN	NaN	NaN	NaN	NaN	NaN	NaN	NaN	NaN	NaN	NaN	NaN	NaN	NaN	NaN	NaN
Fam76b			NaN	NaN	NaN	NaN	NaN	6414.01	NaN	NaN	NaN	NaN	NaN	NaN	NaN	NaN	NaN	9887.5	3908.23	12747.7	NaN	NaN	32376.5	22033.7	10339	NaN	NaN	NaN	8554.52	NaN	NaN	1.56e-05	NaN	1	1	NaN	1	NaN	1	1	NaN	NaN	NaN	NaN	NaN	NaN	NaN	1	NaN
Tpd52l1			NaN	NaN	NaN	NaN	NaN	NaN	NaN	NaN	NaN	NaN	NaN	NaN	NaN	NaN	NaN	NaN	NaN	NaN	NaN	1549.23	NaN	NaN	NaN	NaN	NaN	13238.9	NaN	NaN	NaN	1.4e-09	2	NaN	NaN	NaN	NaN	NaN	NaN	NaN	NaN	NaN	NaN	NaN	NaN	NaN	NaN	NaN	NaN
Rbm7			NaN	NaN	NaN	NaN	NaN	NaN	NaN	NaN	NaN	NaN	217.424	NaN	NaN	NaN	NaN	2245.63	949.18	1180.01	NaN	685.413	2314.89	1023.61	848.317	1570.21	1297.33	886.972	914.225	1346.51	7376.43	1.43e-06	1	1	1	NaN	NaN	1	1	NaN	NaN	NaN	1	1	NaN	NaN	NaN	1	NaN
Parp3			36803.8	30683.9	71707.7	NaN	38394	43943	25583.2	46412.6	28116.1	29444.2	44776.1	61079.1	NaN	24818.4	38253.2	12152.1	10564.7	18377.4	28447.8	16477.9	7098.13	10250.4	8164.76	11375.3	NaN	NaN	16312.3	10135.1	NaN	3.88e-08	NaN	2	2	NaN	3	NaN	1	2	2	2	2	1	2	2	NaN	2	1
Bag1			NaN	NaN	NaN	NaN	5125.3	10212.8	10690.7	17963.9	6623.52	8479.79	12678.9	NaN	12207	9492	8493.32	11541.9	14145.4	8347.3	NaN	11771.3	9185.55	8518.22	16701.5	NaN	6519.85	NaN	4742.68	16155.9	91538.6	7.47e-11	NaN	3	3	NaN	1	3	2	2	1	2	2	3	NaN	NaN	1	3	1
Mrpl4			NaN	NaN	NaN	NaN	NaN	10376.9	21516.1	8150.82	NaN	11558.9	12950.6	NaN	NaN	NaN	4673.01	22387.9	15068.7	16681.5	8809.88	7157.93	12142.4	15231.7	16621.2	8529.78	7643.53	7838.95	10536.3	6521.63	NaN	1.06e-07	3	3	3	NaN	2	3	3	3	3	2	3	3	NaN	1	NaN	3	NaN
Eif1b			NaN	NaN	NaN	NaN	20921.6	11298.8	NaN	13563.3	13891.2	NaN	NaN	31928.4	28570.5	NaN	NaN	8627.08	17003.5	15630.4	NaN	18292.4	10438.8	14319	14198.9	47461.1	8143.01	13761.8	15418.6	13894.9	125598	4.41e-10	3	4	2	NaN	NaN	3	3	2	NaN	3	3	2	NaN	NaN	2	2	NaN
Tmem205			108682	80093.4	233523	24496	123663	35270.8	NaN	17186.1	102016	54647	26507.7	130307	NaN	86401.6	41065.1	6630.45	4351.78	5480.25	NaN	10920.5	4108.74	4544.58	8436.47	11408.6	4528.46	2640.29	4108.75	NaN	NaN	6.87e-10	4	4	3	2	4	3	4	3	NaN	4	NaN	4	3	NaN	NaN	4	5
Adpgk			38467	NaN	NaN	NaN	NaN	10988.8	13734.1	23458.3	15949.3	13329	11150.5	NaN	NaN	14536.4	13709.7	13775	18842.7	24976.1	NaN	15375.6	10502.9	12088.6	15648.7	15550.7	12996.6	12589.5	9708.69	9861.36	NaN	1.67e-06	2	2	2	NaN	2	2	2	2	2	2	2	2	1	NaN	NaN	2	2
4931406C07Rik;			69691	88884.7	125271	34900	67996.9	83708.9	87290.2	42613.6	125397	80459.3	61977.1	42899.8	115815	98944	50892	20661.9	43129.8	26111.5	36981.6	28242.3	54196.1	33073.7	35026.1	24013.6	39391.6	90959	47902.3	48439	108826	1.39e-16	8	8	10	1	4	8	10	3	7	8	9	8	3	2	2	9	3
Spg21			NaN	NaN	NaN	NaN	NaN	NaN	NaN	NaN	NaN	NaN	NaN	NaN	NaN	NaN	NaN	NaN	NaN	NaN	NaN	NaN	NaN	NaN	NaN	NaN	NaN	NaN	NaN	NaN	21786.9	0.000246974	NaN	NaN	NaN	NaN	NaN	NaN	NaN	NaN	NaN	NaN	NaN	NaN	NaN	NaN	NaN	NaN	NaN
Exosc7			NaN	NaN	NaN	NaN	NaN	9800.24	NaN	14387.3	NaN	NaN	NaN	NaN	NaN	NaN	NaN	9590.89	13998.7	10976.6	NaN	11292	12960.9	10413.4	12962.6	15084.8	12278	17579.3	22122.2	NaN	NaN	4.4e-11	2	2	1	NaN	1	2	2	2	NaN	2	NaN	2	NaN	NaN	NaN	2	NaN
Pkm			NaN	NaN	NaN	NaN	NaN	NaN	NaN	NaN	NaN	NaN	NaN	NaN	NaN	NaN	NaN	NaN	NaN	NaN	NaN	NaN	NaN	NaN	NaN	NaN	NaN	NaN	NaN	NaN	34154	1.91e-05	NaN	NaN	NaN	NaN	NaN	NaN	NaN	NaN	NaN	NaN	NaN	NaN	NaN	NaN	NaN	NaN	NaN
Ilf3			47234.7	159082	131425	NaN	66042.5	33828.1	26279.8	22831	24093.8	21853.5	46959.3	34545.5	121642	26809.2	39241.2	56063.1	52584	75347.3	36776.1	44288.1	116087	86234.2	74818.5	47402.1	63745.1	40362.2	47112.2	38947	187615	6.31e-16	25	32	26	2	25	32	31	22	17	21	30	26	9	8	19	33	5
Idh3a			270627	376579	327525	353581	315220	161766	392680	235374	249062	327457	218631	268274	21121	264497	184758	80391.8	64272.1	48509.5	85419.6	111055	57063.2	62197.8	65972.2	219969	84191.4	65616	61103.6	76157.3	29893.9	1.8e-14	14	18	13	6	14	16	16	16	19	17	16	18	12	10	13	17	13
Siae			NaN	NaN	NaN	NaN	NaN	NaN	NaN	NaN	NaN	NaN	NaN	NaN	NaN	NaN	NaN	NaN	5684.79	NaN	NaN	NaN	NaN	NaN	NaN	NaN	NaN	NaN	3059.57	6686.63	NaN	0.00102969	NaN	1	1	NaN	NaN	NaN	NaN	NaN	NaN	NaN	1	NaN	NaN	NaN	NaN	NaN	NaN
Myo5c			NaN	NaN	NaN	NaN	NaN	NaN	NaN	6549.33	NaN	NaN	NaN	NaN	NaN	NaN	NaN	3728.56	6484.45	9448.31	NaN	NaN	4947.46	5261.99	3922.84	14342.9	NaN	NaN	NaN	2147.78	NaN	3.43e-05	NaN	1	NaN	NaN	NaN	NaN	1	NaN	NaN	2	1	NaN	NaN	NaN	NaN	1	NaN
Nedd1			NaN	NaN	NaN	NaN	NaN	NaN	NaN	3003.47	NaN	NaN	4210.6	NaN	NaN	NaN	NaN	4617.89	10505.5	7270.31	NaN	7582.19	7192.07	6732.64	8003.33	15195	5397.6	NaN	NaN	2544.52	19389.5	1.73e-06	NaN	1	NaN	NaN	1	1	1	NaN	NaN	1	1	1	NaN	NaN	NaN	1	NaN
Thy1			84824.9	NaN	190980	NaN	60611.2	23921.1	51824.6	47781.9	117158	60649.9	47470.7	95143.3	94165.2	46407.8	77721.3	13718.8	18091.5	20311.5	81226.9	14096.3	12186.8	24404.3	22584.6	56900.3	16151.8	15486	18489.3	10482.2	NaN	4.28e-13	6	6	3	2	6	6	7	6	6	6	5	6	5	2	4	5	5
Actn4			75617.4	76218.4	97402.7	49333.4	57854.1	107867	86984.9	94140.3	37880	47883.7	49359.7	56575.1	58855.9	107448	59748.5	228020	385173	199127	75143.8	220455	295444	338924	222489	204452	199516	303417	176444	221460	1180980	6.96e-20	111	116	103	42	73	105	107	71	68	82	115	111	54	43	40	111	53
Usp47			NaN	NaN	NaN	NaN	NaN	NaN	NaN	6005.4	NaN	NaN	NaN	NaN	NaN	NaN	NaN	5332.54	9087.81	7879.37	NaN	5225.05	6537.76	7086.35	7998.21	2313.62	11101.2	5668.47	3088.56	5829.53	NaN	1.58e-05	3	3	2	NaN	1	4	4	NaN	NaN	1	4	4	NaN	NaN	NaN	5	NaN
Arfgef3			NaN	NaN	NaN	NaN	NaN	NaN	NaN	NaN	NaN	NaN	NaN	NaN	NaN	NaN	NaN	3456.1	3899.04	1164.69	NaN	2151.14	6160.55	4839.13	2713.79	3832.29	8088.88	8141.35	7071.18	6986.48	NaN	7.09e-05	1	1	1	NaN	NaN	1	1	NaN	NaN	NaN	1	1	NaN	NaN	NaN	1	NaN
Myl6			79547.2	67839.7	110376	76433.5	50279.5	71769.8	122392	128832	71855.2	82486.4	57242.2	53211.2	23488.1	112397	78302.1	170856	208047	158042	24491.4	139026	240573	313115	149224	159846	114715	230155	169457	141979	155253	8.32e-16	8	8	8	5	5	7	7	4	4	7	7	8	4	3	7	8	5
Lsm7			NaN	NaN	NaN	NaN	NaN	NaN	NaN	16426.4	11256.7	NaN	NaN	NaN	NaN	15396.1	NaN	9686.04	15936.8	19058.5	NaN	23155.7	7951.24	14374.3	21347.7	NaN	NaN	20851.9	NaN	9167.14	150181	1.47e-08	1	1	NaN	NaN	1	NaN	1	NaN	NaN	1	2	1	NaN	NaN	NaN	2	1
Sgta			NaN	NaN	NaN	NaN	63735.5	NaN	39825.4	28818.7	34686.4	31491.9	NaN	25882.4	22110.6	52755.3	53852.9	13719.9	17822.5	23391.9	NaN	30013.3	16486.7	19544.9	NaN	12738.7	19976.5	16128.3	17067.3	16613.6	245196	3.36e-10	1	1	1	NaN	1	1	1	NaN	1	1	1	1	NaN	NaN	1	1	1
Hs1bp3			NaN	NaN	NaN	NaN	7670.33	NaN	NaN	5591.59	5381.29	4593.32	7610	NaN	11716.8	NaN	6783.15	3171.83	4792.28	3984.87	NaN	6002.26	4492.94	4057.47	4896.09	5949.7	5569.45	7252.01	7866.3	6661.45	31285.5	8.52e-07	1	1	1	NaN	1	1	1	NaN	NaN	1	1	1	NaN	NaN	1	1	NaN
Fmnl1			NaN	NaN	NaN	NaN	14953	NaN	NaN	38468	15276.7	9045.76	10277	NaN	NaN	NaN	10081.2	NaN	3311.74	12198.2	NaN	9573.77	NaN	NaN	NaN	7235.44	3534.22	1907.04	NaN	3774.41	NaN	2.56e-09	2	2	NaN	NaN	5	3	NaN	NaN	NaN	8	5	NaN	1	NaN	NaN	NaN	NaN
Mia2;Mia2;Mia2;Mia2;Mia2;Mia2;Mia2;Mia2;Mia2;Mia2;Mia2;Ctage5;Mia2			NaN	NaN	NaN	NaN	NaN	NaN	NaN	NaN	3241.11	6779.79	6816.49	NaN	11402.7	NaN	5434.51	7030.66	7502.8	10736.4	NaN	4800.83	12450.2	7453.26	8141.13	15678.5	8060.81	5426.08	8777.56	5809.44	18989.4	2.68e-08	7	6	7	NaN	NaN	6	6	NaN	NaN	NaN	5	6	2	NaN	4	6	NaN
Ilvbl			NaN	NaN	NaN	NaN	NaN	NaN	NaN	7989.49	11633.3	NaN	NaN	NaN	NaN	NaN	NaN	11057.3	6005.5	7307.47	NaN	NaN	6538.73	11050.2	5666.96	8988.1	6371.69	5039.4	10717.4	5547.78	25029.7	1.07e-05	2	3	3	NaN	1	3	3	NaN	NaN	2	3	2	NaN	NaN	NaN	3	NaN
Cnpy2			NaN	NaN	NaN	NaN	NaN	15708.2	22554.1	25194.3	NaN	24012.7	28700.8	NaN	45166.3	24089.1	28993.2	17828.8	9195.43	19710	NaN	19914.4	5967.81	14578.8	NaN	11366	19252.9	21837.1	17261.2	24017.8	NaN	3.92e-07	4	3	4	NaN	3	4	4	3	3	4	4	4	NaN	NaN	1	3	3
Pcnt			NaN	NaN	NaN	NaN	NaN	798.392	NaN	1796.96	NaN	NaN	1870.22	NaN	NaN	NaN	NaN	2373.53	4747.9	2029.64	NaN	4134.12	3942.1	3064.86	2787.24	5868.98	2967.58	3827.83	3805.72	2106.37	NaN	1.85e-05	1	1	1	NaN	NaN	1	1	1	NaN	1	1	1	NaN	NaN	NaN	1	NaN
Timm13			NaN	NaN	NaN	NaN	NaN	NaN	NaN	NaN	NaN	NaN	NaN	NaN	NaN	NaN	NaN	NaN	NaN	NaN	NaN	NaN	NaN	NaN	NaN	NaN	NaN	NaN	NaN	NaN	52335.5	1.1e-06	NaN	NaN	NaN	NaN	NaN	NaN	NaN	NaN	NaN	NaN	NaN	NaN	NaN	NaN	NaN	NaN	NaN
Hist2h3c1;Hist1h3b			183693	193386	250528	NaN	104083	117771	165835	75358.2	26804.2	86298.9	126911	341535	92047.9	210451	85075.8	79293	78328.1	90195.3	54075.1	84651	41784.4	183246	57230.3	27130.2	20899.4	39331	20399.9	44033.4	46056.9	3.7e-14	2	3	3	NaN	2	3	4	3	2	2	3	2	2	2	2	2	2
Man1a;Man1a1			NaN	NaN	106394	NaN	9367.6	NaN	11109.3	11878	18839.4	12709.8	12496.7	NaN	NaN	19327.8	8148.26	7259.6	3749.83	2795.24	NaN	11037.5	4139.87	2964.59	8010.8	5576.86	NaN	3627.6	1595.08	4110.62	NaN	1.31e-08	2	5	2	NaN	1	NaN	5	NaN	1	3	3	2	3	NaN	NaN	3	2
Sppl2b			NaN	NaN	NaN	NaN	NaN	NaN	NaN	NaN	NaN	NaN	NaN	NaN	NaN	NaN	NaN	NaN	2609.09	NaN	NaN	1619.51	NaN	NaN	NaN	NaN	2046.63	3313.18	11738.7	2158.68	NaN	0.000321734	1	1	1	NaN	NaN	1	NaN	NaN	NaN	NaN	1	1	NaN	NaN	NaN	NaN	NaN
Rps12;Rps12;Rps12;Rps12-ps3			80393.2	52952.2	69592.7	94147.8	61574.1	92261.7	75160.1	97414.8	68953.8	43940.1	65629.9	58671.4	103971	70649.3	67009.6	34766.9	53723.5	42082.7	25472.1	59677.4	65939.3	33482.7	58142.8	232183	70060.1	65945.1	79378.9	71438.4	612089	1.71e-18	5	4	5	2	4	5	5	4	3	4	5	5	3	2	3	5	3
Mypn			NaN	NaN	NaN	103253	NaN	NaN	NaN	NaN	NaN	NaN	NaN	NaN	NaN	NaN	NaN	2892.64	NaN	NaN	83667.4	NaN	NaN	NaN	NaN	NaN	NaN	NaN	NaN	NaN	NaN	8.47e-06	NaN	NaN	NaN	1	NaN	NaN	1	NaN	NaN	NaN	NaN	NaN	NaN	1	NaN	NaN	NaN
Sarnp			24157.5	24381.6	56713	NaN	20951.3	34809.1	10555.4	22265.4	16747.1	17595	31084.8	27082.5	86832.7	NaN	46343	7546.22	5725.35	10735.6	NaN	16821.8	5364.19	7863.31	8944.58	15142	12659.2	12066.4	NaN	11193.3	NaN	9.97e-09	4	2	NaN	NaN	3	3	2	3	3	3	3	3	NaN	NaN	4	3	NaN
Itsn2			NaN	NaN	NaN	NaN	NaN	1152.03	NaN	NaN	NaN	NaN	1743.47	NaN	NaN	NaN	NaN	1433.56	NaN	913.456	NaN	2508.68	975.083	1487.45	1368.24	562.004	1808.28	1504.28	993.584	1259.08	NaN	2.62e-05	1	NaN	1	NaN	NaN	1	1	1	NaN	NaN	1	1	NaN	NaN	NaN	1	NaN
Gstt2			30800.8	52995.4	NaN	13528.7	NaN	24466.2	28988.5	34185.9	38601.2	33281.3	33302	33422.3	19388.7	36012.6	50005.8	15527.6	10358	12130	11984.8	21803.5	11458.7	17073.5	16557.8	15646.1	14353.3	22326.4	NaN	22971.6	NaN	3.13e-09	3	3	NaN	1	3	3	2	3	3	4	4	3	2	1	3	4	3
Rab3ip			NaN	NaN	NaN	NaN	NaN	NaN	NaN	NaN	NaN	NaN	NaN	NaN	NaN	NaN	NaN	NaN	NaN	NaN	NaN	NaN	212.876	NaN	NaN	237.686	NaN	185.025	96.5236	NaN	3101.03	0.000157894	1	NaN	1	NaN	NaN	NaN	NaN	NaN	NaN	NaN	NaN	NaN	NaN	NaN	NaN	1	NaN
Sf3b6			NaN	NaN	NaN	NaN	NaN	8734.87	NaN	13223.7	10833	NaN	NaN	NaN	26354.6	NaN	NaN	7317.44	11760.5	NaN	NaN	NaN	7755.46	7893.23	NaN	39201.7	NaN	5475.5	NaN	NaN	138463	1.74e-12	1	1	NaN	NaN	1	NaN	1	1	NaN	1	NaN	NaN	NaN	NaN	1	1	NaN
Xpot			NaN	NaN	NaN	NaN	NaN	2423.59	NaN	NaN	NaN	NaN	NaN	NaN	NaN	NaN	NaN	4587.79	5743.92	3904.51	NaN	4577.47	5812.33	4020.33	5010.8	1955.51	NaN	4675.64	6454.13	5708.04	NaN	2.52e-06	1	2	1	NaN	1	NaN	1	1	NaN	NaN	1	2	NaN	NaN	NaN	1	NaN
Abracl			NaN	NaN	7572.51	NaN	NaN	18452.3	18280.2	60989.7	NaN	11092.9	18079.1	NaN	NaN	18089.9	14935.7	16520.6	16723.7	33154.2	NaN	39165.2	41226	24792.4	14361.4	55694.9	34099.9	60239.5	36365.3	47861.3	NaN	6.56e-16	3	3	3	NaN	3	3	3	3	3	3	3	3	NaN	NaN	NaN	3	3
Ank3			NaN	NaN	NaN	37351.2	7211.76	17247.2	10806.4	NaN	9498.08	13865.2	15725.1	43339.3	20149.7	NaN	NaN	26985.8	33958.8	29237.9	41684	30455	28228.9	25338.3	28156.3	34085.9	13548.9	16370.9	14968.5	16353.2	NaN	4.57e-10	9	11	9	2	3	9	9	3	1	NaN	9	8	4	6	5	10	NaN
Csrp2			NaN	15256.4	80064.6	NaN	54004.7	12407.4	17439.6	7706.38	31880.3	28899.3	22213.1	25027.4	36891.4	19234.8	12523.6	12158	NaN	34292.5	NaN	12376.7	19862.3	NaN	53794.1	NaN	NaN	NaN	NaN	NaN	67302.9	3.45e-13	NaN	NaN	NaN	NaN	NaN	NaN	2	1	1	1	NaN	2	1	NaN	1	3	1
Nova2			6364	NaN	5676.56	NaN	4137.69	NaN	27205.8	3386.2	909.529	4610.41	13617.2	4859.47	15131.5	23903.3	9561.6	16756.7	NaN	33974.4	NaN	15477.1	38779.7	17488.1	23262.9	2615.8	1792.02	977.759	NaN	888.982	3747.52	1.41e-08	1	NaN	NaN	1	1	1	1	NaN	1	1	1	1	NaN	NaN	1	1	1
Reep3			29410.5	NaN	21210.7	NaN	52005.7	18213.1	14009.5	9854.02	13091.3	28216	20617.4	19644.3	104417	NaN	42455.6	15604.4	15295.3	20111.3	NaN	12515.4	14312.7	20054.5	20031.7	15768.4	54552	NaN	44755.9	47397.2	39620.8	2.59e-05	NaN	1	2	NaN	1	2	1	1	1	1	2	1	NaN	NaN	2	1	NaN
Cd63			30093.5	NaN	39438.8	NaN	NaN	17280.7	31490.5	37554.5	23529.3	34933.2	28550.1	40462.3	53157.2	44281.8	26387.8	33706.5	23692.5	47279.1	NaN	29154.6	36612.6	32531.3	16513.9	24436.9	32599	28297.7	40399.3	28591.3	103586	5.2e-11	1	1	1	NaN	1	1	1	1	1	1	1	1	1	NaN	1	1	1
Rab32			NaN	NaN	NaN	NaN	NaN	NaN	NaN	4756.42	NaN	NaN	NaN	NaN	NaN	NaN	NaN	1164.75	1091.67	2070.43	NaN	NaN	NaN	1251.11	947.557	NaN	NaN	NaN	NaN	NaN	NaN	0.000600188	NaN	1	NaN	NaN	NaN	NaN	1	NaN	NaN	1	NaN	NaN	NaN	NaN	NaN	NaN	NaN
Tbca			NaN	NaN	NaN	NaN	NaN	NaN	2983.91	8390.46	NaN	NaN	NaN	NaN	NaN	NaN	NaN	2366.84	6140.16	3587.12	NaN	4162.81	7087.94	6058.73	5886.73	3008.11	4571.47	13154.4	11361.8	11963.6	NaN	6.8e-09	1	1	1	NaN	1	1	1	NaN	1	1	1	1	NaN	NaN	NaN	1	NaN
Evl			NaN	NaN	NaN	NaN	NaN	NaN	NaN	19226.7	NaN	NaN	NaN	NaN	NaN	NaN	NaN	3043.55	3979	4091.7	NaN	9243.84	3329.77	3691.16	3761.01	6651.14	4886.73	3938.77	2699.06	4197.47	8069.94	9.33e-07	1	1	1	NaN	1	1	1	NaN	NaN	2	1	1	NaN	NaN	NaN	1	NaN
Zc3h14			NaN	NaN	NaN	NaN	NaN	9511.97	NaN	NaN	NaN	NaN	NaN	NaN	NaN	NaN	17525.5	8725.11	9534.85	15806.2	NaN	29783.9	9922.01	7536.08	10826.6	NaN	13463.4	NaN	NaN	12013.3	NaN	4.84e-05	NaN	1	NaN	NaN	NaN	1	1	1	NaN	NaN	1	NaN	NaN	NaN	NaN	1	NaN
Ero1lb;Ero1lb;Ero1b			NaN	NaN	NaN	NaN	NaN	NaN	NaN	1891.3	NaN	NaN	NaN	NaN	NaN	NaN	NaN	NaN	4464.67	NaN	NaN	4337.61	4290.55	NaN	NaN	11384.9	2462.86	1325.93	1902.06	9001.12	32318.7	1.32e-07	1	1	1	NaN	NaN	1	NaN	NaN	NaN	1	2	1	NaN	NaN	NaN	2	NaN
Gstz1			183298	171036	124859	41088.3	114857	112331	151372	94105.8	152943	130929	109408	51209.6	104860	146757	161930	18650	20220	64441.1	62003.5	43171.6	14041.6	19857.7	34015.7	21247.7	11809.7	11925.3	9093.35	9818.89	52590.4	1.46e-12	6	7	4	6	10	5	6	10	10	10	7	8	7	6	9	5	10
Nfic			27960.6	15984.4	42542.5	12684.8	25696.9	23041.2	24400.6	17776	20846.2	26829.7	NaN	33530.4	NaN	30127.3	31149.3	16404.1	24156.2	17697.1	NaN	25255.7	19031.5	14790.8	24434	17283.5	15418.4	NaN	NaN	14998.8	NaN	2.23e-06	NaN	2	NaN	1	2	1	2	2	2	1	1	2	1	NaN	NaN	2	1
Ndufs6			255985	883908	355988	677668	298635	40834.3	151289	37096.2	113885	91595	41990.3	92669.4	279455	113801	47265.1	12155.3	7740.38	11500	180516	27985.5	28664.5	NaN	NaN	46930.8	31506.6	21235.5	34007.1	11721.5	NaN	8.28e-12	1	2	1	1	2	1	1	2	4	4	2	3	2	1	1	1	3
Ddx24			NaN	NaN	NaN	NaN	NaN	NaN	NaN	NaN	NaN	NaN	NaN	NaN	NaN	NaN	NaN	1190.59	1583.89	987.748	NaN	1064.09	1767.4	1102.83	1324.7	1090.15	NaN	NaN	NaN	NaN	NaN	0.000201414	NaN	1	NaN	NaN	NaN	NaN	1	NaN	NaN	NaN	NaN	NaN	NaN	NaN	NaN	1	NaN
Gm11361;Gm10260;Rps18			253305	202432	175916	NaN	226281	164654	111194	45818.1	202875	256683	332077	202242	184693	90996.8	223971	356278	575692	274527	NaN	271739	697575	572422	563913	201413	102762	147479	111315	78658.1	225536	4.2e-20	20	24	20	NaN	16	22	23	17	17	17	24	20	17	NaN	19	24	13
Cdk13			NaN	NaN	NaN	NaN	NaN	NaN	NaN	2708.93	NaN	NaN	NaN	NaN	NaN	NaN	NaN	10887	6378.82	8560.56	NaN	6070.85	4357.28	12819.5	12502	2499.44	2594.52	NaN	2127.4	3542.21	NaN	3.19e-06	NaN	2	2	NaN	1	2	2	NaN	NaN	2	2	2	NaN	NaN	NaN	1	NaN
Lpin1			10139	15297.1	14004.2	NaN	12748.7	11286.8	14828.4	4791.49	10280.3	8537.64	24899.2	NaN	28692.3	NaN	28445.8	3018.55	NaN	NaN	NaN	22467.6	NaN	NaN	3988.43	NaN	23890.9	NaN	NaN	14208.3	NaN	1.08e-09	NaN	NaN	NaN	NaN	5	1	4	7	7	7	2	NaN	NaN	NaN	4	NaN	NaN
Nrde2			NaN	NaN	NaN	NaN	NaN	NaN	NaN	NaN	NaN	NaN	NaN	NaN	NaN	NaN	NaN	NaN	NaN	NaN	NaN	NaN	1086.76	NaN	NaN	277.074	NaN	343.552	NaN	327.611	NaN	2.6e-05	1	NaN	NaN	NaN	NaN	NaN	NaN	NaN	NaN	NaN	1	NaN	NaN	NaN	NaN	1	NaN
Glrx			9564.59	8610.64	NaN	NaN	11744.7	17966.4	15167.4	28231.3	13408.3	10726	6276.11	11918	10091.5	14383.9	8818.03	14467.9	18840.7	23109.2	17806.4	38225.1	41518.3	22037.6	18186.1	107465	57363.2	57085	50626.7	45375.3	482769	9.32e-14	1	1	1	1	1	1	1	1	1	1	1	1	1	1	1	1	1
Akr1c20			NaN	NaN	NaN	NaN	NaN	NaN	NaN	11344.8	NaN	NaN	NaN	NaN	NaN	NaN	5161.19	NaN	1853.94	NaN	NaN	2740.68	5498.14	NaN	NaN	9072.98	4228.25	6054.57	3686.21	4336.79	NaN	3.1e-07	1	1	1	NaN	NaN	1	NaN	NaN	NaN	1	1	1	NaN	NaN	NaN	1	NaN
Vrk1			NaN	NaN	NaN	NaN	NaN	8375.69	38588.4	18673.8	NaN	NaN	24257.7	NaN	76264.3	NaN	36186.3	17339.8	21774.4	22735.3	NaN	14492.5	13974.9	13789.4	18613.7	11299.5	12222.3	10795	NaN	6810.64	69695.9	1.68e-11	4	7	NaN	NaN	3	6	6	4	1	4	6	4	NaN	NaN	1	7	NaN
Hpcal1			NaN	23954.4	NaN	NaN	NaN	12257.1	NaN	35341.4	16680.3	19335.8	29542.4	31733	11219.4	21256	21813.2	NaN	5477.75	12125.9	NaN	12125.5	4059.9	4130.7	NaN	30646.6	10687.2	NaN	10033.8	8817.47	111514	2.39e-12	NaN	1	2	NaN	2	2	NaN	1	NaN	2	2	NaN	NaN	NaN	2	2	2
Rock2			37417.4	29941.1	30810.5	35447.2	44563.1	26154.6	13301.4	10739.7	24655.4	21875.3	26131.9	45683	69421.2	16196.9	25172.2	9718.64	9393.72	8953.34	16849	NaN	7373.49	11079.8	7740.41	11857.5	9411.97	5349.55	NaN	6406.86	NaN	6.09e-09	6	6	NaN	3	6	4	5	7	6	6	7	NaN	6	4	6	4	4
Dhrs7			189386	173790	123808	98903.9	125464	71794.1	161595	57654.3	180349	98408.7	99806.2	61260.4	72252.3	119247	131641	39869.7	36057.4	39519.3	47392	32788.8	20904.4	38281	40863.5	29531.8	23138.3	22907.3	12079	21247.2	NaN	1.69e-14	8	8	5	5	8	8	8	8	8	8	8	8	6	6	5	8	8
Pole2			1764890	1691280	427041	70073.2	1383080	795409	373541	120494	410360	454876	NaN	1941660	2511280	243640	1252410	6318.02	NaN	48465.3	401872	24801.5	6794.66	6870.08	14904.5	34176.5	NaN	NaN	NaN	NaN	NaN	4.66e-10	NaN	NaN	NaN	1	1	NaN	1	1	1	1	NaN	NaN	1	1	1	1	1
Glrx5			NaN	NaN	NaN	NaN	NaN	15788.4	19023.8	7844.33	NaN	13839.9	10268.5	NaN	NaN	NaN	10164.6	9428.59	11417.2	5981.86	NaN	7575.89	11133.9	10581.6	13345.5	11462.9	12032.9	11643.9	NaN	8753.22	NaN	0.000156463	1	1	NaN	NaN	1	1	1	1	1	1	1	1	NaN	NaN	NaN	1	NaN
Elmsan1			NaN	NaN	NaN	NaN	NaN	NaN	NaN	NaN	NaN	NaN	NaN	NaN	NaN	NaN	NaN	NaN	NaN	NaN	NaN	NaN	14896.5	NaN	NaN	14765.9	NaN	NaN	NaN	11682.6	NaN	7.1e-07	NaN	NaN	NaN	NaN	NaN	NaN	NaN	NaN	NaN	NaN	1	NaN	NaN	NaN	NaN	1	NaN
Ssr1			125726	89437.5	145563	143881	116997	65928.9	124823	55850	145169	114294	76909.4	76571.7	108076	142854	80654.7	54442.3	94072.5	72852.6	98216.9	116614	79844	123649	66651.3	78418.4	113190	52765	75275.1	69580.5	485330	1.59e-19	8	8	5	NaN	5	6	7	4	1	3	6	7	1	1	2	6	1
Nsa2			NaN	NaN	NaN	NaN	NaN	NaN	NaN	NaN	NaN	NaN	NaN	NaN	NaN	NaN	NaN	27136.3	35549.2	23856.2	NaN	17191.3	28642.3	44636.9	23568	10994.9	NaN	17832.8	NaN	12573.6	NaN	4.3e-07	1	1	NaN	NaN	NaN	NaN	1	NaN	NaN	NaN	1	1	NaN	NaN	NaN	1	NaN
Kif13b			9006.32	NaN	NaN	NaN	10808.2	9356.53	7031.9	5698.81	5301.79	11551	12112.3	NaN	19989.1	NaN	11480.6	9334.88	8545.11	14769.1	2553.75	22700	9587.61	20545.7	9607.1	9519.06	10294.1	8113.38	4776.74	9126.61	NaN	5.18e-09	12	11	7	NaN	6	12	11	5	4	6	11	10	4	2	4	13	NaN
Nolc1			NaN	NaN	NaN	NaN	NaN	26446.9	8001.86	10830.2	NaN	NaN	NaN	NaN	74119	NaN	NaN	10368.4	10171	10131	3096.87	9774.17	7568.06	8488.58	17485.5	882.551	7542.26	1603.26	2584	5649.16	29756.5	1.2e-06	1	1	1	NaN	1	1	1	1	1	1	1	1	NaN	1	1	1	NaN
Cdk7			NaN	NaN	28578.6	NaN	NaN	9440.09	NaN	NaN	NaN	NaN	NaN	NaN	NaN	NaN	NaN	2876.62	7674.69	11051.8	NaN	19684.5	5757.92	7646.26	7753.24	2745.64	4994	6869.26	4990.03	5535.2	NaN	2.85e-08	4	4	4	NaN	1	4	4	2	NaN	NaN	4	4	NaN	NaN	NaN	4	NaN
Tut7			NaN	NaN	NaN	NaN	NaN	NaN	NaN	NaN	NaN	NaN	NaN	NaN	NaN	NaN	NaN	9309.88	6008.29	6994.97	NaN	12190	8298.58	8271.6	5566.68	6128.44	6703.56	NaN	4432.47	5259.08	NaN	0.000293515	NaN	1	1	NaN	NaN	1	1	NaN	NaN	NaN	1	1	NaN	NaN	NaN	1	NaN
Myof			23310.1	25254.1	38269.1	30801.2	36074.5	20618.4	25365.1	39359.2	37414.1	42162.1	39138.2	36095.3	60144.4	61577.8	19751	71155	47394.2	67958.3	29299.8	76395.3	52650.3	91618.1	49261.2	46923.8	61673.9	57549.5	125410	42302.6	NaN	6.71e-15	80	85	89	28	44	85	87	47	44	64	81	75	28	21	43	87	56
Kif27			NaN	NaN	NaN	NaN	NaN	191274	138984	NaN	NaN	NaN	NaN	NaN	NaN	NaN	NaN	NaN	35036.5	NaN	NaN	NaN	48322.1	NaN	NaN	NaN	20506.8	NaN	NaN	34367.8	NaN	0.00115033	NaN	1	NaN	NaN	NaN	1	NaN	1	1	NaN	1	NaN	NaN	NaN	NaN	1	NaN
Tmed9			114483	75386.8	214252	NaN	34611.9	21694.1	38045.7	30710.8	69452.6	63758	47615.3	75524.4	29301.2	115460	24224.2	42707.2	57165.2	51073.2	62315.4	69447.2	134762	51841.6	62228.4	175620	153221	130027	299106	81794.5	83659.2	7.94e-17	8	8	10	4	6	10	7	6	5	9	9	9	5	2	8	9	7
Slc30a5			NaN	NaN	NaN	NaN	1329.32	1786.18	NaN	4302.21	3854.03	NaN	2112.61	NaN	NaN	NaN	NaN	4772.56	4757.49	4293.19	NaN	5804.11	10298.8	3321.23	5221.46	9990.55	12127.5	11449	19252.7	7065.69	NaN	1.98e-08	1	1	1	NaN	1	1	1	1	NaN	1	1	1	NaN	NaN	NaN	1	NaN
Rps24			294526	172383	378292	158170	222106	229552	250986	179236	159490	236694	200723	348453	247653	377069	157740	256744	260049	308478	155480	225911	202292	590144	305786	50399.7	99610.7	59275.9	92820.3	78829.3	NaN	1.71e-18	9	11	9	7	10	10	11	9	9	9	11	11	9	8	8	11	8
Rpl36a-ps1;Rpl36a			179371	130152	552678	115456	168299	92889.5	101314	47539.2	111031	58790.2	58488.5	174876	115485	138774	93300.4	102481	129819	117611	48428.5	70933.4	84890	253246	181140	25394.1	39181.6	42738.1	37161.5	31002.8	167585	1.96e-15	4	5	4	3	4	4	5	3	3	4	4	4	NaN	4	3	4	3
Ndrg2			37331.2	30964.2	17646	83183	20816.6	33208.1	32847.7	23128.8	23406.7	27908.9	18303	27487.5	93116	43626.7	34538.7	14791.4	5132.54	15888	36764.3	11635.3	4624.21	11640.9	8006.03	8839.56	6171.4	5032.31	NaN	4653.1	47629.5	2.38e-10	1	2	NaN	3	3	2	2	3	3	3	2	NaN	3	3	1	1	3
Zc3h13			NaN	NaN	NaN	NaN	NaN	NaN	NaN	NaN	NaN	NaN	9646.22	NaN	NaN	NaN	NaN	17048.8	12110.9	19235.6	NaN	8414.93	14939.4	16597.7	31237.1	NaN	20256.5	11983.9	17843.8	NaN	NaN	1.25e-07	1	2	1	NaN	NaN	2	2	NaN	NaN	NaN	NaN	1	NaN	NaN	NaN	2	NaN
Gmfb			NaN	NaN	NaN	NaN	NaN	NaN	NaN	15727	NaN	NaN	NaN	NaN	NaN	NaN	NaN	6407.26	8003.21	10144.4	NaN	11443.8	15573.7	9361.43	8778.96	8750.94	14215.1	16219.8	6954.25	13506.4	NaN	1.29e-06	3	3	4	NaN	NaN	2	2	NaN	NaN	2	4	2	NaN	NaN	NaN	3	NaN
App			NaN	NaN	NaN	NaN	NaN	NaN	NaN	7084.51	4390.21	3696.9	NaN	NaN	NaN	NaN	4391.64	9559.99	12098.5	8246.74	NaN	8827.08	7132.13	12385.2	15922.1	18199.8	10101	8088.35	13314.4	5812.35	NaN	5.5e-09	2	1	1	NaN	1	1	3	NaN	NaN	1	2	3	1	NaN	NaN	3	NaN
Ano6			NaN	NaN	NaN	NaN	NaN	2762	NaN	10876.9	9732.15	9873.63	5011.82	NaN	NaN	NaN	6100.53	6985.92	8055.46	8156.04	NaN	8247.82	8008.49	9013.01	NaN	7013.83	7998.3	5546.7	10071.5	7728.08	NaN	7.4e-07	1	2	2	NaN	2	2	2	1	NaN	2	2	2	1	NaN	NaN	2	NaN
Lrch1			NaN	NaN	NaN	NaN	NaN	NaN	NaN	NaN	NaN	NaN	NaN	NaN	NaN	NaN	NaN	4280.87	6091.81	5681.33	NaN	NaN	9029.99	5840.25	3553.85	9212.74	NaN	6578.65	6760.63	NaN	NaN	0.000266477	1	1	1	NaN	1	NaN	1	NaN	NaN	NaN	NaN	NaN	NaN	NaN	NaN	1	NaN
Camk2g			NaN	NaN	56970.4	259740	19953.3	19421.9	17954.6	29839.8	14474.2	23890.5	NaN	NaN	19516.6	16216	15693.5	18645.5	16837.5	19283.2	133952	24500.8	21456.7	24043.5	12312.8	21451	21485	16690.4	22595.2	20479.1	47004.8	2.49e-10	5	6	7	7	5	7	6	7	4	5	5	5	7	7	4	4	4
Scaf11			NaN	39028.7	43590.8	NaN	NaN	16342.8	20980.3	7972.27	15871.9	15685.7	23486	NaN	47635.5	18237.2	19017.2	13152.1	7531.1	9386.51	NaN	3336.96	12659.4	7089.24	9625.83	11527.1	9258.5	9763.28	6862.35	3885.11	NaN	3.79e-11	2	3	3	NaN	1	3	3	1	1	2	3	2	NaN	NaN	1	3	1
Xpo7			NaN	NaN	NaN	NaN	NaN	3042.22	2045.55	3013.58	NaN	NaN	NaN	NaN	NaN	NaN	NaN	5032.94	4896.4	4493.97	NaN	4304.77	5390.84	5756.22	4935.69	2139.31	7334.52	6268.28	5268.76	6357	NaN	3.72e-08	5	6	5	NaN	2	5	4	1	1	2	4	4	NaN	NaN	NaN	5	NaN
Tbc1d23			NaN	NaN	NaN	NaN	NaN	8831.69	NaN	6099.15	8282.51	5170.22	5484.71	NaN	NaN	NaN	NaN	3607.63	8484.15	4588.17	NaN	2837.01	4347.56	5463.05	5754.86	2379.3	4975.27	4202.29	3747.16	4990.92	NaN	8.71e-07	5	4	5	NaN	1	5	4	1	NaN	1	6	5	NaN	NaN	NaN	4	NaN
Eny2			NaN	NaN	NaN	NaN	NaN	NaN	NaN	NaN	NaN	NaN	NaN	NaN	NaN	NaN	NaN	NaN	1796.42	NaN	NaN	NaN	4156.1	NaN	NaN	19727	4502.3	NaN	2651.68	4930.34	35836.2	3.46e-08	NaN	1	1	NaN	NaN	1	NaN	NaN	NaN	NaN	1	1	NaN	NaN	NaN	1	NaN
Gm7324;Rbmxl1			91916.4	66053.1	71012.3	NaN	49603.4	61324.2	55841.1	32814.2	62027.5	48461.1	86304.2	55588.3	156148	53881.5	91535	90043.8	180486	139411	43326.6	30439.4	120097	98610.3	206344	45908.1	255470	91957.9	168782	116980	299940	1.47e-17	8	10	10	3	9	11	10	10	10	10	10	8	4	4	9	10	4
Hnrnpc			NaN	NaN	31990.2	NaN	NaN	NaN	NaN	15748.3	22595.8	NaN	NaN	NaN	NaN	NaN	NaN	19236.3	29237	10895.9	NaN	6388.77	9969.96	22553.7	21424.7	24401.4	NaN	NaN	NaN	1908.77	NaN	0.000469486	NaN	1	NaN	NaN	NaN	NaN	1	NaN	NaN	1	1	1	NaN	NaN	NaN	1	NaN
Spcs1			156770	112508	NaN	NaN	59299.7	23863.9	18475.6	21228.1	15520.4	20254.9	11351.9	172732	97989.4	29954	32420.2	9494.76	74259.1	61860.5	37345.6	18666.4	17506.7	12049	14803.9	18731.3	29889.5	22847.7	41303.3	20064	138344	8.48e-16	4	5	6	2	3	4	6	2	4	6	5	4	2	2	2	6	5
Sorbs3			52378.6	41347.4	31163.4	NaN	64700.8	22515.6	NaN	10480	40692.3	35505.2	28283	37609.1	49618.9	15249.1	15647.7	6792.6	6325.51	9435.09	NaN	13848.2	5810.38	5088.23	6397.07	10099.2	5709.66	NaN	NaN	5217.87	NaN	2.46e-05	NaN	1	NaN	NaN	1	1	1	1	NaN	1	1	1	1	NaN	1	1	1
Timm23;Gm10273;Timm23			57012.9	128119	130985	NaN	75519.3	43011	88774.9	24351.6	52626.4	66947.6	40930.3	64427.7	NaN	80486.7	43312.1	37862.9	52892.4	31778.4	NaN	33687.3	25095.8	37576.8	35650	38801.2	15391.8	NaN	41651.5	18895.4	NaN	1.23e-05	NaN	1	1	NaN	1	1	1	1	1	1	1	1	1	NaN	NaN	1	1
Nudcd1			NaN	NaN	NaN	NaN	NaN	8602.48	NaN	5507.74	NaN	NaN	NaN	NaN	NaN	NaN	NaN	4860.59	12002.9	10545.1	NaN	9115.95	12912.5	13241.7	13302.7	6147.99	13478	12096.4	17593.5	10740.8	NaN	5.57e-09	3	3	3	NaN	2	3	3	1	NaN	2	3	3	NaN	NaN	NaN	3	NaN
Mbnl2			20546	NaN	NaN	NaN	21856.6	NaN	NaN	7061.59	22961.4	NaN	8933.76	NaN	24913.1	NaN	12128.3	NaN	17988.1	15158.2	NaN	29453	9352.72	6329.64	NaN	11734.5	10013.8	12522.9	5781.3	9810.52	52976.8	4.44e-07	2	2	3	1	1	2	NaN	NaN	NaN	2	2	NaN	NaN	NaN	2	3	NaN
Nup155			NaN	NaN	NaN	NaN	8219.25	10090	6813.44	7474.12	7344.79	4021.32	6141.9	NaN	NaN	8697.56	9084.09	17810.3	23451.7	21905.6	NaN	17763.8	23069.2	22471.3	22379.9	36923	22489.7	19497.1	34226.7	13573.1	NaN	1.84e-12	20	23	25	NaN	11	27	25	11	4	11	23	25	1	NaN	NaN	27	1
Tns2			NaN	NaN	NaN	NaN	20029.5	11523.4	10113.9	9792.37	21994.6	14856.3	24081.2	25593.3	8066.18	9912.81	12118.6	5730.54	4815.92	6378.23	12681.4	10207	NaN	3908.77	5620.59	4685.7	3025.1	1245.63	502.764	727.405	NaN	2.06e-06	2	3	1	3	4	3	3	4	3	3	1	NaN	3	4	3	NaN	2
Csad			NaN	45774.2	19009.1	NaN	15389	20882.3	33061.9	37020.6	31914.3	24327.7	19329.7	37665.7	22559.3	41702	34878.8	7494.44	9056.37	14193.4	20401.4	15678.3	11759.5	8902.27	13220.5	8851.16	20613.5	31812.2	45309.2	20935.2	NaN	4.17e-12	4	4	2	2	5	4	5	4	5	5	4	5	3	2	2	4	4
Cd47			17156.9	13006.5	33597	NaN	28098.6	11442.3	27218.6	48884.2	26295.7	28366.3	25336.4	18484.3	27933.4	46181.6	22457.5	13888.3	16414.4	18083.3	NaN	22878.3	10444.2	12773.6	8010.72	7728.77	9829.69	14453.7	23933.2	10359.1	NaN	1.39e-10	4	4	4	2	2	3	3	2	2	3	2	3	4	NaN	2	3	4
Ccdc134			NaN	NaN	NaN	NaN	NaN	NaN	NaN	NaN	NaN	NaN	NaN	NaN	NaN	NaN	NaN	NaN	NaN	NaN	NaN	NaN	NaN	NaN	NaN	NaN	NaN	NaN	NaN	NaN	11707.1	1.81e-06	NaN	NaN	NaN	NaN	NaN	NaN	NaN	NaN	NaN	NaN	NaN	NaN	NaN	NaN	NaN	NaN	NaN
Gga1			NaN	NaN	NaN	NaN	NaN	NaN	NaN	NaN	NaN	NaN	NaN	NaN	NaN	NaN	NaN	NaN	NaN	2646.61	NaN	2223.26	3850.07	NaN	NaN	5358.67	4229.22	5429.02	5844.61	4489.38	NaN	0.000331255	1	NaN	1	NaN	NaN	1	NaN	NaN	NaN	NaN	1	1	NaN	NaN	NaN	1	NaN
Alg10b			NaN	NaN	NaN	NaN	NaN	NaN	NaN	8910.76	7342.55	3964.04	5593.46	NaN	NaN	12641.9	NaN	8526.55	5007.41	10281.5	NaN	24280.5	10148.5	7969.51	6289.28	5476.81	15506.7	12345.5	25171.3	8277.5	NaN	8.91e-07	2	2	2	NaN	1	2	1	NaN	NaN	2	2	2	NaN	NaN	NaN	2	2
Mettl7a1			31367.9	132632	409583	36160.9	93931.8	44373.2	51826.7	40676.3	74901.7	64569.3	57374.7	40080	62425.4	114617	28960.1	13387.8	6369.52	12785.6	43304.4	46344.2	NaN	7920.95	8470.45	NaN	6632.39	6072.42	8777.07	4855.11	NaN	2.58e-14	6	7	7	7	10	5	8	9	10	10	6	7	10	6	4	NaN	10
Tfcp2;Ubp1;Ubp1;Tfcp2;Tfcp2;Tfcp2			NaN	NaN	NaN	NaN	NaN	NaN	NaN	4713.24	NaN	NaN	NaN	NaN	NaN	NaN	NaN	3479.68	4833.74	5052.38	NaN	6281.6	6128.1	4219.21	4170.16	16008.1	5593.98	NaN	8147.39	NaN	NaN	4.78e-07	NaN	1	1	NaN	NaN	1	1	NaN	NaN	1	NaN	NaN	NaN	NaN	NaN	1	NaN
Larp4			NaN	NaN	NaN	NaN	NaN	6896.76	3061.41	2557.98	4578.49	3454.28	5495.88	NaN	NaN	NaN	NaN	9101.91	9547.19	7582.82	NaN	7878.14	5705.04	5946.65	7444.23	9255.87	7361.63	5832.75	5879.33	4602.02	NaN	6.93e-07	1	1	1	NaN	1	1	1	1	1	1	1	1	NaN	NaN	NaN	1	NaN
Gm49510;Sh3bp1;Sh3bp1;Sh3bp1;Sh3bp1			NaN	NaN	8132.7	NaN	NaN	5066.7	5893.41	31267.2	10183.3	9288.92	10102.3	NaN	15070.9	NaN	5094.22	2661.77	1920.4	36066.4	NaN	22657.5	2760.18	4713.23	3630.47	7623.95	4529.02	3301.95	12440.8	NaN	NaN	1.09e-06	2	1	2	NaN	3	2	2	2	1	3	NaN	NaN	NaN	NaN	2	2	NaN
Crkl			NaN	NaN	NaN	NaN	NaN	7033.37	10385.2	22839.4	NaN	12291.9	NaN	NaN	NaN	9247.42	NaN	NaN	NaN	6597.55	NaN	22071.9	11038.5	13582.4	10628.1	20116.9	20624.5	20319.4	17111.7	20295.3	68657.7	1.24e-07	2	NaN	2	1	1	2	NaN	1	1	2	2	2	1	NaN	NaN	2	1
Smpd4			NaN	NaN	NaN	NaN	NaN	4100.03	NaN	NaN	6202.41	NaN	NaN	NaN	NaN	4199.18	NaN	8326.8	8841.66	8836.77	NaN	6914.73	15419.4	8779.55	16578.9	29867.6	17507.1	9370.72	44838.3	7715.8	NaN	1.41e-10	9	9	12	NaN	2	12	8	2	NaN	NaN	11	10	NaN	NaN	NaN	13	2
Polr2h			NaN	NaN	NaN	NaN	NaN	3841.95	NaN	7662.85	NaN	NaN	NaN	NaN	NaN	NaN	NaN	5053.15	NaN	NaN	NaN	3701.02	5713.24	NaN	NaN	NaN	13614.6	12105.1	9911.89	10991	NaN	4.77e-07	2	NaN	2	NaN	NaN	2	3	1	NaN	1	2	3	NaN	NaN	NaN	3	NaN
Osbpl11			10252.3	NaN	NaN	2694.4	28486.1	6882.23	15279	5952.99	20547.3	12326.7	12068.6	NaN	17592.6	7858.5	8365.53	7394.56	7981.63	9354.53	5221.78	14304.8	6903.17	8516.62	6970.94	5593.05	8591.33	10473.3	8319.47	7099.17	8277.56	5.53e-08	1	2	2	1	1	2	2	1	1	2	1	2	1	1	1	2	1
Hmga1			132995	113262	5104.92	NaN	20975.7	19889.8	38871.9	71760.2	NaN	52049	100412	58325.7	7676.35	78757.5	9166.37	19867	3037.22	12430.8	NaN	30348.3	2662.17	2190.27	1722.09	NaN	8986.71	6148.98	1056.51	1215.46	NaN	3.89e-07	2	1	1	NaN	2	2	2	2	2	2	1	2	2	NaN	1	1	2
Myh11			112482	86436.1	1039340	114837	590793	50464.9	486407	151615	116088	142075	246874	98119.7	18952.3	902832	82019.5	15273.4	15475.8	15386.8	75273.3	80974.6	5002.52	12060.1	5305.24	16851.2	33990.8	10284.1	8122.87	28856.5	NaN	3.38e-16	37	54	35	114	99	78	42	88	128	116	79	37	89	62	110	17	141
Zfp148;Znf148			NaN	NaN	NaN	NaN	NaN	8182.45	NaN	NaN	NaN	NaN	NaN	NaN	NaN	NaN	NaN	6650.03	5775.27	10247.8	NaN	5861.63	13848.9	4381.56	4412.35	NaN	NaN	NaN	6384.49	4306.1	20001.7	1.2e-06	NaN	2	2	NaN	1	NaN	1	1	NaN	NaN	2	2	NaN	NaN	NaN	2	NaN
Scaf8;Scaf4;Scaf8;Scaf4;Scaf4			19026.8	45159.5	25203.1	NaN	13079.9	20992.2	14974.1	17753.4	14628.5	11008.4	22579.4	18784.7	7160.93	8126.76	18780.2	27361.8	21039	24069.7	19117.3	24627	24256.5	23832	33414.3	22169.7	23047.7	16760	20984.6	17403.5	NaN	2.54e-08	1	1	1	1	1	1	1	1	1	1	1	1	1	1	1	1	1
;Sept5;Sept5;Sept5			NaN	NaN	NaN	NaN	NaN	NaN	NaN	1000.39	NaN	NaN	NaN	NaN	NaN	NaN	NaN	NaN	NaN	NaN	NaN	NaN	1720.24	1317.2	NaN	2210.63	788.804	NaN	NaN	1081	29502.5	6.09e-08	NaN	NaN	NaN	NaN	NaN	1	NaN	NaN	NaN	1	1	NaN	NaN	NaN	NaN	1	NaN
Parl			NaN	NaN	NaN	27390.9	23965.4	4810.37	29149	15429.1	22667.3	26784.7	11452.5	NaN	NaN	29859.2	10361.9	8244.16	11350.3	12998.1	17771.3	13178.9	19235.1	7125.38	13493.7	13095	9291.69	10821.9	23747.7	7356.65	18508.6	2.42e-10	3	4	4	3	3	4	4	3	3	3	3	4	3	3	NaN	3	4
Arid1b			13515.9	NaN	NaN	NaN	NaN	7715.22	12282.3	8786.83	9362.65	11098	NaN	NaN	26708	NaN	9657.2	7729.32	7738.1	12388	11557.1	NaN	4324.75	NaN	NaN	10228.1	5152.74	7992.51	5641.82	3732	26548	1.61e-07	3	3	2	NaN	2	3	3	3	1	2	3	NaN	1	1	1	3	NaN
Rbbp6			NaN	NaN	NaN	NaN	NaN	NaN	NaN	1878.65	NaN	NaN	NaN	NaN	NaN	NaN	NaN	4330.11	12711.1	28687.6	NaN	26096.6	4249.99	21027.9	6970.99	18730	7193.46	3499.02	3471.63	3510.64	72841.5	1.63e-09	3	3	2	NaN	NaN	2	4	NaN	NaN	1	2	1	NaN	NaN	NaN	3	NaN
Rnaset2b;Rnaset2b;Rnaset2a;Rnaset2b			NaN	NaN	NaN	NaN	NaN	NaN	NaN	NaN	NaN	NaN	NaN	NaN	NaN	NaN	NaN	5937.61	3985.78	3604.31	NaN	NaN	5373.34	5559.07	2188.26	22767.8	4415.15	5064.3	2086.25	4057.1	15410.8	2.55e-10	2	1	1	NaN	NaN	2	2	NaN	NaN	NaN	2	1	NaN	NaN	NaN	2	NaN
Ube2l3			114438	NaN	143764	NaN	138294	49780.1	NaN	60571.1	112015	63204.3	43817.1	123504	NaN	36661.6	46318.3	14521.9	16882.4	23741.7	NaN	31929.3	21165.6	15579.8	21017.2	22779.7	30053.9	43641.4	32054.1	26907.8	NaN	1.88e-12	6	5	6	NaN	5	6	3	5	NaN	4	7	7	3	NaN	NaN	6	2
Dynlt1a;Dynlt1			NaN	NaN	NaN	NaN	NaN	NaN	NaN	NaN	NaN	NaN	NaN	NaN	NaN	NaN	NaN	NaN	4398.1	5126.27	NaN	2835.51	7031.93	5489.7	3412.74	6176.91	NaN	4790.57	5190.1	NaN	43315.4	1.19e-10	2	3	3	NaN	1	NaN	NaN	NaN	NaN	NaN	NaN	2	NaN	NaN	NaN	3	NaN
Psmb1			128749	99705.4	81536.4	74368.3	55830.1	33425.7	37378.5	44063.3	54104.8	32770	9117.3	69266	92879.1	42330	33169.6	37591.9	46644.8	56444.1	42885.4	34191.4	46821.3	49675.1	39510.5	22898	36672	44722.1	49721.7	45011.7	NaN	2.24e-15	7	6	6	3	6	6	5	5	5	6	7	7	5	3	2	6	4
Top3b			NaN	NaN	NaN	NaN	3776.97	6732.62	3603.74	2256.34	5142.79	4604.51	7366.3	NaN	NaN	NaN	5534.83	7676.25	12052.1	9775.32	6972.26	6117.96	16041.3	9761.84	13254.9	5537.27	6147.06	5646.62	6254.73	4682.87	NaN	3.28e-08	1	1	1	NaN	1	1	1	1	1	1	1	1	1	1	NaN	1	NaN
Snrpc			NaN	NaN	NaN	NaN	NaN	NaN	NaN	NaN	19302.7	NaN	NaN	NaN	43056.8	NaN	NaN	9397.89	23724	23594.6	13402.2	17743	24298.6	15475.6	29978.4	43147.5	33124.5	11398	20896	13914.1	155185	6.18e-14	2	2	2	1	NaN	2	2	NaN	NaN	NaN	2	2	NaN	1	2	2	NaN
Anks1;Anks1;Anks1;Anks1;Anks1a;Anks1a;Anks1			NaN	NaN	NaN	NaN	NaN	NaN	NaN	NaN	NaN	2932.95	3942.55	3355.23	NaN	NaN	5665.31	NaN	980.765	2734.07	NaN	2373.38	1120.72	NaN	1517.52	NaN	NaN	1809.53	NaN	NaN	9991.42	1.24e-07	1	1	NaN	NaN	1	NaN	NaN	NaN	NaN	NaN	NaN	NaN	NaN	NaN	NaN	1	NaN
Cd2ap			41872.7	NaN	41889.7	NaN	46104.8	18760.3	10657.7	16817.4	37289.2	24477.4	12072.5	31568.7	113638	11521.1	23614.2	17188.3	14886.2	11370.7	NaN	25604.5	13996.7	15161	13957.3	8718.46	26044.8	36518.9	17320.6	18723.4	53200.3	6.44e-11	5	4	2	NaN	4	5	5	4	1	4	5	5	2	NaN	4	5	3
Mapk13			NaN	NaN	NaN	NaN	NaN	NaN	NaN	NaN	NaN	NaN	NaN	NaN	NaN	NaN	NaN	7267.59	2996.74	5269.85	NaN	2837.18	4132.47	7733.33	4161.26	4406.36	4886.68	5195.69	3680.84	4404.1	12895.1	3.61e-07	1	1	1	NaN	NaN	1	1	NaN	NaN	NaN	1	1	NaN	NaN	NaN	1	NaN
Mapk14			NaN	NaN	NaN	NaN	NaN	2233.53	2624.62	9636.01	3526.5	2316.69	NaN	NaN	NaN	7300.64	3441.52	2767.9	3039.81	3887.09	NaN	3941.87	4917.06	3371.98	2606.04	4339.49	6649.25	6885.68	5509.52	5797.98	NaN	2.64e-08	2	2	2	NaN	1	2	2	1	2	2	2	2	NaN	NaN	NaN	2	1
Tjp2			58212.1	68177.5	75596.8	NaN	47280.2	44267.5	24607.2	7828.34	23616.7	27727.2	33645.2	52085.8	NaN	10526.4	30175.6	64272.4	76065.6	34156.8	19246.8	58645.4	47296.2	59028.5	65611.5	49803	24930.7	27134.2	26430.1	18829.3	NaN	1.27e-12	23	27	24	1	15	23	29	22	11	7	23	21	6	8	NaN	27	2
Rpl10a			61561.3	59229.5	118480	NaN	68366.1	83969.6	117321	84756.1	78999.8	75934.7	99057	47158	138370	65218.1	93957.4	136488	173988	167245	54907.6	94402.3	161795	105962	153421	100882	126445	140422	119106	118812	320660	2.63e-18	14	16	16	9	14	14	16	13	15	15	15	14	13	12	13	17	10
Khsrp			113012	90225.2	108563	NaN	146791	69731.1	76626.8	105736	83424	72520.3	54483.6	124388	265691	97815.3	91840.1	32386.6	56931.1	47427.2	17954.1	70703.2	53413	53696.5	46753.7	86101.5	66163.4	81755.9	61794.9	74528.3	112523	3.46e-15	14	14	10	7	12	13	14	12	11	12	16	15	8	7	15	14	10
Ranbp3			NaN	NaN	NaN	NaN	10227.9	6808.24	6365.24	16105.7	9200.64	10756.7	11009.7	NaN	9138.36	12012.8	10617.3	12004.2	9829.1	6958.68	NaN	12809.6	11457	12641	8889.24	NaN	18782.6	21672.4	13479.7	14939.6	85156.1	2.43e-11	6	7	5	NaN	3	5	6	5	3	5	6	6	2	NaN	2	7	2
Ralbp1			24719.3	46441.6	NaN	NaN	28094.6	11148.2	8225.4	8512.12	22979.2	13048.7	12427	NaN	NaN	NaN	6151.8	11710.8	15813.6	13820.4	6961.7	13202.4	15227.3	11182.4	10486.6	22088	15250.6	12879.1	9197.99	12721.6	NaN	3.3e-07	1	1	1	NaN	1	1	1	1	1	1	1	1	1	1	NaN	1	NaN
Lclat1			NaN	NaN	NaN	NaN	NaN	NaN	NaN	11187.3	27029.6	21040.4	13230.1	NaN	NaN	25603.8	NaN	12650.9	14327.8	11676.6	NaN	11321.4	14916	13422.9	17991.8	19231.8	14293.8	16254	24242.5	12424.8	63732.6	4.75e-06	1	2	2	NaN	NaN	2	2	NaN	NaN	2	1	2	NaN	NaN	NaN	1	2
Gphn			NaN	NaN	NaN	NaN	NaN	13762.8	9063.26	7991.64	11168.5	NaN	NaN	NaN	NaN	NaN	10365.2	10742.3	9619.83	14576.1	NaN	9174.73	9461.42	11315.7	11865.4	15871.9	8559.47	6232.69	8215.64	8961.53	66046.3	1.23e-08	4	5	3	NaN	NaN	2	3	1	2	2	4	4	NaN	NaN	NaN	5	NaN
Mpeg1			16531.7	NaN	NaN	NaN	12886.8	9628.7	20857.5	60943.5	11722	NaN	18019.3	7416.15	22581.1	49497.7	18724.2	22064.7	29686.1	22538.7	NaN	45714.1	17387.6	19614.1	13632	17933.2	31426.6	18447.4	20587.8	22920.6	15140.3	4.29e-07	3	3	3	1	3	3	3	2	3	3	3	3	2	NaN	2	3	2
Cul4b			NaN	NaN	NaN	NaN	NaN	3546.78	NaN	5572.73	NaN	NaN	NaN	NaN	10276.3	NaN	12043.7	8407.95	10169.6	11022	NaN	9646.64	11400.4	11984.1	10228.6	4582.9	9794.68	9286.56	8844.94	8718.41	52752.4	1.05e-08	4	4	4	NaN	2	4	4	3	NaN	4	4	4	NaN	NaN	1	4	NaN
Plcg1			NaN	NaN	NaN	NaN	NaN	NaN	NaN	2176.2	NaN	NaN	NaN	NaN	NaN	NaN	NaN	733.285	NaN	NaN	NaN	1777.35	2292.57	1087.35	546.51	1846.48	2027.32	2045.97	1753.57	2031.41	NaN	0.000119448	1	NaN	1	NaN	NaN	1	1	NaN	NaN	1	1	1	NaN	NaN	NaN	1	NaN
Fkbp10			14700.6	NaN	NaN	NaN	4600.6	NaN	NaN	NaN	8214.87	NaN	6604.72	NaN	NaN	NaN	NaN	5400.77	NaN	16162.2	NaN	4425.15	6439.18	5072.17	3672.28	5225.39	9703.43	11039	13923.8	8016.94	NaN	2.81e-05	1	NaN	1	NaN	NaN	2	1	NaN	NaN	NaN	2	2	NaN	NaN	NaN	2	NaN
Vps25			NaN	NaN	NaN	NaN	NaN	NaN	NaN	887.227	NaN	NaN	NaN	NaN	NaN	NaN	NaN	NaN	NaN	292.788	NaN	322.469	432.989	419.085	NaN	1415.87	565.49	978.938	507.792	1711.29	NaN	6.96e-12	2	NaN	1	NaN	NaN	2	NaN	NaN	NaN	1	1	1	NaN	NaN	NaN	1	NaN
Dhx8			NaN	NaN	NaN	NaN	NaN	NaN	NaN	NaN	NaN	NaN	NaN	NaN	NaN	NaN	NaN	NaN	4425.98	NaN	NaN	NaN	5401.69	NaN	NaN	3969.67	NaN	NaN	NaN	NaN	NaN	0.000861741	NaN	1	NaN	NaN	NaN	NaN	NaN	NaN	NaN	NaN	NaN	NaN	NaN	NaN	NaN	1	NaN
Gm27029;Gm27029;Aarsd1			NaN	NaN	NaN	NaN	18115.1	12480.1	28408	18269.8	12381.2	20442.2	13172.1	16948.9	8288.72	10469.8	20855.4	12063	17444.5	NaN	NaN	16636.1	NaN	16230.3	18031.5	16343.4	NaN	17026.8	12799.8	15932.4	NaN	1.27e-05	2	2	2	NaN	2	NaN	2	2	1	2	2	2	NaN	NaN	1	NaN	2
Krt10			827897	177056	167013	235001	297622	141477	1056850	55648.8	296858	376316	401456	786767	143809	359870	277675	NaN	23808.6	NaN	59000.3	23656.3	88069.5	23449.3	103609	18209.7	32667.4	45905.3	NaN	28605.7	NaN	5.02e-20	7	10	NaN	8	6	10	NaN	11	11	7	8	9	NaN	7	6	11	7
Rpl19			593964	610648	775800	489883	306866	184944	256059	192062	255964	245296	229753	380170	366842	267931	188858	420087	362684	400910	326775	409795	309111	642546	615925	250814	210750	199470	232433	183535	30449.4	2.76e-19	9	11	9	5	6	8	8	6	6	7	10	8	6	6	3	10	8
Trp53rkb;Trp53rkb;Trp53rka;Tp53rk			40526.1	46464.6	35679.8	NaN	20600.1	16764.2	15211.6	10984.1	11421.1	16293.9	19405	NaN	24984.5	NaN	18624	6829.76	18591.8	14949.2	NaN	7660.69	17137.5	9761.83	11512.5	NaN	NaN	16537	13047.6	18700.5	NaN	1.01e-05	2	1	2	NaN	1	NaN	2	1	1	1	2	NaN	NaN	NaN	1	2	NaN
Arfgef2			10178.8	NaN	NaN	NaN	21196.5	7538.08	8408.77	9920.3	11627.2	9945.13	9867.57	11782.3	15735.7	6874.2	8064.95	6198.66	5083.83	5567.03	5384.15	14838.1	4457.83	6674.4	6532.4	3719.01	7859.07	6120.74	5607.84	5062	22477.3	1.63e-06	5	6	6	2	3	4	6	1	1	4	6	6	2	1	1	4	1
Stau1			28407.9	39143.2	23960.3	NaN	25038.9	7305.33	5656.42	9046.64	14954.3	11812.8	13924.4	NaN	31415.4	11362.6	8531.26	9905.1	12568.7	22405.1	NaN	12416.8	31099.9	11228.8	13638.9	NaN	NaN	NaN	NaN	NaN	NaN	1.46e-09	NaN	6	NaN	NaN	3	NaN	6	3	3	1	NaN	4	NaN	NaN	2	7	1
Bptf			NaN	NaN	NaN	NaN	NaN	NaN	NaN	NaN	NaN	NaN	NaN	NaN	NaN	NaN	NaN	7784.22	9353.38	8049.48	NaN	6637.21	6098.84	4957.45	5975.62	5081.45	11297.2	5331.92	NaN	NaN	7416.85	4.87e-07	1	2	NaN	NaN	NaN	2	3	NaN	NaN	NaN	NaN	2	NaN	NaN	NaN	3	NaN
Lasp1			73282.8	90609.4	43479.3	NaN	101512	42836.9	19595.7	39002	92893.1	49094.5	27584.4	49621.2	139223	32698.3	29688.4	23977.8	10186.1	27962.4	25622.6	43838.1	19583.2	41260.5	34636.5	15263.5	22727.9	21316	23151.2	38227	36541.5	1.45e-12	5	5	6	3	6	6	7	5	5	6	5	6	4	2	6	6	4
Tnni2			NaN	NaN	NaN	1094060	NaN	110573	8656.93	NaN	NaN	NaN	NaN	29223.4	44062.5	NaN	NaN	9610.68	NaN	8800.41	480604	NaN	NaN	15964.1	2464.48	NaN	NaN	NaN	NaN	NaN	NaN	5.46e-14	NaN	NaN	NaN	7	1	NaN	5	6	1	NaN	NaN	NaN	7	7	2	NaN	NaN
Snf8			NaN	NaN	NaN	NaN	NaN	8793.05	8753.71	10957	9213.51	7080.58	6962.98	NaN	NaN	NaN	7768.67	6062.4	5417.41	5962.42	NaN	4988.36	NaN	6414.04	5828.74	15783.7	2478.49	6633.34	NaN	8074.29	NaN	4.76e-09	1	1	NaN	NaN	1	1	1	1	1	1	1	1	NaN	NaN	NaN	NaN	NaN
Myl4			20220.6	NaN	NaN	NaN	NaN	NaN	NaN	NaN	84154.7	NaN	NaN	NaN	26095	NaN	NaN	9822.45	4122.11	NaN	NaN	NaN	NaN	6174.77	NaN	NaN	NaN	NaN	NaN	6468.82	NaN	1.32e-07	NaN	1	NaN	NaN	NaN	NaN	1	NaN	NaN	NaN	1	1	NaN	NaN	1	NaN	NaN
Mrpl58			NaN	NaN	NaN	NaN	112437	99528.4	NaN	NaN	NaN	NaN	120407	NaN	NaN	NaN	97004	23905.4	47585.2	NaN	NaN	NaN	NaN	32307.4	27306.4	NaN	81109.1	NaN	NaN	25252.3	NaN	2.35e-05	NaN	1	NaN	NaN	1	1	1	1	NaN	NaN	1	2	NaN	NaN	NaN	NaN	NaN
H6pd			48052.6	63171.5	NaN	NaN	41710	29368.4	41176.2	35764.2	33568.9	51328.8	39535	27204	12621.5	42563	46095.4	11545.3	11988.9	19414.9	NaN	10080	5440.26	10177	9963.46	6728.24	10056.9	2830.28	6385.88	NaN	NaN	1.12e-08	5	10	2	NaN	8	4	9	9	9	10	NaN	8	7	NaN	1	7	7
Mycbp			NaN	NaN	NaN	NaN	NaN	NaN	NaN	NaN	NaN	NaN	NaN	NaN	NaN	NaN	NaN	NaN	NaN	NaN	NaN	3073.25	NaN	NaN	NaN	NaN	NaN	NaN	NaN	NaN	44545.5	2.95e-06	NaN	NaN	NaN	NaN	NaN	NaN	NaN	NaN	NaN	NaN	NaN	1	NaN	NaN	NaN	NaN	NaN
Yars			23070.1	14169.5	19546.8	NaN	17110.4	20923.6	16490.6	11944.9	17036.9	10201.4	18756.7	30925.5	23424.7	12029.1	19722.9	16912	19180.4	26728.2	7905.64	16556.3	24027.8	15236.3	25444.8	26164.5	21081.1	22705.2	20187.1	20953.7	NaN	3.54e-13	12	14	14	NaN	9	13	13	11	9	13	14	13	2	3	13	15	5
Kiaa1522			NaN	NaN	NaN	NaN	NaN	NaN	NaN	NaN	NaN	NaN	NaN	NaN	NaN	NaN	NaN	5433.75	3782.54	5518.09	NaN	NaN	12357.5	3275.51	10858.3	NaN	4884.05	3714.66	7374.31	2832.29	NaN	0.000140421	1	2	1	NaN	NaN	1	1	NaN	NaN	NaN	1	NaN	NaN	NaN	NaN	2	NaN
Epb41			20561.9	NaN	NaN	NaN	12319.2	10735.6	16397.4	12054.5	9159.57	7799.42	10660.9	NaN	33197.8	11385.2	12076	18340.6	12646	13692.1	NaN	12757.4	11622.5	17432.8	15621.3	7207.93	16427.2	11234.8	8880.02	9903.59	49845.3	8.55e-08	3	3	3	NaN	3	3	3	2	2	1	3	3	NaN	NaN	1	3	1
Itgb4			34684.2	NaN	25748.6	10950.3	20078.8	16129.6	18051.1	8528.17	19196.5	22376.7	15354	38347.4	54379.3	19426.6	24396.7	46529.5	40564.7	37630	19346.7	46633.8	37275.1	37774.8	51579.8	64030.6	37622.1	21294.6	23202.7	27278.3	NaN	8.86e-13	22	29	21	7	17	28	29	14	11	9	25	26	5	7	10	30	13
0610037L13Rik;;			14696.1	21845.4	NaN	NaN	14486.2	12283.2	15475.2	17751.8	10000.7	12058.2	7232.28	10896.9	11788.1	10167.5	10912.9	11115.1	11528.2	12076.1	NaN	10409.4	9168.21	18911.4	14890.5	6177.51	6719.45	7926.46	7904.16	7539.27	NaN	5.98e-06	2	1	2	NaN	1	2	1	1	1	1	2	2	NaN	NaN	1	2	1
Ptprf			NaN	NaN	NaN	NaN	NaN	NaN	NaN	NaN	NaN	NaN	NaN	NaN	NaN	NaN	NaN	4619.66	8037.14	5834.96	NaN	5023.36	7909.13	6360.27	6717.54	16850	8272.06	5346.95	3980.78	9729.94	NaN	2.28e-09	14	16	8	NaN	NaN	18	15	NaN	NaN	NaN	19	17	NaN	NaN	NaN	17	NaN
Srrm1			10473	15595.6	20308.3	NaN	20848.9	22258.1	22068.4	14720.2	9538.77	5095.61	4453.42	NaN	27738.1	17993.1	12882.1	79225.5	72721.6	81534.9	33990.8	27799.6	67310.8	133946	92733	37183.7	29315.9	110242	19935.3	80951.9	80833.2	3.63e-16	15	15	13	1	4	14	16	3	2	8	17	13	2	2	3	14	5
Prdm16			287106	346218	247051	211056	138685	180415	88479.9	73754.9	71993.5	121849	145259	252867	156094	63097.7	155916	93932.3	148134	236851	119186	139028	119262	126341	258298	156789	89578.8	94837.5	126452	115065	12034.5	3.56e-17	2	2	2	2	2	2	2	2	2	2	2	2	2	2	2	2	1
C8a			NaN	NaN	NaN	NaN	NaN	NaN	NaN	NaN	NaN	NaN	NaN	NaN	NaN	NaN	NaN	NaN	NaN	NaN	NaN	NaN	NaN	NaN	7384.55	NaN	NaN	2355.76	NaN	NaN	33820.5	9.97e-09	1	NaN	NaN	NaN	NaN	NaN	NaN	NaN	NaN	NaN	NaN	NaN	NaN	NaN	NaN	NaN	NaN
Gosr2			NaN	NaN	NaN	NaN	NaN	NaN	NaN	NaN	NaN	NaN	10653.2	NaN	NaN	NaN	14417.6	NaN	NaN	NaN	NaN	4057.29	6243.49	5573.48	3387.89	12189.7	NaN	NaN	8019.07	NaN	NaN	1.89e-05	NaN	NaN	1	NaN	NaN	NaN	NaN	NaN	NaN	NaN	NaN	NaN	NaN	NaN	NaN	1	NaN
Nadk			NaN	NaN	NaN	NaN	53812.1	19276.6	21834.7	NaN	45999.6	18730.7	21387.6	NaN	76327.3	NaN	NaN	14193.4	21603.4	21475.3	NaN	31000.8	16212	20554.8	21606.4	34351.8	NaN	NaN	NaN	NaN	61741.8	1.24e-05	NaN	1	NaN	NaN	1	NaN	1	1	1	NaN	NaN	NaN	NaN	NaN	1	1	NaN
Cdk11b			15471.8	69669.4	9560.97	NaN	30505.1	14026.9	15020.8	18734.1	21407.2	13483.2	10178	25803.4	18605.8	46935.9	6839.32	9069.75	9810.92	NaN	23081.3	16614.4	NaN	NaN	8221.77	10365.9	26693.3	25162.4	21058.7	17990.9	27957.7	6.75e-09	8	6	7	2	4	8	7	2	1	5	8	6	2	1	2	NaN	1
Nrd1;Nrdc			NaN	NaN	NaN	NaN	NaN	NaN	6599.02	12376.9	2144.42	4052.07	NaN	NaN	NaN	NaN	5589.3	7703.97	15424.4	13893.9	NaN	NaN	9970.2	13096	14910	5376.96	10848.6	14267.4	5764.21	14613.4	61212.5	3.49e-09	9	8	6	NaN	5	10	7	NaN	2	7	10	10	NaN	NaN	NaN	9	NaN
Gga3			NaN	NaN	NaN	NaN	NaN	NaN	NaN	1885.99	NaN	NaN	NaN	NaN	NaN	NaN	NaN	NaN	NaN	10769.1	NaN	5013.9	3088.41	4119.22	2956.49	4218.62	2804.33	3362.34	NaN	2436.24	52957.6	1.45e-07	2	NaN	NaN	NaN	1	2	NaN	NaN	NaN	1	2	1	NaN	NaN	NaN	1	NaN
Nt5c			7088.56	NaN	1405.1	NaN	NaN	17917.4	10971.6	25856.6	NaN	6774.9	6029.19	NaN	NaN	NaN	9747.56	14094.8	11867.1	20268.5	NaN	16400	15916.4	22494.8	14995.4	21900.2	23331.1	26433.5	14297	14369.4	NaN	3.24e-11	3	3	3	1	2	3	2	1	3	4	4	4	NaN	NaN	NaN	2	NaN
Sec24a			NaN	66700	NaN	NaN	NaN	17253.2	12362.1	7400.96	NaN	NaN	14256.6	NaN	NaN	NaN	14770.2	19155.5	16798	15363.4	23244.4	14916.9	12331.4	18578.9	23738	4188.62	8794.53	12615.2	10635.4	9315.23	NaN	1.75e-08	7	8	8	2	NaN	7	7	4	2	4	7	5	2	1	NaN	7	NaN
Mrc2			NaN	NaN	NaN	NaN	NaN	NaN	NaN	9969.54	17410.8	9863.02	7675.79	NaN	NaN	14794.4	NaN	11806.2	14257.1	14926.7	NaN	8104.62	9119.37	10934.2	9523.04	6187.59	13658.2	8634.17	9953.88	12544.8	NaN	2.05e-06	1	1	1	NaN	NaN	1	1	NaN	NaN	1	1	1	NaN	NaN	NaN	1	1
Obscn			NaN	NaN	NaN	76928.9	NaN	5192.18	NaN	NaN	NaN	NaN	NaN	NaN	NaN	NaN	NaN	NaN	NaN	NaN	41758.5	NaN	NaN	NaN	NaN	NaN	NaN	NaN	20147	NaN	NaN	1.49e-07	NaN	NaN	1	1	NaN	NaN	NaN	1	NaN	NaN	NaN	NaN	1	2	NaN	NaN	NaN
Exoc7			NaN	NaN	NaN	NaN	NaN	NaN	NaN	5377.68	NaN	NaN	NaN	NaN	NaN	NaN	6858.15	5560.56	NaN	5971.22	NaN	6573.13	3956.68	4872.83	3060.04	4189.23	4515.21	3776.72	NaN	4094.79	22523.3	7.78e-05	2	NaN	NaN	NaN	1	2	2	NaN	NaN	1	2	NaN	NaN	NaN	NaN	2	NaN
Sh3pxd2b			16556.5	NaN	7651.66	NaN	9752.28	3136.52	13263.1	NaN	8739.85	8117.9	10479.4	8523.1	27298.8	NaN	17897.5	3300.54	5115.17	5778.12	NaN	2304.16	6306.1	2976.63	8576.25	NaN	8078.95	4879.26	5546.6	3364.01	NaN	2.87e-06	3	3	1	NaN	2	4	3	3	1	NaN	3	2	NaN	NaN	1	3	NaN
Myom3			NaN	NaN	NaN	158170	NaN	NaN	NaN	NaN	NaN	NaN	NaN	NaN	NaN	NaN	NaN	1628.89	NaN	NaN	37783.1	NaN	NaN	NaN	NaN	NaN	NaN	NaN	NaN	NaN	NaN	5.02e-11	NaN	NaN	NaN	21	NaN	NaN	7	NaN	NaN	NaN	NaN	NaN	33	28	NaN	NaN	NaN
Pcyt2			NaN	NaN	NaN	NaN	NaN	NaN	NaN	NaN	NaN	NaN	NaN	NaN	NaN	NaN	NaN	NaN	NaN	NaN	NaN	NaN	1476.55	NaN	NaN	NaN	NaN	NaN	NaN	NaN	32344.1	2.2e-08	NaN	NaN	NaN	NaN	NaN	NaN	NaN	NaN	NaN	NaN	NaN	NaN	NaN	NaN	NaN	1	NaN
Ralgapb			NaN	NaN	NaN	NaN	NaN	NaN	NaN	1004.69	NaN	NaN	NaN	NaN	NaN	NaN	NaN	2485.3	1948.51	1286.43	NaN	2786.2	2469.9	1348.92	1110.38	2444.1	3329.53	2199.56	NaN	2783.45	NaN	2.67e-06	1	1	NaN	NaN	NaN	1	1	NaN	NaN	1	1	1	NaN	NaN	NaN	1	NaN
Rpn2			204512	140100	272781	139979	340273	121120	175400	162911	369003	218351	156994	238492	290984	406978	121307	163409	194563	190022	87375.8	215753	160034	179633	294520	223497	233084	252737	462330	121887	NaN	1.25e-18	31	31	35	20	22	32	26	20	20	24	28	29	19	20	22	32	22
Sgcd			214867	192684	237486	54680.9	184944	84132.7	64044.3	32323.7	152555	95622.8	83482.6	187158	199325	89669.9	121081	18633.9	10549.5	16866.4	74408.9	15263.8	NaN	9336.96	11404	10936.6	NaN	NaN	NaN	NaN	NaN	6.53e-10	NaN	3	NaN	3	4	NaN	3	4	4	4	NaN	NaN	4	3	4	NaN	4
Ttc39a			NaN	NaN	NaN	NaN	NaN	NaN	NaN	NaN	NaN	NaN	NaN	NaN	NaN	NaN	NaN	NaN	14236.4	13377.2	NaN	NaN	9397.36	16363	14284.3	5379.34	7153	12151.4	NaN	6138.58	NaN	0.000702825	1	1	NaN	NaN	NaN	1	NaN	NaN	NaN	NaN	1	1	NaN	NaN	NaN	1	NaN
Chm			NaN	NaN	NaN	NaN	NaN	NaN	NaN	NaN	NaN	NaN	NaN	NaN	NaN	NaN	NaN	NaN	NaN	NaN	NaN	NaN	3139.38	NaN	NaN	2688.28	NaN	NaN	NaN	NaN	21912.2	0.000687126	NaN	NaN	NaN	NaN	NaN	NaN	NaN	NaN	NaN	NaN	NaN	NaN	NaN	NaN	NaN	1	NaN
Magt1			29587.8	56398.8	62457.8	NaN	43629.7	17598.7	20381.3	16235.9	38532.9	27145.6	17017.2	32364.6	28732.3	33162.6	15062.9	13998	9920.68	11654.7	NaN	20193.4	14882.9	11630.5	17182	19331.6	17563	15664.5	22402.7	10621	NaN	5.95e-15	6	9	9	NaN	4	9	7	4	5	6	9	7	NaN	NaN	5	8	6
Ppp1r8			NaN	NaN	NaN	NaN	NaN	NaN	16822.2	15805.5	NaN	46657.6	NaN	NaN	67476.1	NaN	NaN	NaN	19306.5	13868.7	34127.2	20444.2	7631.24	6685.33	17495.4	11927.6	9728.73	11296.3	10918.6	10254.9	44048.3	7.09e-07	2	1	2	NaN	NaN	2	NaN	NaN	1	1	2	1	NaN	1	1	2	NaN
Ddi2			NaN	12171.5	NaN	NaN	17390.8	7903.66	23865.8	26017	11760.2	12540	12667.1	NaN	9661.23	NaN	10871.1	18289.4	29600.4	19855.5	NaN	25939.2	27022.3	26027.3	24179.1	17091.6	33608.1	22015.4	21385.2	32178.6	NaN	2.9e-10	7	7	7	NaN	6	8	6	3	2	7	8	8	NaN	NaN	1	7	NaN
Gstm1			79630.9	99625	58684.1	98645	56218	67542.2	79975.9	130045	74476.7	96115.3	58937.2	78899.4	105116	91440.9	93057	15163.4	12187.6	38070.6	68090.3	46659.5	14219.6	18743	21003.4	41357.7	13894.5	13544.7	12946.7	15244.2	NaN	3.22e-14	10	9	5	11	14	12	10	15	14	15	10	9	13	7	9	10	12
Celsr2			NaN	NaN	NaN	NaN	NaN	NaN	NaN	NaN	NaN	NaN	NaN	NaN	NaN	NaN	NaN	5459.33	NaN	9304.32	NaN	NaN	6529.46	NaN	9234.48	4098.45	NaN	15884.3	8736.75	15538.3	NaN	3.06e-07	1	NaN	1	NaN	NaN	NaN	2	NaN	NaN	NaN	2	NaN	NaN	NaN	NaN	1	NaN
Cstf2			47035.2	NaN	NaN	NaN	NaN	17087.3	NaN	29205.6	NaN	NaN	NaN	NaN	43059.5	NaN	NaN	17639.3	21759.5	NaN	NaN	21749.2	15337	17422.4	NaN	16356	12606.4	15163.2	9046.49	15162.1	41681.9	2.1e-05	1	1	1	NaN	1	1	1	2	NaN	1	2	1	NaN	NaN	1	1	NaN
Clcc1			NaN	NaN	NaN	NaN	NaN	3742.31	NaN	6345.08	NaN	NaN	NaN	NaN	NaN	NaN	NaN	8149.42	10297.6	8962.02	NaN	7996.95	12130.4	8673.26	10222.2	9360.23	10134.2	11948.5	14750.9	10283.2	56953.1	9.67e-06	2	2	2	NaN	NaN	2	2	1	NaN	1	2	1	NaN	NaN	NaN	2	NaN
Fhl1			231971	NaN	257409	1390020	215234	239711	114867	39479.5	254866	247510	126808	223079	220195	90935.4	111141	124968	23078.5	85207.8	615523	37411.5	39374.7	49357.2	64338.9	22364.2	11219.9	NaN	16165.7	NaN	NaN	2.87e-16	NaN	4	4	7	5	2	7	8	5	3	NaN	4	8	8	4	6	3
Stag2			NaN	NaN	NaN	NaN	NaN	18723.6	NaN	24641.8	NaN	NaN	14507.1	NaN	NaN	NaN	NaN	17200.9	11287.5	8419.06	NaN	NaN	11938.8	6201.74	8705.62	12261.6	12418.1	20913.2	18065.3	15956.7	85656.7	1.78e-08	4	4	4	NaN	NaN	3	2	1	NaN	1	4	2	NaN	NaN	NaN	4	NaN
Rab9;Rab9a			12695.6	13674.6	11799	NaN	12617.5	23977.1	27142.5	22472.8	14723.5	17111.4	18776.6	11632.2	36131.2	14355.2	22396.1	17066.2	26189.5	17739.6	NaN	18538.3	15370.7	23648.9	28547.8	16605.9	14806.5	14356	13181.7	16417	100405	7.24e-14	2	2	2	NaN	3	3	3	2	2	2	2	3	NaN	NaN	2	2	1
Huwe1			5304.42	NaN	NaN	NaN	6938.71	3821.28	6393.62	3897.95	7747.67	6639.83	7995.71	NaN	13299.2	3637.14	10578.5	9741.49	9097.67	5453.29	5963.97	8771.36	4716.61	14072.5	13619.2	1170.8	3715.31	4023.18	3625.78	5878.67	NaN	7.15e-09	7	9	7	NaN	3	7	5	3	2	7	7	8	1	3	2	8	1
Psmd10			NaN	NaN	NaN	NaN	NaN	NaN	NaN	3621.75	NaN	NaN	NaN	NaN	NaN	NaN	NaN	3961.7	3333.02	3193.07	NaN	4086.18	4441.7	3948.87	4235.71	5097.33	6938.35	5533.66	2807.99	4547.68	NaN	5.87e-13	2	2	1	NaN	NaN	1	1	NaN	NaN	1	2	2	NaN	NaN	NaN	2	NaN
Med12			NaN	NaN	NaN	NaN	NaN	NaN	NaN	NaN	NaN	NaN	NaN	NaN	NaN	NaN	NaN	2518	3001.73	1740.69	NaN	1315.47	3025.23	2097.15	2808.79	3373.02	1995.28	2556.69	1896.45	1750.23	NaN	4.6e-08	1	1	1	NaN	NaN	1	1	NaN	NaN	NaN	1	1	NaN	NaN	NaN	1	NaN
Map2k6			NaN	NaN	NaN	NaN	NaN	12013	NaN	5165.8	NaN	NaN	NaN	NaN	NaN	NaN	6477.32	3776.58	7623.37	4344.71	NaN	6078.36	7687.43	6833.96	7005.87	5765.52	7418.95	8759.96	5319.38	9030.14	74183.8	8.24e-06	1	1	1	NaN	1	1	1	1	NaN	1	1	1	1	NaN	NaN	1	NaN
Trp53i11			NaN	NaN	12612.1	NaN	9312.4	NaN	16156.8	11125.2	11065	5550.79	5822.65	NaN	NaN	13036.4	7745.88	8358.04	4153.46	2785.06	NaN	6805.77	8512.4	10754.7	5870.21	4596.87	2571.43	9157.39	16745.1	6274.08	36550.6	7.16e-09	3	3	3	NaN	1	3	3	NaN	1	2	1	1	NaN	NaN	NaN	1	1
Arhgap1			34575	64407.9	25563.1	NaN	13625.8	25257.3	29878.5	47619.3	30846.5	31012.8	28118.2	39913.5	23217.3	38605.4	30385.5	20234.7	20867.3	14722.7	NaN	11622.6	19151.9	27740.4	21251.3	14019.4	17572.1	35018	23044.4	18918.3	NaN	2.44e-12	11	10	9	2	6	9	6	5	7	8	9	8	5	NaN	5	9	4
Eftud2			26960.7	NaN	30000.2	208091	24253.5	14566.6	13139.6	30073.6	9841.94	9154.26	9184.51	NaN	10734.7	10835.6	9435.41	32296.3	47127.5	29129	NaN	25132.6	34817.2	30084.6	40139.8	23665	36242.7	30750.8	28220.1	30444.8	142292	7.16e-14	34	36	32	NaN	22	30	30	21	13	27	32	30	7	NaN	6	36	10
Dgkz			NaN	NaN	NaN	NaN	NaN	NaN	NaN	NaN	NaN	NaN	NaN	NaN	3982.7	NaN	NaN	4816.33	13012.8	12916.6	NaN	12715.4	17617.4	11310.3	13407.4	13848.8	NaN	12576.9	12163.1	8963.5	NaN	2.59e-05	1	3	3	NaN	NaN	NaN	2	NaN	NaN	NaN	1	1	NaN	NaN	1	3	NaN
Usp8			17130.9	NaN	26405.2	NaN	15267.1	15321.2	14075.7	9218.13	NaN	NaN	14893.5	15253.6	24689	NaN	16147	33952.8	35895.3	38579.7	NaN	17348.3	17329.9	33843.2	40315.4	9490.41	9485.3	11543.9	11132.6	9824.26	NaN	1.89e-08	6	8	6	NaN	5	8	8	5	4	4	6	4	2	NaN	2	7	NaN
Phka1			NaN	NaN	NaN	321601	NaN	NaN	NaN	NaN	NaN	NaN	NaN	NaN	NaN	NaN	NaN	4651.15	4799.37	NaN	119188	NaN	NaN	NaN	3999.14	NaN	NaN	NaN	NaN	NaN	NaN	1.27e-12	NaN	1	NaN	6	NaN	NaN	3	NaN	NaN	NaN	NaN	NaN	4	6	NaN	NaN	NaN
Virma			NaN	NaN	NaN	NaN	NaN	2788.93	NaN	3947.99	NaN	NaN	NaN	NaN	NaN	NaN	NaN	4070.07	5445.24	7004.45	NaN	5083.18	9925.86	6338.19	9822.13	NaN	5700.29	4299.38	3727.8	NaN	33045.2	3.47e-07	3	3	2	NaN	NaN	4	3	1	NaN	1	NaN	1	NaN	NaN	NaN	4	NaN
Fubp3			NaN	NaN	NaN	NaN	4747.9	6044.58	3599.27	5006.58	4804.93	6869.97	7548.38	NaN	NaN	NaN	7584.66	10026.6	18576.5	11773.4	NaN	10380.1	18015.9	12855.3	15034.7	31177.4	13183.2	16192.2	14894.1	16763.4	NaN	1.2e-10	3	4	3	NaN	2	4	4	4	2	1	4	4	NaN	NaN	NaN	4	NaN
Rpp38			NaN	NaN	NaN	NaN	NaN	3222.02	NaN	NaN	NaN	NaN	NaN	NaN	NaN	NaN	NaN	2539.95	3148.08	2913.56	NaN	1267.56	4114.7	1837.12	3847.74	2721.6	NaN	2473.45	1665.14	NaN	7100.27	2.41e-05	2	2	2	NaN	NaN	NaN	2	1	NaN	NaN	NaN	NaN	NaN	NaN	NaN	2	NaN
Nmt2			NaN	NaN	NaN	NaN	NaN	10838.7	11422.3	6102.76	48426.4	13618.6	12645.2	NaN	NaN	NaN	8417.4	14797.2	18808.7	7227.66	9279.14	9260.4	18410.8	15803	20552.5	19345.4	4686.24	6117.75	4275.03	2308.42	NaN	6.25e-07	2	4	2	2	1	3	5	1	3	3	4	4	1	1	NaN	5	NaN
Pxmp4			NaN	8405.43	NaN	NaN	10179.1	9863.33	NaN	2856.35	16088.7	8179.01	16156.2	NaN	NaN	NaN	NaN	2172.06	NaN	NaN	NaN	4283.92	NaN	2129.51	NaN	NaN	NaN	NaN	NaN	NaN	NaN	0.000174285	NaN	NaN	NaN	NaN	1	NaN	2	1	NaN	2	NaN	NaN	NaN	NaN	NaN	NaN	NaN
Snta1			NaN	NaN	NaN	20757.8	NaN	4764.02	NaN	NaN	NaN	1629.98	NaN	NaN	NaN	NaN	NaN	4253.46	3601.39	3015.37	12534.1	4949.51	3596.92	4472.64	3378.17	4472.58	3703.11	2877.69	NaN	3669.59	NaN	2.9e-06	1	2	NaN	2	NaN	2	2	1	NaN	NaN	2	NaN	1	2	NaN	2	NaN
Itgav			7339.28	NaN	NaN	NaN	NaN	NaN	7580.26	7506.68	8687.87	NaN	6376.51	NaN	NaN	15466.5	5450.62	20577.3	19606.6	16333.2	NaN	21188	32371.6	19715.5	17037.5	32507.3	25754.1	20118.5	16605	24919.7	51891.2	9e-10	8	9	8	NaN	4	8	9	NaN	4	7	8	9	NaN	NaN	NaN	9	2
Mup2;Mup18;Mup1;Mup15;Mup17;Mup6;Mup11;Mup1;Mup7			53464	NaN	NaN	NaN	26266.1	10678.2	58583.9	47461.7	42432.1	56265.3	72810.2	43311.7	NaN	22834.7	13446.9	NaN	8133.46	NaN	NaN	NaN	5595.26	NaN	5242.91	NaN	21319.4	4879.91	3664.21	4156.78	NaN	1.72e-12	3	3	4	NaN	2	1	NaN	2	4	6	3	NaN	NaN	NaN	NaN	4	3
Atp5c1;Atp5c1;Atp5f1c			153967	160015	224252	664510	205159	150816	180164	101523	179590	112076	162864	255427	352123	119410	237011	146236	102137	90831.1	250866	97551.3	58313.9	126561	97454.8	74030.3	49926.4	57174.3	66375.8	58166.7	384744	2.12e-17	14	18	14	11	15	17	20	15	14	16	15	16	17	11	13	16	9
Slc25a51			6423.13	11808.7	NaN	NaN	NaN	2772.43	11432.3	5089.67	10637.3	9955.8	6919.8	NaN	1771.46	5185.86	4005.08	8333.38	7751.59	3069.21	12611.8	7301.05	8903.42	8106.94	5470.14	7942.56	6342.6	5495.61	13618.4	4607.57	NaN	3.09e-10	2	2	2	1	1	2	2	1	1	1	2	2	NaN	2	1	2	1
Hnrnpa3			NaN	96462.5	NaN	NaN	NaN	NaN	NaN	NaN	NaN	NaN	NaN	NaN	NaN	NaN	NaN	10760	103702	NaN	NaN	NaN	17620.7	NaN	NaN	NaN	NaN	12838.6	NaN	15208.9	NaN	0.000118967	1	1	NaN	NaN	NaN	NaN	1	NaN	NaN	NaN	1	NaN	NaN	NaN	NaN	1	NaN
Agps			7936.68	NaN	NaN	NaN	6465.35	9357.9	9556.8	6314.65	5633.19	8392.57	18412.1	NaN	NaN	NaN	2167.24	14731.8	10246	14733.2	3115.68	1648.81	4362.26	63862.5	10962.4	6709.85	3978.83	4991.16	2163.17	3498.57	NaN	1.75e-10	9	16	4	NaN	11	6	15	12	7	8	8	10	3	4	NaN	10	NaN
Asph			NaN	NaN	NaN	232705	NaN	69433.5	NaN	NaN	NaN	NaN	NaN	NaN	NaN	NaN	NaN	52392	NaN	15591.7	589051	NaN	NaN	15412.2	NaN	NaN	NaN	NaN	NaN	NaN	NaN	4.41e-10	NaN	NaN	NaN	1	NaN	NaN	1	1	NaN	NaN	NaN	NaN	1	1	NaN	NaN	NaN
Asph			170626	186403	104427	43156.4	165472	94749.3	54072.1	30289.2	111567	66658.6	80897.5	256610	87764	56562.7	89481.9	20394.9	29941.7	36077.6	31653.9	26880	23194.2	22608.8	28066	38174.8	31080.7	36040.1	37103.5	20608.7	NaN	1.09e-14	16	20	14	8	20	13	14	19	18	18	15	15	14	10	17	17	15
Rexo4			NaN	NaN	NaN	NaN	NaN	NaN	NaN	NaN	NaN	NaN	NaN	NaN	NaN	NaN	NaN	565.962	2543.09	1674.95	NaN	1408.18	3039.27	2691.67	2878.42	NaN	926.156	792.472	780.231	NaN	NaN	3.26e-05	1	1	1	NaN	NaN	1	1	NaN	NaN	NaN	NaN	NaN	NaN	NaN	NaN	1	NaN
Usp48			NaN	NaN	NaN	NaN	NaN	NaN	NaN	NaN	NaN	NaN	NaN	NaN	NaN	NaN	NaN	NaN	10235.7	NaN	NaN	NaN	3701.95	7211.93	8103.62	5565.68	NaN	NaN	NaN	NaN	20674.4	0.000115929	NaN	1	NaN	NaN	NaN	NaN	NaN	NaN	NaN	NaN	NaN	NaN	NaN	NaN	NaN	1	NaN
Cntln			NaN	NaN	NaN	NaN	NaN	NaN	NaN	NaN	NaN	NaN	NaN	NaN	5826.96	NaN	NaN	NaN	NaN	NaN	NaN	NaN	NaN	NaN	NaN	NaN	NaN	NaN	NaN	NaN	26493.3	5.86e-07	NaN	NaN	NaN	NaN	NaN	NaN	NaN	NaN	NaN	NaN	NaN	NaN	NaN	NaN	1	NaN	NaN
Hp1bp3			NaN	NaN	NaN	NaN	NaN	3248.98	NaN	NaN	NaN	NaN	NaN	NaN	8590.5	NaN	NaN	8641.25	10963	19451.4	NaN	18673.3	18085.2	33199.1	10305.1	14427.7	NaN	26171.7	10715.9	26444.6	24727.7	5.61e-06	1	1	1	NaN	1	NaN	1	1	NaN	NaN	1	1	NaN	NaN	1	1	NaN
Pofut1			NaN	NaN	NaN	NaN	NaN	NaN	2305.33	6647.19	NaN	3988.01	3048.61	NaN	NaN	NaN	3979.32	7196.25	5206.33	NaN	NaN	NaN	4834.46	5514.12	4653.17	9329.53	6184.85	4835.98	3749.56	5357.07	NaN	6.71e-07	3	3	2	NaN	NaN	3	3	NaN	2	3	2	3	NaN	NaN	NaN	3	NaN
Slc44a1			NaN	NaN	14028.6	NaN	8676.78	2557.87	4803.98	6115.02	8250.24	5755.02	5052.94	8583.99	NaN	8245.59	4668.48	4486.29	4380.62	NaN	NaN	2496.87	7458.56	3725.45	4910.64	3584.03	5243.16	5327.63	9468.3	4813.52	NaN	2.7e-08	2	2	2	1	1	2	2	1	1	1	2	2	1	NaN	NaN	2	1
Cavin4			NaN	NaN	NaN	68028.6	NaN	7029.91	NaN	NaN	NaN	NaN	NaN	NaN	NaN	NaN	NaN	NaN	NaN	NaN	65678.6	NaN	NaN	NaN	NaN	NaN	NaN	NaN	NaN	NaN	NaN	2.57e-10	NaN	NaN	NaN	1	NaN	NaN	NaN	1	NaN	NaN	NaN	NaN	1	1	NaN	NaN	NaN
Cds2			126187	174753	NaN	NaN	163952	431681	58210.6	66774.4	162200	82995.5	50952	101754	NaN	144150	45366.9	13472.4	29697.7	17810.1	NaN	46659	34502.2	26267.8	33747	22815.2	28375.3	24609.4	53933.4	22828.8	NaN	1.62e-11	7	3	6	4	5	6	5	2	5	6	4	4	3	NaN	NaN	6	6
Capzb			66439.6	77385.7	117299	NaN	94292.7	32861.7	10797.3	54722	60936.2	22616.4	21533.9	54223.3	92066.8	34968.6	44941.8	26940.1	26626.8	38544.5	NaN	32730.7	24871	35292.3	30092.1	30267.8	23710	30026	20955.4	19866.2	98692.8	1.64e-13	4	4	4	3	4	4	4	3	3	4	4	4	4	NaN	2	4	1
Ubap2			NaN	NaN	NaN	NaN	NaN	18110.6	NaN	2270.61	NaN	NaN	NaN	NaN	28921.2	NaN	NaN	17419.4	13146	6409.23	17164.2	11328.8	17419.4	11901.1	16987.7	7916.72	17543.4	9556.39	11111.3	12108.8	NaN	1.96e-09	2	2	2	NaN	NaN	1	2	1	NaN	1	2	2	NaN	1	1	2	NaN
Ubr4			7607.97	NaN	NaN	NaN	12781.4	10156.8	8129.07	15295.8	13538.7	8573.53	5232.47	NaN	NaN	6677.48	6404.88	23095.2	24697.5	19869.8	NaN	19556.3	23861.4	20671.8	20585.6	11807.4	27597.6	21835.1	22310.3	20954.5	NaN	2.76e-13	12	14	12	NaN	6	12	12	4	2	9	10	10	NaN	NaN	NaN	13	1
Mpp1			159478	117757	96184.9	12130.6	142174	61867	67745.9	43667.7	86156.1	67568.3	73897.7	112120	210734	62153.8	90120.3	22348.7	23585.4	30244.9	34718.6	30621.9	17090.5	19370.8	19928.7	24506.7	23190.1	10449.3	9627.55	13659.1	52615.3	2.48e-09	4	5	5	4	6	5	5	6	5	5	5	5	5	5	6	5	5
Mup6			NaN	NaN	NaN	NaN	NaN	NaN	NaN	NaN	NaN	NaN	NaN	NaN	NaN	NaN	NaN	NaN	NaN	NaN	NaN	5585.52	NaN	NaN	NaN	NaN	2705.17	NaN	NaN	716.205	NaN	0.000193153	NaN	NaN	NaN	NaN	NaN	1	NaN	NaN	NaN	NaN	1	NaN	NaN	NaN	NaN	NaN	NaN
Atp8b4			NaN	NaN	NaN	NaN	NaN	NaN	NaN	NaN	NaN	NaN	NaN	NaN	NaN	NaN	NaN	NaN	NaN	NaN	NaN	NaN	NaN	NaN	NaN	NaN	NaN	NaN	87370.8	NaN	NaN	0.00147562	NaN	NaN	1	NaN	NaN	NaN	NaN	NaN	NaN	NaN	NaN	NaN	NaN	NaN	NaN	NaN	NaN
Mdn1			NaN	NaN	NaN	NaN	NaN	NaN	NaN	NaN	NaN	NaN	NaN	NaN	NaN	NaN	NaN	617.409	695.696	355.358	NaN	294.248	1076.63	382.755	568.006	462.353	990.643	942.926	1109.38	888.62	NaN	9.68e-08	1	1	1	NaN	NaN	1	1	NaN	NaN	NaN	1	1	NaN	NaN	NaN	1	NaN
Ndufb6			NaN	NaN	NaN	NaN	NaN	NaN	NaN	NaN	NaN	NaN	NaN	NaN	NaN	NaN	NaN	NaN	NaN	NaN	NaN	NaN	NaN	NaN	NaN	3751.88	NaN	NaN	NaN	NaN	NaN	0.000875919	NaN	NaN	NaN	NaN	NaN	NaN	NaN	NaN	NaN	NaN	NaN	NaN	NaN	NaN	NaN	NaN	NaN
Hmgb3			89666	79278.9	141767	NaN	89973.1	47339.4	34751.8	21000.6	119784	44614.8	38006.9	63389.2	158099	NaN	66810.9	14278.3	44116.6	16885.3	NaN	71566.2	42242.2	NaN	18723.9	92845.5	76769.4	68621.9	62111.5	58271	218578	5.35e-16	3	3	5	NaN	4	6	3	4	3	4	5	4	NaN	NaN	5	5	NaN
Tfap2c			NaN	NaN	NaN	NaN	NaN	NaN	NaN	NaN	NaN	NaN	NaN	NaN	NaN	NaN	NaN	1166.95	659.234	847.343	NaN	639.266	1948.21	1103.81	437.921	1494.3	538.858	NaN	NaN	987.47	NaN	4.67e-05	NaN	1	NaN	NaN	NaN	1	1	NaN	NaN	NaN	1	NaN	NaN	NaN	NaN	1	NaN
Zbp1			NaN	NaN	NaN	NaN	10033.8	NaN	NaN	NaN	15978.4	NaN	NaN	12236.8	19719.4	NaN	NaN	NaN	NaN	NaN	NaN	NaN	NaN	NaN	NaN	3664.28	5303.09	NaN	NaN	NaN	78770.3	2.13e-07	NaN	NaN	NaN	NaN	1	1	NaN	NaN	NaN	NaN	NaN	NaN	NaN	NaN	1	NaN	NaN
Akap2;Pakap;Akap2;Akap2;Akap2;Akap2;Akap2			22597.1	21194.2	18072.3	NaN	36972.9	12758.4	11664.4	14603.5	24744.8	18927.1	13948.4	NaN	37080.3	NaN	18263.3	9851.36	11742.1	11525.2	NaN	19133.1	NaN	14876.2	9594.08	6864.23	7844.11	11609.9	9316.5	10738.7	NaN	5.28e-07	3	5	3	NaN	2	4	5	3	3	4	5	4	1	NaN	4	NaN	NaN
Cd44			37706.6	NaN	94673.9	NaN	38743.8	NaN	NaN	108474	39088.4	45107.1	26390.4	45328.8	NaN	54504.3	21462.5	64005.4	58892.2	138042	NaN	56959.3	83043.7	73004.4	79547.2	47898.2	67519.4	53493.5	52794.1	59307.6	NaN	6.34e-12	1	1	1	1	1	1	1	NaN	NaN	1	1	1	1	NaN	NaN	1	1
Klhdc7a			28737.9	NaN	29080.8	NaN	23506.7	9739.14	23336.6	12019	25472.8	19017.7	15604.2	NaN	NaN	18080.6	18731	12138	11675.1	9569.42	NaN	21764.3	17566.1	9757.74	14850.7	22733.2	13518.8	8773.04	13802.5	14489.2	NaN	9.48e-08	2	2	2	NaN	2	2	2	2	2	1	2	2	1	NaN	NaN	2	1
Tubb1			3096070	2058590	1834710	NaN	2096200	743950	609840	836005	728536	709924	525372	1269720	2318000	1566270	666672	654808	919270	922946	NaN	911859	830518	882129	694704	714030	946851	739195	972608	820851	5657270	2.38e-11	2	2	2	1	2	2	2	2	2	2	2	2	2	NaN	1	2	1
Rtf1			NaN	NaN	13177.3	NaN	8345.59	17844.7	8321.08	9472.76	9568.6	NaN	8279.54	NaN	10677.4	NaN	10918.3	7319.43	7505.18	3290.58	NaN	5169.7	9654.39	7384.48	6212.89	11941.6	8518.72	9747.59	NaN	6421.05	NaN	2.27e-06	1	1	NaN	NaN	1	1	1	1	1	1	1	1	NaN	NaN	1	1	NaN
Skt;Etl4			13969.1	16721	11162.6	NaN	11906.6	11699	9137.81	3117.81	8960.98	10933	16984.2	7072.54	11511.7	7510.85	18306.1	11248.5	10802.9	5169.01	13491.3	10770.5	5636.02	7273.61	13656.2	3470.38	3464.88	1564.61	NaN	3086.41	NaN	1.15e-06	5	9	NaN	1	7	7	9	7	6	3	6	6	2	2	3	7	1
Fnbp1			18815.9	NaN	NaN	NaN	17977.4	NaN	NaN	22383.1	15368.3	7802.61	NaN	NaN	19094	NaN	8579.67	4497.03	6178.43	4073.18	NaN	9687.75	7869.4	7147.03	4910.68	23931.5	11531.4	8356.75	9849.31	10106.1	46882.9	4.3e-07	3	4	3	2	1	2	3	NaN	NaN	5	3	4	NaN	NaN	1	5	NaN
Duox1			NaN	NaN	NaN	NaN	NaN	NaN	NaN	NaN	NaN	NaN	NaN	NaN	NaN	NaN	NaN	18338.6	10978.8	14268.9	NaN	21836.3	13444.8	16668.5	13490.9	23602.7	7319.54	NaN	NaN	8383.35	NaN	2.24e-10	NaN	11	NaN	NaN	NaN	9	12	NaN	NaN	NaN	10	11	NaN	NaN	NaN	12	NaN
Aqr			NaN	NaN	NaN	NaN	NaN	NaN	8516.36	10500.6	4113.37	3909.17	6751.15	NaN	NaN	NaN	4185.3	7257.97	10648.2	8609.64	NaN	7168.43	10725.6	8852.16	9131.52	6521.83	10108.6	15772.9	9910.04	13810.6	NaN	2.88e-07	5	5	4	NaN	1	6	5	NaN	1	3	6	6	NaN	NaN	NaN	5	NaN
Neb			NaN	NaN	NaN	1313510	NaN	83613.3	NaN	NaN	NaN	NaN	NaN	NaN	NaN	NaN	NaN	29010.1	NaN	3947.68	563090	NaN	NaN	NaN	NaN	NaN	NaN	NaN	NaN	NaN	NaN	1.78e-18	NaN	NaN	NaN	20	NaN	NaN	12	15	NaN	NaN	NaN	NaN	21	21	NaN	NaN	NaN
Atp9a			NaN	NaN	NaN	NaN	NaN	2221.67	NaN	3614.86	NaN	2453.7	NaN	NaN	NaN	NaN	2802.48	5508.01	6072.05	5097.36	3251.43	6294.6	4099.33	6553.56	4218.48	4930.94	6398.77	3676.47	5417.15	5722.97	NaN	0.000215937	2	2	2	NaN	NaN	2	2	2	NaN	1	2	2	1	1	NaN	2	NaN
Secisbp2l			NaN	NaN	NaN	NaN	NaN	NaN	NaN	NaN	NaN	NaN	NaN	NaN	NaN	NaN	NaN	2595.39	6460.14	NaN	NaN	NaN	7409.8	5364.01	4000.36	3542.11	1379.27	2892.54	2960.92	2145.45	NaN	7e-06	1	1	1	NaN	NaN	1	1	NaN	NaN	NaN	1	NaN	NaN	NaN	NaN	1	NaN
Tmem87a			19996.7	NaN	NaN	NaN	NaN	6342.71	NaN	NaN	15531.9	NaN	6714.66	NaN	NaN	22741.1	13205.4	24882.3	45373.2	32289.1	NaN	27543.3	19192.5	24604.3	36553.1	19600.6	27054.9	28708.9	15836.6	17588.1	234323	5.2e-11	2	2	3	NaN	2	3	3	3	NaN	NaN	3	2	1	NaN	NaN	3	1
Acss2			42404.8	64939.1	57169.5	65200.2	22748.3	39572.6	80556.2	36619.5	47626.1	55498.2	64949.1	35097.4	69424.3	47989.2	84214.6	10971.6	8457.09	20099.8	23957	20561.3	9410.88	15396.3	22551.9	6797.87	9277.26	14968.9	6664.61	6815.01	NaN	7.97e-11	10	5	4	3	12	9	7	12	12	11	6	7	9	8	8	10	9
Ppig			NaN	NaN	NaN	NaN	NaN	NaN	NaN	2542.25	4143.46	NaN	NaN	NaN	NaN	5262.21	NaN	25685.3	21335.7	27582.9	NaN	14647.5	18511.5	31651.5	35182.6	10664.2	14254.6	18876.7	6504.27	15025.5	29105.9	2.37e-10	6	7	4	NaN	NaN	6	7	NaN	NaN	1	6	4	NaN	NaN	NaN	6	1
Tmx4			NaN	NaN	NaN	NaN	NaN	NaN	NaN	NaN	NaN	NaN	NaN	NaN	NaN	NaN	NaN	1301.07	733.464	NaN	NaN	574.551	1716.2	881.55	366.868	1184.86	2394.1	3080.15	4270.36	2392.63	NaN	4.74e-07	1	1	1	NaN	NaN	1	1	NaN	NaN	NaN	1	1	NaN	NaN	NaN	1	NaN
Pkp4			NaN	NaN	NaN	NaN	6598.8	2876.23	2264.32	NaN	NaN	3768.41	4717.97	NaN	5261.15	NaN	4145.63	3432.86	6302.43	2027.88	3101.64	2899.47	1831.79	2380.59	4844.79	3698.97	NaN	NaN	2454.63	NaN	NaN	4.54e-05	NaN	1	1	NaN	1	NaN	1	1	1	NaN	NaN	NaN	NaN	1	1	1	NaN
Nckap1			17543.8	21594.7	NaN	NaN	14242.8	11532.5	11133	13699.9	15377.9	14014.9	NaN	11871.8	9874.83	13600.5	12706.6	18168.2	18118.5	17672.8	NaN	16329.9	15166.8	19927.5	16489.5	13587.3	20826.5	17246.4	14770.6	16707.1	44874.4	2.62e-09	10	9	10	NaN	7	9	8	6	5	6	9	9	4	NaN	3	9	4
Ttn			598868	638267	NaN	3987770	NaN	80166.1	214555	21638	603424	NaN	509714	NaN	124691	NaN	56921.4	60834.2	14076.7	39044.1	1615580	22670.1	33192.1	51246.3	34232.4	16685.5	8069.06	85999.1	5633.48	212025	NaN	2.91e-22	24	34	38	2667	173	35	1876	1771	19	20	58	37	2430	2643	261	27	NaN
Ttn			NaN	NaN	NaN	121912	NaN	NaN	NaN	NaN	NaN	NaN	NaN	NaN	NaN	NaN	NaN	3341.36	NaN	NaN	126023	NaN	NaN	NaN	NaN	NaN	NaN	NaN	NaN	NaN	NaN	7.08e-12	NaN	NaN	NaN	5	NaN	NaN	1	NaN	NaN	NaN	NaN	NaN	6	5	NaN	NaN	NaN
Upf2			NaN	NaN	NaN	NaN	NaN	5584.97	NaN	3995.82	NaN	NaN	12668.8	NaN	7770.53	NaN	7559.03	8673.26	9915.62	11363.4	NaN	8371.58	5860.93	10320.6	11167.7	NaN	3339.22	NaN	NaN	NaN	25763.4	1.16e-05	NaN	2	NaN	NaN	1	1	1	1	NaN	1	NaN	1	NaN	NaN	1	1	NaN
Plcb4			NaN	NaN	NaN	NaN	NaN	4591.37	4996.87	4732.56	4323.14	5168.2	4146.92	NaN	NaN	NaN	4913.76	2021.29	5167.74	2110.69	NaN	3127.12	2611.39	1923.72	1189.6	2665.61	4054.2	7637.97	2807.06	4425.73	NaN	4.16e-06	1	1	1	NaN	1	1	1	1	1	1	1	1	NaN	NaN	NaN	1	NaN
Gorasp2			13555	NaN	NaN	NaN	NaN	13221.8	9885.84	17795.9	13592.5	8426.8	11305.2	NaN	15402.9	16875.2	10350	15347.6	11090	24662.6	NaN	23016.9	22438	29102.3	19919.9	12521.7	18611.9	30175.9	16399.5	22276.4	183588	4.13e-13	3	4	3	NaN	3	5	4	3	1	3	5	5	NaN	NaN	3	4	1
Myef2			NaN	NaN	NaN	NaN	9532.87	14684.9	9372.11	10441	12695	7030.38	12961.4	NaN	18791.6	7877.6	12669.5	13634.6	26432.8	26610.2	NaN	21232	23393.7	22881.8	20737.5	27556.9	23245.5	28573.8	36844.4	20024.6	NaN	6.12e-10	2	2	2	NaN	2	3	2	2	2	2	3	2	1	NaN	2	2	2
Raly			37631.3	11280.6	59222.8	NaN	41734.1	41884.5	31277	37212.4	28313.9	22636.8	33003.2	39651.6	81304.8	72421.2	31553.5	48494.8	132493	60562.7	NaN	49249.1	66165	60468.5	139904	31669.6	33450	30977.9	27327.9	41226.4	NaN	3.27e-15	17	18	16	NaN	12	16	16	10	7	15	17	14	NaN	NaN	10	18	4
Klhl41			NaN	NaN	NaN	124164	NaN	NaN	NaN	NaN	NaN	NaN	NaN	NaN	NaN	NaN	NaN	8892.92	NaN	NaN	73011.6	NaN	NaN	5116.18	NaN	NaN	NaN	NaN	NaN	NaN	NaN	5.95e-06	NaN	NaN	NaN	2	NaN	NaN	2	NaN	NaN	NaN	NaN	NaN	2	2	NaN	NaN	NaN
Tpd52l2			37584.6	44268	33469.3	NaN	41035.7	25820.5	29457.5	38661	54660	38287	32054.7	50437.6	42253	35234.2	50509.6	14627.3	25829.1	31216.7	12849.4	28340	27364.5	22426.2	26779.9	88363.2	21107	31438.8	17989.9	28157.9	NaN	3.43e-14	8	8	7	3	6	5	7	6	5	6	8	6	3	1	4	8	4
Epb41l1			NaN	NaN	NaN	NaN	NaN	NaN	NaN	NaN	NaN	NaN	NaN	NaN	8507.26	NaN	NaN	NaN	NaN	8025.92	NaN	NaN	4391.93	3399.72	5887.68	1444.44	3191.91	3324.27	1740.27	3174.79	18686	2.03e-06	3	NaN	2	NaN	NaN	4	NaN	NaN	NaN	NaN	4	3	NaN	NaN	1	4	NaN
Pter			NaN	NaN	NaN	NaN	NaN	7096.65	NaN	7303.24	NaN	NaN	4899.75	NaN	NaN	5482.12	9523.73	5974.64	6782.7	7732.65	NaN	7948.35	5875.84	7605.18	7573.95	30235.2	10388.3	9799.67	5016.53	9557.46	NaN	6.61e-08	2	2	2	NaN	1	2	2	1	NaN	1	2	1	NaN	NaN	NaN	3	1
Rsu1			230615	419047	278682	NaN	181619	80483.9	41760.8	18909.8	69937.8	96623.4	75470.9	164924	NaN	58129.7	79010	17355.7	13662.4	12821.2	23853.4	13015.2	14253.3	12250.6	13152.8	21353.9	6284.17	9238.88	4660.54	14326.2	NaN	1.06e-10	1	3	1	1	3	1	3	3	3	3	3	2	2	1	NaN	2	2
Dab2ip			NaN	NaN	NaN	NaN	NaN	2329.47	NaN	NaN	NaN	1308.93	1906.62	NaN	NaN	NaN	2124.96	1630.84	930.537	897.257	NaN	2251.33	2206.65	1095.03	1587.38	2584.25	930.526	1669.47	1908.73	1747.29	5493.23	3.84e-06	1	1	1	NaN	1	1	1	1	NaN	NaN	1	NaN	NaN	NaN	NaN	1	NaN
Rrbp1			121229	97611.3	158543	NaN	87124.6	63840.7	59798.1	44256.9	92244.7	100670	74530.3	66710.1	139827	62059.8	75017.4	60323.8	57732.4	96565.8	NaN	54562.8	60049.3	69410.5	54813.3	134555	43407	48867.8	35199.2	50939.4	190739	1.27e-15	51	49	40	8	40	49	56	50	37	35	54	49	22	NaN	55	53	33
Rabgap1			NaN	NaN	NaN	NaN	NaN	NaN	NaN	NaN	NaN	NaN	NaN	NaN	NaN	NaN	NaN	7014.94	12274.8	14637.8	NaN	17180.2	10690.9	12369.4	6930.15	NaN	6524.06	7262.4	6666.94	8069.57	43201	4.72e-08	3	3	1	NaN	1	2	2	NaN	NaN	NaN	3	2	NaN	NaN	NaN	2	NaN
Ptprj			NaN	NaN	NaN	NaN	NaN	NaN	NaN	2407.23	NaN	NaN	NaN	NaN	NaN	NaN	NaN	4234.06	6771.49	1478.92	NaN	4356.2	5306.53	5804.04	5090.65	4042.88	3801.17	5525.37	3194.77	2627.63	21851.1	4.52e-09	1	1	1	NaN	NaN	1	1	NaN	NaN	1	1	1	NaN	NaN	NaN	1	NaN
Sh3glb2			NaN	NaN	NaN	NaN	19573.1	8332.58	9512.73	7758.64	16553.3	7889.55	11745.5	NaN	NaN	NaN	13050.9	1232.37	877.247	1118.61	1467.35	4942.87	1267.71	841.79	2682.8	3449.73	1136.83	2062.75	1132.27	2211.23	NaN	6.98e-10	1	1	1	1	3	1	1	3	3	3	3	2	3	1	NaN	1	NaN
Ythdf1			40202.2	54418.3	51969.1	NaN	16079.8	53554.8	26603.2	6856.41	26472.3	7858.74	11455.7	NaN	19922.4	27093.2	11803.6	15038.8	11672	10074.6	NaN	13421.3	12271.8	10393.3	13754.6	12598.8	11604.2	8388.79	3183.76	10255.1	NaN	3.7e-09	5	5	3	NaN	3	5	6	1	2	3	5	4	3	NaN	4	7	1
Arhgef10l			NaN	NaN	NaN	NaN	NaN	17828.6	12417.4	4005.48	13218.3	13398.5	NaN	24697.6	NaN	NaN	20634.8	9370.43	20624.9	15452.6	10380.6	21182	19674.7	25299.1	22871.1	19134.2	12710.1	6268.8	18595.6	9363.96	NaN	4.73e-12	3	3	3	NaN	3	3	3	1	1	3	3	3	NaN	1	NaN	3	NaN
Ubtf			41864	42865.7	29723	NaN	11067.6	NaN	15300.8	22388.4	24509.7	27088.9	11010.9	40662.9	22594.4	29482.8	11667.2	19718.3	17892.7	11033.6	NaN	19251.7	16498	11709.6	12512.3	25614.7	13208.5	14712.4	21444.6	17771.6	NaN	3.35e-12	9	9	6	NaN	7	9	9	NaN	4	9	9	9	NaN	NaN	8	10	1
Las1l			NaN	NaN	NaN	NaN	NaN	8459.45	NaN	8788.81	NaN	NaN	NaN	NaN	NaN	NaN	NaN	9025.19	15598.7	15775.5	NaN	12503.6	16644.2	13600.6	14438.9	14141.5	15671.9	12083.9	11177.7	9929.05	NaN	2.65e-10	3	3	3	NaN	NaN	3	3	1	NaN	2	2	3	NaN	NaN	NaN	3	NaN
Nfib			109626	127692	220693	148772	131984	87204	76213.1	33710.9	78784.3	66324.3	101614	100851	146669	63666.5	95685.6	154844	142206	107535	87823	77424.1	129008	137210	163274	104839	81026.7	95137.9	110552	83675.7	NaN	2.07e-16	10	11	7	3	7	10	11	11	7	7	9	10	4	3	7	10	7
Ppih			NaN	NaN	NaN	NaN	NaN	5308.63	3465.31	11285.4	NaN	2182.36	2619.77	NaN	8618.11	NaN	2865.35	7349.91	9969.57	7454.21	NaN	10213.9	11003.8	5522.72	11613.8	18655.3	13028.8	10936.9	13027.6	10940.6	24393.2	1.95e-13	2	2	2	NaN	1	2	1	1	1	1	2	2	NaN	NaN	1	2	NaN
Arid1a			781623	811768	958583	190055	678981	13903.1	191521	13350.7	284153	425730	9455.51	446401	447902	549010	294041	22174.3	29285.9	18117.5	349371	19300.4	17271.2	13638.4	22190.8	24458.5	11879.9	10852.5	6225.37	5511.62	64437.9	1.12e-12	7	5	5	2	5	6	6	5	3	5	6	6	2	2	3	6	2
Zfp185;Zfp185;Znf185			NaN	NaN	NaN	NaN	NaN	NaN	NaN	NaN	NaN	NaN	NaN	NaN	NaN	NaN	NaN	627.316	685.114	319.266	NaN	710.825	818.287	647.932	726.353	712.026	2035.27	2556.58	882.813	1463.96	NaN	4.35e-07	1	1	1	NaN	NaN	1	1	NaN	NaN	NaN	1	1	NaN	NaN	NaN	1	NaN
Mup10;Mup2;Gm21320			NaN	NaN	NaN	NaN	NaN	NaN	13166.1	11516.2	6549.02	10318.8	18146.6	NaN	1061.18	888.592	NaN	195.848	613.333	1259.95	NaN	1008.22	694.48	295.035	306.425	NaN	NaN	1624.05	NaN	612.983	NaN	2.38e-09	1	1	NaN	NaN	NaN	NaN	1	NaN	2	2	1	NaN	NaN	NaN	1	1	1
Rab12			27215.1	51886.9	13031	11719.6	26900.5	19269.5	14480.6	8857.19	18865.7	14013.2	19087.7	31743.6	37050.3	NaN	18567.4	5153.92	6298.89	6917.68	NaN	5184.35	4228.1	6515.33	8367.69	5001.85	NaN	4261.71	4561.37	2278.99	7294.8	5.47e-07	1	1	1	1	1	NaN	1	1	1	1	1	NaN	1	NaN	1	1	NaN
Smad3;Smad2;Smad2;Smad3;Smad2;Smad2;Smad3;Smad9			40649.2	76338.3	56217.2	NaN	62104.5	23310.8	24758.3	29355.7	55061.9	40405.3	26582.1	46332.9	50877.6	25575.4	33069.7	12746.4	31307.3	20714.2	NaN	22550.8	17366.3	18758.4	16816.1	23182.1	16479.6	19787.3	NaN	12942.8	NaN	2.54e-08	1	1	NaN	NaN	1	1	1	1	1	1	1	1	1	NaN	1	1	1
Ehmt2			NaN	NaN	NaN	NaN	NaN	NaN	NaN	NaN	NaN	NaN	NaN	NaN	NaN	NaN	NaN	7586.36	8584.29	8709.66	NaN	7773	4537.55	6305.2	9413.61	3434.29	3292.51	1973.87	2650.05	3701.71	11337	5.06e-07	1	2	1	NaN	NaN	1	2	NaN	NaN	NaN	1	2	NaN	NaN	NaN	1	NaN
Dennd5b			NaN	NaN	NaN	NaN	NaN	175626	NaN	175740	NaN	NaN	339986	NaN	NaN	NaN	NaN	120463	NaN	NaN	NaN	NaN	NaN	97434.9	65136	33909.3	253392	97932.8	26113.1	55101.4	NaN	7.59e-05	2	NaN	1	1	1	2	1	1	NaN	1	4	NaN	NaN	NaN	NaN	NaN	NaN
Tex16			NaN	NaN	NaN	NaN	NaN	NaN	NaN	NaN	NaN	NaN	NaN	NaN	NaN	NaN	NaN	NaN	9816.01	NaN	NaN	NaN	NaN	10273.4	NaN	NaN	NaN	NaN	NaN	NaN	NaN	0.000605238	NaN	1	NaN	NaN	NaN	NaN	NaN	NaN	NaN	NaN	NaN	NaN	NaN	NaN	NaN	NaN	NaN
Lcmt1			NaN	NaN	NaN	NaN	NaN	2976.37	6085.82	7232.19	NaN	2407.2	NaN	NaN	NaN	2788.35	3403.8	5390.51	7320.86	7780.2	NaN	5494.13	7141.11	6917.5	7155.61	4429.34	10023	8606.53	3620.74	7816.43	NaN	2.6e-07	1	1	1	NaN	1	1	1	1	1	1	1	1	NaN	NaN	NaN	1	1
Pabpc4			39169.8	38604.3	36920.7	52993.1	42807.4	48772	36443.2	11865.8	26358.8	28604.9	38675.6	27969.5	55641	14852.7	40938.3	37390.1	25235.4	30052.7	47615.1	33029	32181.2	21856.2	28976.4	63056.7	42813.7	29723.8	30929.9	27125.7	NaN	1e-12	5	5	5	3	5	5	5	5	5	4	5	5	4	4	3	5	2
Kdm1a			NaN	NaN	NaN	NaN	NaN	7585.69	NaN	5183.8	NaN	NaN	NaN	NaN	2775.83	NaN	NaN	14440.4	17572	9784.88	NaN	6252.68	15999.2	14079.5	16488.8	9611.68	8044.79	6495.16	14585.5	10441.7	76150.2	1.94e-11	5	5	5	NaN	3	4	5	3	NaN	3	5	5	NaN	NaN	1	5	NaN
Tbc1d8b			NaN	NaN	NaN	NaN	NaN	NaN	NaN	NaN	NaN	NaN	NaN	NaN	NaN	NaN	NaN	23141.3	NaN	NaN	NaN	NaN	5912.57	29467.1	26624.9	NaN	NaN	NaN	14436.4	NaN	22505.8	2.17e-08	NaN	NaN	1	NaN	NaN	NaN	1	NaN	NaN	NaN	NaN	NaN	NaN	NaN	NaN	1	NaN
Sptan1			62944.4	32287	NaN	NaN	44354.8	13068.4	18762	16773.8	51418.1	29834.5	22002.4	68394.6	47613.9	23289.5	16544.1	4244.87	3964.67	7396.39	NaN	5469.17	4587.87	1915.14	3410.01	9617.29	4431.46	4924.53	NaN	4236.26	15472.2	2.27e-10	2	2	NaN	2	2	2	2	2	2	2	2	1	2	NaN	3	2	2
Odf2			NaN	NaN	NaN	NaN	NaN	NaN	NaN	2206.88	NaN	2944.14	3466.68	NaN	NaN	4209.85	NaN	982.657	1660.54	NaN	NaN	2315.45	2609.4	NaN	2155.7	3558.54	2401.83	2207.81	2235.42	1459.82	NaN	9.12e-05	1	1	1	1	1	1	1	NaN	NaN	1	1	1	NaN	NaN	NaN	1	1
Ttc38			NaN	NaN	NaN	NaN	NaN	9608.13	8776.29	14389.4	8333.72	6441.18	4946.5	NaN	NaN	12125.3	12876.4	7403.27	5800.96	12739.8	1153.67	8434.88	11694.8	8403.06	6064.12	4857.55	14818.1	17813.8	11781	15258.1	NaN	4.53e-10	6	4	6	1	3	5	3	3	4	6	6	6	2	1	NaN	5	3
Dhx33			NaN	NaN	NaN	NaN	NaN	NaN	NaN	NaN	NaN	NaN	NaN	NaN	NaN	NaN	NaN	883.668	673.15	276.408	NaN	371.463	841.466	521.618	753.739	1008.89	NaN	684.491	NaN	NaN	2737.04	4.98e-06	1	1	NaN	NaN	NaN	NaN	1	NaN	NaN	NaN	NaN	NaN	NaN	NaN	NaN	1	NaN
Cma1			140085	186697	406720	96747.2	269191	37737	141229	72379.1	81199	209114	89362.4	187964	128592	681842	161429	17054.1	41207.6	11543.1	145789	35479.3	34400.3	44313.4	10195.7	28076	89129.1	26965.5	18858	27502.4	18664.9	1.9e-16	8	13	6	16	12	10	12	8	12	14	11	5	12	7	11	8	11
Gsn			NaN	13611.2	NaN	8880.84	6869.93	11528.7	18740.1	30558.5	14755.8	14992.6	8873.04	9709.69	16397	21630.7	11509.8	14842.1	10116.5	16497.9	13701.4	11039	11560.1	14835.4	21761	30993.8	13062.8	14345	18091.1	15122.1	32154.1	1.45e-09	2	2	2	1	1	2	1	1	1	2	2	2	1	1	2	2	1
Mrps23			NaN	NaN	NaN	NaN	NaN	7842.06	10915.9	4431.65	14867.9	10835.3	10860.9	NaN	13160	NaN	6499.44	5569.76	7523.18	2874.64	NaN	6747.35	4755.67	NaN	6421.51	24492.6	4983.34	5102.64	4492.2	4188.27	40521.8	1.36e-09	4	4	1	NaN	2	3	4	3	3	1	3	3	NaN	NaN	2	4	NaN
Hbb-bs			12702.6	NaN	NaN	NaN	18898.8	7148.1	NaN	NaN	NaN	NaN	NaN	NaN	3499.6	14188.3	5101.56	10150.2	3870.88	NaN	NaN	NaN	NaN	NaN	3310.32	NaN	5166.54	68038.4	19983.5	NaN	NaN	7.59e-11	4	1	1	NaN	NaN	1	1	1	NaN	NaN	NaN	NaN	NaN	NaN	1	NaN	1
Ncf4			NaN	NaN	NaN	NaN	4532.18	NaN	1326.97	7048.33	NaN	NaN	NaN	NaN	NaN	NaN	NaN	1784.85	1921.75	6980.67	NaN	2932.12	2205.23	2808.96	2737.51	3984.03	4894.86	2834.84	2884.57	3258.02	16320.3	1.27e-05	1	1	1	NaN	1	1	1	NaN	1	1	1	1	NaN	NaN	NaN	1	NaN
Dyrk1a			NaN	NaN	NaN	NaN	NaN	NaN	NaN	NaN	NaN	6836.47	8169.78	NaN	NaN	NaN	10895.1	4310.94	3774.56	5376.89	NaN	4349.25	4901.95	6479.59	7506.01	4996.51	2051.96	NaN	NaN	NaN	16632.4	1.16e-06	NaN	2	NaN	NaN	2	1	2	NaN	NaN	NaN	NaN	2	1	NaN	NaN	2	NaN
Tollip			NaN	NaN	NaN	NaN	19932	6302.93	5709.12	7079.41	16129.5	11169.9	5428.36	NaN	NaN	5024.49	7546.94	6160.48	5926.69	6097.58	NaN	8724.14	6641.2	8289.12	7185.78	16302.8	8143.18	7089.45	4505.55	6189.69	NaN	7.69e-09	2	2	2	2	2	2	2	2	2	2	2	2	NaN	NaN	NaN	2	1
Mgl2			64316.6	58637.2	108490	NaN	92305.8	34378.6	83308.1	70360.5	179743	63677.7	101737	128885	81338.9	108069	59773.2	20698.8	10534.2	40483.2	NaN	10139.1	NaN	25769	15780.9	NaN	8223.98	NaN	NaN	NaN	NaN	2.74e-10	NaN	2	NaN	1	2	2	1	1	1	2	NaN	1	1	NaN	2	NaN	1
Gm21992			NaN	NaN	NaN	NaN	NaN	NaN	NaN	NaN	NaN	NaN	NaN	NaN	NaN	NaN	NaN	3318.57	4692.77	4344.49	NaN	NaN	4855.21	3477.83	4632.08	10204.7	NaN	4860.32	3006.73	3595.3	NaN	3.22e-06	1	1	1	NaN	NaN	NaN	1	NaN	NaN	NaN	1	1	NaN	NaN	NaN	1	NaN
Zmym3			NaN	NaN	NaN	NaN	NaN	NaN	NaN	NaN	NaN	NaN	NaN	NaN	NaN	NaN	NaN	1564.33	5898.57	3900.84	NaN	NaN	2993.15	2045.25	3205.73	4141.52	NaN	NaN	NaN	NaN	NaN	0.000229295	NaN	1	NaN	NaN	NaN	NaN	1	NaN	NaN	NaN	NaN	NaN	NaN	NaN	NaN	1	NaN
Chp1			56174.5	34766.7	29794.1	NaN	15723.3	14537.6	26553.6	18376.1	41820.8	22709.3	29399.8	21536	NaN	28112	28659.9	2644.22	4187.09	5116.4	NaN	25368.6	5994.75	6596.22	2330.09	7114.12	6830.47	7730.54	16392.6	9711.07	NaN	2.12e-10	3	2	4	NaN	5	3	2	5	5	4	3	3	2	NaN	NaN	2	3
Krt15			39288.5	349265	96383.3	116287	197199	33480.5	241729	12252.8	23528.7	20491.9	20590.8	17141.4	48624.2	174378	70334	7359.75	24780.5	7323.69	121019	44919.2	5789.15	11063.9	10132	2342.15	26365.7	14854.5	105973	30237.2	NaN	2.73e-19	16	15	19	8	12	17	13	15	18	11	19	20	7	3	17	18	14
Rab34			59494.2	80979	42909.1	NaN	57443	56815.7	23052.2	7022.94	25308.1	26676	45049.5	81242.1	111698	NaN	56445	9033.4	13186.3	8841.45	15301.2	4378.33	NaN	6031.2	11840.4	5639.44	4589.65	3186.24	1860.31	3749.22	11383	1.91e-05	1	1	1	1	1	1	1	1	1	1	1	1	1	1	1	NaN	NaN
Dusp3			NaN	NaN	NaN	NaN	9846.03	10764.4	12383	13803.1	11814.2	7495.99	6199.08	NaN	NaN	8318.56	10110.3	4180.07	6227.1	7078.81	NaN	5248.2	7787.32	7635.03	9125.48	NaN	9915.95	8674.75	6856.02	5998.26	24897.3	1.98e-07	4	5	3	NaN	4	4	3	2	2	4	4	5	NaN	NaN	NaN	3	3
2008-09-01			86072.7	101726	18869.7	NaN	46669.2	20945.8	NaN	27189.3	54086.3	32065.3	34066.4	73212.6	59308.8	28178	32933.9	20051	11232	16028.4	NaN	NaN	17208.2	14840.5	12570.2	50312.5	21446.3	21000.7	NaN	11971.9	NaN	5.57e-09	3	6	NaN	NaN	NaN	3	5	3	NaN	3	3	3	NaN	NaN	3	3	3
Myh13			NaN	NaN	NaN	NaN	NaN	74397.6	NaN	NaN	NaN	NaN	NaN	81850	496845	NaN	NaN	NaN	NaN	110031	2674850	20732	NaN	33361.1	NaN	4032.39	NaN	NaN	NaN	NaN	88762.2	7.37e-06	NaN	NaN	NaN	NaN	NaN	NaN	NaN	2	NaN	NaN	NaN	NaN	2	2	2	NaN	NaN
Pecam1			NaN	NaN	7116.62	NaN	8610.2	6218.76	10214.5	15699.7	17788.3	16246	7350.57	NaN	10542.6	11631.3	10680.7	4047.88	NaN	11113.1	NaN	14137.4	5600.12	5692.06	NaN	5475.46	1670.65	NaN	2438.04	2253.26	NaN	7.33e-08	NaN	NaN	3	1	2	3	5	2	3	5	2	NaN	NaN	NaN	1	3	1
Slc39a11			31593.6	NaN	81681.2	NaN	43287.2	22404.1	24600.8	NaN	58182.9	18135.4	NaN	NaN	NaN	44605.6	NaN	17046.1	21579.1	14936.4	NaN	10524.8	18539.8	15808.2	26186.6	19790.5	23258.8	23731.5	30300	10903.4	NaN	3.56e-10	1	2	2	NaN	2	2	1	1	1	NaN	2	2	NaN	NaN	NaN	2	1
Lao1			NaN	NaN	144910	NaN	NaN	131308	13029.1	6367.71	NaN	26358.7	24891.3	20650.7	11781.9	46771.9	17074.7	486421	141634	198640	244529	706673	272052	447118	88738.1	248046	157810	NaN	13635.4	58789	NaN	3.86e-18	NaN	36	7	7	NaN	32	42	29	5	8	27	29	12	24	9	41	14
Ndufs5			147773	231894	217595	NaN	163265	70975.4	240203	61375.9	99459.2	191381	137205	82102.8	226914	186717	132413	18387.2	14511.2	15772.7	NaN	30786.1	10859.9	12578.9	20889.5	13825.4	8896.82	19269.8	19964.9	10068.3	15368.9	1.62e-12	1	3	2	NaN	4	2	3	5	5	5	2	3	3	NaN	2	2	3
Jak1			NaN	NaN	NaN	NaN	7022.54	NaN	2991.09	6637.25	NaN	NaN	NaN	NaN	NaN	NaN	NaN	3517.98	3831.11	4432.77	NaN	4371.26	4617.17	3806.04	3394.67	2381.71	4809.81	2622.75	NaN	7008.79	14643.8	2.32e-06	4	4	NaN	NaN	NaN	4	4	NaN	1	4	4	3	NaN	NaN	NaN	4	NaN
Gk			NaN	NaN	NaN	NaN	NaN	NaN	NaN	NaN	NaN	NaN	NaN	NaN	NaN	NaN	NaN	1949.46	5911.45	4270.6	NaN	3236.04	4095.89	4439.08	2105.4	5423.87	2920.6	3724.91	4524.11	2609.13	15887.9	8.38e-10	4	2	5	NaN	NaN	4	4	NaN	NaN	NaN	5	3	NaN	NaN	NaN	4	NaN
Msi2			NaN	NaN	NaN	NaN	7486.32	17314.2	NaN	11712.1	NaN	12479.2	NaN	NaN	NaN	NaN	8761.21	14896.5	17693.9	15541.7	NaN	18684.2	13351.4	16367.8	12247.9	55081.9	16940.1	19718.5	NaN	16533.2	NaN	2.29e-10	2	1	NaN	NaN	1	2	1	1	NaN	1	2	2	NaN	NaN	NaN	2	NaN
Prpsap1			17766.7	NaN	NaN	NaN	14145	7535.33	NaN	19208.4	14016	11073.5	11170.7	NaN	25596.1	7322.24	10058.1	10552.8	18521.3	12009.1	6642.87	10714.3	11931.9	11774.2	12452.4	16912.9	16037.6	14550.2	7840.02	13806.2	NaN	7.28e-07	3	3	3	NaN	3	3	3	3	NaN	3	3	3	1	1	1	3	1
Grb2			NaN	NaN	NaN	NaN	NaN	2159.29	4537.66	26448.2	5790.95	NaN	1122.19	NaN	NaN	1300.36	7188.27	9073.96	11872.6	6735.88	NaN	9661.52	10919	12117	4754.95	49953.9	19757.1	11145.4	9496.11	9940.53	23574.5	3.29e-11	6	6	5	NaN	6	8	7	3	3	8	8	7	3	NaN	NaN	5	1
Aldh3a2			38612.4	44890.7	25915.8	NaN	12435	23701.5	20703.2	23749.7	18885.9	18561.9	18192.9	4139.47	22922.8	16291.3	18621.3	25450.4	21645.1	26048.2	NaN	24096.1	13708.4	76220.1	21805.6	41178.8	39961	38901.1	23965.6	24661.4	49090.1	8.27e-14	15	14	12	2	9	13	13	8	8	12	14	15	4	NaN	7	11	7
Elac2			NaN	8933980	NaN	NaN	4531630	9542.39	565524	NaN	1075660	NaN	429906	NaN	426891	NaN	NaN	11547.4	18098.4	15357.6	NaN	9440.58	16570.2	11087	15001.9	31315.9	NaN	22167.5	22148.7	19565	214816	4.51e-10	7	7	6	NaN	NaN	NaN	6	3	1	NaN	6	NaN	NaN	NaN	1	6	NaN
Atp2a3			NaN	NaN	NaN	NaN	NaN	8251.75	12247.4	38980.5	28131.1	8049.43	10746.2	NaN	NaN	24507.7	7657.52	NaN	NaN	11451	NaN	29171.8	7315.86	NaN	12716.4	6867.11	17555.8	NaN	NaN	9172.57	NaN	1.08e-09	NaN	NaN	NaN	1	3	5	NaN	2	4	6	5	4	NaN	NaN	NaN	5	5
Hgs			NaN	NaN	NaN	NaN	21890.7	12496.7	13939.2	10174.2	23292.1	7544.79	8780.87	NaN	NaN	11983.6	8037.06	6981.19	13115.3	9633.11	NaN	19321	15228.3	10561.4	10377.3	10901.1	18221.7	18655.8	13993.9	17409.8	67621.8	9.31e-10	4	4	4	NaN	2	4	3	3	1	4	4	4	NaN	NaN	NaN	4	2
Aifm1			158496	171920	119703	150932	191557	96561.9	171694	69528.3	130215	149106	132693	137241	215281	82990.9	118725	51830.8	50199.4	35709.5	58441.9	49830.2	56535.7	50705.8	88001.3	117175	57779.7	44290.5	63391.4	49673	200813	1.39e-15	22	24	22	9	21	22	23	22	19	19	20	21	17	15	20	21	15
Mospd2			NaN	NaN	NaN	NaN	NaN	13642.4	NaN	28998.4	9155.95	14160.4	NaN	NaN	12018.8	31544.1	7481.94	12947.6	15773.9	18207.6	NaN	13279.4	17284.1	14501.3	14686.8	17484.9	16996.9	11404.9	13287.2	18244.2	76064.7	2.64e-10	3	2	2	NaN	2	2	2	2	NaN	2	2	2	NaN	NaN	1	2	1
Nasp			NaN	NaN	NaN	NaN	NaN	4808.18	5379.45	12354.5	NaN	NaN	NaN	NaN	NaN	NaN	NaN	16560.3	44665	34750.9	3268.19	24356.7	23840.1	16007.7	35055.2	8740.61	25958.6	34736.3	20337.8	18148.9	133823	1.48e-14	8	8	6	NaN	2	7	8	4	2	6	8	8	NaN	1	NaN	8	NaN
Nfia			57652.8	55774.8	NaN	NaN	58948.3	37953	31309.9	24712.8	62678.2	43057.6	46914.3	50967.5	28200.1	42854.6	24378.8	17618.8	15788	13228.6	23890.1	17579.5	15784.5	13257.2	19502.3	15598.4	15032.5	20344.7	12293.9	15418.4	35139.6	6.18e-07	1	1	1	NaN	1	1	1	1	1	1	1	1	1	1	1	1	1
Eif2b3			NaN	NaN	NaN	NaN	NaN	8367.95	NaN	4687.92	NaN	NaN	NaN	NaN	NaN	NaN	NaN	8133.1	10850.6	12488.9	NaN	6293.36	7578.83	7322.21	13618.6	8413.17	NaN	8005.1	8420.93	7412.33	79541.2	0.000190007	1	2	2	NaN	NaN	NaN	1	1	NaN	2	2	2	NaN	NaN	NaN	1	NaN
Yipf6			NaN	NaN	NaN	NaN	NaN	NaN	NaN	NaN	NaN	NaN	NaN	NaN	NaN	NaN	NaN	4051.78	3540.46	6747.57	NaN	7342.37	3795.68	10019.8	5157.97	7425.66	7112.07	3631.95	4925.83	2765.36	NaN	1.13e-06	1	2	1	NaN	NaN	1	2	NaN	NaN	NaN	2	1	NaN	NaN	NaN	2	NaN
Clta			NaN	NaN	NaN	NaN	NaN	19429.1	NaN	28957.4	NaN	30515.2	17797.3	NaN	10876.1	NaN	NaN	15799.4	22741.8	26069.6	NaN	17481.4	32136.9	26830.1	18445.4	16338.1	25281.6	19517.3	36578.6	23121.3	NaN	8.29e-10	1	2	2	NaN	1	2	2	2	NaN	2	2	2	1	NaN	1	2	NaN
Rps6ka3			27539.4	22382.6	15207.3	NaN	31234.5	20943.5	14856.9	17513.6	15604.9	13378	13571.3	36107.4	9708.98	10458.6	18341.2	11287.8	11655	15587.8	9356.86	17376.3	10786.1	11672.6	10967	11902.3	15291.9	18253	14485.6	11916	NaN	1.79e-10	11	9	9	3	8	11	9	8	6	8	11	9	4	2	4	10	4
Nfx1			NaN	NaN	NaN	NaN	NaN	5299.67	NaN	NaN	NaN	NaN	NaN	NaN	NaN	NaN	NaN	7628.54	10304.7	9747.44	NaN	11319.9	9403.07	7075.69	10911.3	7738.13	7209.41	NaN	NaN	5783.73	NaN	0.000384474	NaN	1	NaN	NaN	1	1	1	1	NaN	NaN	1	1	NaN	NaN	NaN	1	NaN
Usp24			NaN	NaN	NaN	NaN	NaN	NaN	NaN	3956.66	NaN	NaN	NaN	NaN	NaN	NaN	NaN	2561.14	7314	4069.39	NaN	2175.33	5332.88	8425.55	10520.4	NaN	6806.98	4572.48	5200.28	5737.98	NaN	1.28e-06	4	2	4	NaN	NaN	4	1	NaN	NaN	1	4	3	NaN	NaN	NaN	5	NaN
Scn7a			NaN	NaN	33646.5	NaN	25294.5	NaN	17363.7	13527.8	21959	17349.5	9703.62	19357.5	NaN	23994.8	7710.03	4131.8	NaN	4300.72	NaN	8260.93	NaN	NaN	NaN	NaN	3339.88	NaN	NaN	NaN	NaN	2.58e-05	NaN	NaN	NaN	NaN	1	1	1	NaN	1	1	NaN	NaN	1	NaN	NaN	NaN	1
Cwc22			NaN	NaN	NaN	NaN	NaN	2583.42	NaN	4695	NaN	NaN	NaN	NaN	NaN	NaN	NaN	5635.9	17141.7	20015	NaN	8713.53	19422.8	28413.5	22156.5	7397.69	5887.42	16951	6345.35	5773.54	NaN	1.7e-08	1	3	2	NaN	1	2	3	2	NaN	3	2	2	NaN	NaN	NaN	4	NaN
Cobll1			15114.6	21436.8	26024.2	NaN	14370.3	15765	18340.7	NaN	NaN	15695.2	14966.8	12727.7	NaN	NaN	21176.5	19469.8	22913.7	28551.5	19320.9	18661.4	35740.1	20157.5	41147.1	22367.5	14113.8	7423.66	8740.05	10616.9	NaN	1.85e-09	3	4	3	NaN	4	5	4	4	4	NaN	4	4	1	2	NaN	4	NaN
Chmp6			NaN	25267.7	NaN	NaN	NaN	NaN	NaN	NaN	NaN	NaN	NaN	NaN	NaN	NaN	NaN	7661.42	12857.1	13839.2	NaN	6487.79	11920.5	7119.78	13287	3512.61	NaN	3416.75	NaN	606.445	NaN	8.49e-05	1	1	NaN	NaN	1	NaN	1	NaN	NaN	NaN	1	NaN	NaN	NaN	NaN	1	NaN
Baiap2			14777.3	NaN	NaN	NaN	16038.7	23658.6	11979.7	8820.31	23709.1	24852.2	25264.3	NaN	11310.3	10475.9	18882	14962.9	13167.9	17096.9	34521.9	42572	19604	22387.4	17329.3	18896.7	15736.2	24478.4	14510.6	16889.8	NaN	2.28e-12	9	10	8	1	9	10	10	8	3	2	9	10	1	1	5	11	2
Tmem245			NaN	NaN	NaN	NaN	9890.95	6658.78	5437.32	6445.68	10159	7288.09	4983.63	NaN	NaN	11220.7	5254.81	2627.43	2610.99	2732.52	NaN	9025.34	3126.49	2820.21	3654.17	5423.4	5646.59	4049.35	9448.96	2991.73	NaN	2.17e-06	1	1	1	NaN	1	1	1	1	1	1	1	1	NaN	NaN	NaN	1	1
Thoc2			NaN	27983.9	17899.9	NaN	NaN	13190.3	9087.75	2530.42	24730.6	7635.91	9212.05	NaN	NaN	NaN	6193.27	31839.2	21905.3	14609.2	NaN	14584.1	33631.6	22554.8	22269.8	9639.43	19701.2	18888.8	16833.1	16821.7	NaN	8.12e-14	8	8	6	NaN	5	7	9	4	1	4	9	8	1	NaN	NaN	9	NaN
Dlgap4			NaN	NaN	NaN	NaN	NaN	NaN	NaN	NaN	8904.86	NaN	NaN	NaN	NaN	NaN	NaN	NaN	NaN	NaN	NaN	NaN	13339.4	NaN	NaN	NaN	NaN	NaN	NaN	NaN	98472.9	1.89e-09	NaN	NaN	NaN	NaN	NaN	NaN	NaN	NaN	NaN	NaN	NaN	NaN	NaN	NaN	NaN	1	NaN
Mylk			77271	55783.4	219135	NaN	154352	45099.8	85587.1	44977.4	72385	69893	68949.5	102790	166383	88208.3	66626.3	16784.2	17416.5	19875	NaN	21130.9	6023.21	12143.8	9651.08	6126.74	13732.8	12082.1	6599.57	10950.4	22689.6	2.24e-12	2	10	2	5	14	9	12	14	13	12	9	NaN	9	NaN	13	5	12
Mrpl2			NaN	NaN	NaN	NaN	9819.08	8124.53	15464.6	NaN	8607.97	8036.51	8563.04	NaN	NaN	NaN	8487.7	11407.6	25553.2	15458	9107.84	7752.57	16854.1	23807	28892.6	4833.89	6026.17	NaN	NaN	7062.37	NaN	6.16e-12	NaN	7	NaN	NaN	4	5	5	3	4	NaN	4	5	1	1	NaN	7	NaN
Stat5a			NaN	20836.4	19853.5	NaN	23218.4	22281.6	18132.6	34256.2	13832.5	13680.8	8648.71	19139.4	19564	10691	17279.6	34067.2	31784.5	26274.5	NaN	37543.4	30888	41258.4	28001.9	18465.6	NaN	25085.2	NaN	30367.5	NaN	1.76e-11	13	17	NaN	NaN	10	NaN	14	11	7	12	16	17	3	NaN	5	16	4
Snap47			NaN	NaN	NaN	NaN	NaN	NaN	NaN	599.304	NaN	NaN	NaN	NaN	NaN	NaN	NaN	677.821	1260.57	1154.6	NaN	NaN	1320.05	1499.02	1175.66	2129.18	1666.29	2211.66	1862.06	1620.49	NaN	8.98e-05	1	1	1	NaN	NaN	1	1	NaN	NaN	1	1	1	NaN	NaN	NaN	1	NaN
Rpe			NaN	NaN	NaN	NaN	NaN	NaN	NaN	NaN	NaN	NaN	NaN	NaN	NaN	NaN	NaN	NaN	NaN	NaN	NaN	NaN	NaN	NaN	NaN	NaN	NaN	NaN	NaN	1137.61	16394.8	9.23e-05	NaN	NaN	NaN	NaN	NaN	NaN	NaN	NaN	NaN	NaN	1	NaN	NaN	NaN	NaN	NaN	NaN
Lancl1			19458.5	12987.6	NaN	NaN	9714.94	10355.8	12623.7	12311.7	15441.6	15343.1	7307.18	NaN	9864.85	21714.1	11127.9	13067.7	14363.3	14360	NaN	12006.7	15784.1	14907	15454.5	36528	16648.9	17963.1	16255.6	14034.9	NaN	1.09e-08	3	3	3	NaN	2	3	3	2	1	3	2	3	1	NaN	1	3	1
Cpsf4			12051	NaN	NaN	NaN	13875.4	9233.82	6556.68	8157.72	9848.92	8958.04	10691.6	6606.96	27355.7	NaN	7581.52	8149.14	18682.8	17005.6	7382.99	15328.8	41702.5	11065.3	13314.7	35931.9	23242.7	20198.3	23259.8	14554	NaN	5.03e-11	1	1	1	1	1	1	1	1	1	1	1	1	1	1	1	1	NaN
Hnrnpk			182772	229177	89760	61350.5	261092	60829.8	69510.9	77304.6	141757	47445.2	78620.6	66665.6	171703	79771.6	64716.8	78164.4	83067.1	72504	31453.8	125931	91054.3	93997.3	88142.5	66053.1	159711	132533	148933	126596	75244.7	1.15e-19	39	36	38	21	32	37	38	33	28	34	39	38	19	18	29	37	24
Pcbp2			88697.6	117197	86661.4	110380	106102	68506.9	55042.4	71904	70069.6	46491.1	45846.9	77002.8	81527.7	62575.1	68789.6	55185.6	71166.4	72008.4	32284.4	64865.4	85247.8	80497	89283.1	100906	91414.5	83127.9	110030	76220.1	85720.7	1.27e-15	20	20	18	10	13	18	17	14	13	17	19	19	10	9	11	19	11
Cad			NaN	NaN	NaN	NaN	16372	8782.43	5718.18	12877.4	10921.3	5456.65	2288.6	NaN	5376.14	4173.94	12013.7	20737.9	35912.6	26303.7	NaN	26159.4	29213.2	24779.3	29785	16409.3	36583.1	33603.1	35993.4	30958.3	NaN	1.55e-11	21	22	21	1	7	21	18	8	4	14	20	20	1	NaN	1	21	1
Phf3			NaN	NaN	NaN	NaN	NaN	NaN	NaN	2732.37	NaN	3918.41	6340.94	NaN	NaN	NaN	4037.43	5481.09	16649	9631.47	NaN	4248.77	9725.09	6620.63	14038	NaN	7721.74	NaN	NaN	NaN	13576.3	2.03e-07	NaN	2	NaN	NaN	1	3	1	NaN	NaN	1	NaN	1	NaN	NaN	NaN	3	NaN
Strn3			NaN	NaN	NaN	NaN	NaN	NaN	NaN	6694.69	NaN	4904.69	3342.06	NaN	NaN	NaN	2167.54	NaN	7120.28	3393.15	NaN	NaN	NaN	5466.49	4303.07	NaN	9586	7071.17	5602.73	6102.82	NaN	8.39e-11	2	2	2	NaN	1	2	NaN	NaN	NaN	2	2	NaN	NaN	NaN	NaN	NaN	NaN
Myo18a			NaN	NaN	NaN	61138.3	20599.1	7301.63	7865.6	9236.96	NaN	17951.5	9562.15	31459.2	NaN	NaN	NaN	10634.3	6803.2	9228.43	28473.6	9072.75	7839.59	11540.7	8419.35	22515.5	9110.61	10788.5	4883.85	7417.64	NaN	2.95e-10	14	11	13	6	9	13	13	6	3	9	15	10	6	8	NaN	15	NaN
Cpb1			NaN	NaN	NaN	NaN	NaN	NaN	NaN	NaN	NaN	NaN	NaN	NaN	NaN	NaN	NaN	16574.4	4414.04	NaN	NaN	NaN	NaN	NaN	NaN	NaN	NaN	NaN	NaN	3118.75	NaN	7.77e-05	NaN	1	NaN	NaN	NaN	NaN	1	NaN	NaN	NaN	1	NaN	NaN	NaN	NaN	NaN	NaN
Gnai1			90543	139879	44239.7	52216.7	53133.4	47177.3	35742.5	29268.6	53573.4	53186.4	40324.8	50925.9	50980.8	59090.3	50084.8	NaN	32421.6	NaN	NaN	NaN	NaN	NaN	13311	NaN	NaN	NaN	NaN	NaN	NaN	1.58e-06	NaN	2	NaN	NaN	2	NaN	NaN	2	2	2	NaN	NaN	2	NaN	1	NaN	2
Cgnl1			8964.45	15491.9	NaN	NaN	18661.5	7043.73	8937.13	8598.48	13215.6	12685.5	16395.7	NaN	24448.4	NaN	9773.66	16517.2	21901.6	11285.8	NaN	11381.6	13232.2	20764.7	17010.7	13206.5	5868.65	10261.7	6921.08	5021.77	30919.7	3.81e-08	5	5	5	NaN	2	4	5	3	1	1	5	4	1	NaN	2	5	NaN
Erbin			NaN	NaN	NaN	NaN	7073.81	6462.43	12936	7412.44	5414.13	9723.04	6669.02	NaN	NaN	9337.75	6397.56	13919.7	13047.7	6758.57	5450.44	12977.8	8851.62	13557	14695	11798	5827.86	8839.52	5085.77	9035.38	NaN	1.28e-08	4	9	5	1	2	7	8	1	1	2	7	9	NaN	2	NaN	7	1
Trappc11			NaN	NaN	NaN	NaN	NaN	NaN	6275.94	9722.05	7451.05	NaN	NaN	NaN	NaN	NaN	7522.39	7921.23	7152.74	8238.9	NaN	5193.03	3241.4	5050.69	4445.14	4354.96	4661.07	3511.22	2414.87	3810.09	22943.1	6.18e-09	1	1	2	NaN	1	3	1	NaN	1	1	3	2	NaN	NaN	NaN	3	NaN
Gm6793;Hnrnpa3			1396310	879370	539904	151160	428253	260837	277587	290207	419234	231445	191380	704668	66743.6	292690	122771	198077	276979	184215	119255	201596	188076	233222	255427	620669	186377	223332	246946	169259	NaN	1.61e-18	24	25	24	14	20	24	25	23	20	23	27	25	16	14	31	25	20
Ppfia1			73094.2	64987.8	NaN	NaN	NaN	13511	12886.5	10289.2	NaN	11925	NaN	NaN	NaN	20191.4	9108.98	NaN	NaN	NaN	47669.5	34596.8	NaN	NaN	4455.35	NaN	35620.8	40956.2	16235.4	24864.3	NaN	2.43e-12	2	NaN	2	NaN	2	2	NaN	2	2	1	2	NaN	1	1	NaN	NaN	1
Ankrd44			NaN	NaN	NaN	NaN	NaN	NaN	NaN	20527.1	NaN	NaN	NaN	NaN	NaN	NaN	NaN	NaN	7355.01	8673.66	NaN	NaN	NaN	NaN	NaN	NaN	NaN	NaN	NaN	NaN	NaN	1.92e-05	NaN	1	NaN	NaN	NaN	NaN	NaN	NaN	NaN	2	NaN	NaN	NaN	NaN	NaN	NaN	NaN
Rbm25			55998.5	40623.8	44476	NaN	23979.7	14526.4	11737.5	6685.29	22071.2	13850.4	18525.6	15272.5	12783.6	9940.18	8442.21	32874.6	25582.8	20011.3	10890.3	14959.6	35055.3	18177	25558.8	42595	19609.5	10108.3	17786.1	9867.23	NaN	2.91e-14	14	18	18	4	6	20	20	9	9	10	21	13	7	5	8	19	3
Deptor			10420.1	12620.7	21964	NaN	9287.89	6916.57	9539.65	10048.7	8066.43	8173.32	6872.51	NaN	20356.9	10900.4	9984.66	5241.78	4930.82	4732.67	NaN	8814.11	5405.77	5826.17	5355.48	6075.31	8650.01	21864.2	10435.1	7282.17	NaN	1.02e-07	4	3	4	NaN	2	4	4	2	2	2	4	4	NaN	NaN	1	4	1
Atp6ap1			NaN	NaN	NaN	NaN	NaN	NaN	NaN	3156.65	NaN	NaN	NaN	NaN	NaN	3899.35	NaN	7350.14	5467.46	6468.64	NaN	17385.4	15869.2	7618.55	7310.01	9324.3	11093.8	3938.53	5220.49	7313.9	NaN	6.16e-06	2	3	2	NaN	NaN	2	3	NaN	NaN	1	3	3	NaN	NaN	NaN	3	1
Flna			604781	330983	1555260	88560	1192400	329506	346553	310792	436412	479372	371476	784923	741222	933194	400366	196959	250722	136294	244997	186567	205170	299112	156730	214768	220603	312202	204291	214973	67337.8	2.57e-18	146	157	145	98	138	144	148	140	139	142	152	134	107	83	162	145	138
Ube2v1;Gm20431;Ube2v1			106942	62422.9	103295	NaN	91718.9	71813.5	69336.4	78699.4	90359.8	62966.1	44426.3	115636	54265.2	64081.7	69889.4	40625.5	52075.9	60516	47283.8	75847.1	66586.9	63117.5	69881.7	101889	39651	95771.5	85149.5	62266.6	27760.6	6.93e-16	5	5	5	2	4	4	5	4	4	5	5	5	2	2	3	5	3
Psmc3			30418.8	32547	28420	100200	22151.3	56546.9	42467.3	51157.5	32555	37319.3	30231.3	38942.1	25104.1	40891.2	35517.3	48984.1	64211.2	58638.2	30964.4	56522.4	78896.2	69617.2	59507.4	61158.9	60691.4	70954.4	74893.2	68827.2	NaN	2.15e-15	21	23	22	9	17	21	20	17	14	18	20	21	14	7	8	22	8
Acp2			NaN	NaN	NaN	NaN	NaN	NaN	NaN	5404.99	NaN	NaN	NaN	NaN	NaN	NaN	NaN	3890.42	7922.75	6320.17	NaN	3689.78	5394.85	4417.25	2907.59	5750.91	3231.65	3536.39	2767.16	5055.96	NaN	1.55e-06	1	1	1	NaN	NaN	1	1	NaN	NaN	1	1	1	NaN	NaN	NaN	1	NaN
Bpifa2			NaN	NaN	NaN	NaN	NaN	NaN	NaN	NaN	NaN	7890.98	5708.88	NaN	NaN	NaN	NaN	3050.23	NaN	1468.99	NaN	NaN	NaN	NaN	10836	NaN	NaN	NaN	NaN	NaN	NaN	6.1e-06	NaN	NaN	NaN	NaN	NaN	NaN	1	NaN	NaN	NaN	NaN	NaN	NaN	NaN	NaN	NaN	NaN
Zfp512b			NaN	NaN	NaN	NaN	NaN	NaN	NaN	NaN	NaN	NaN	NaN	NaN	NaN	NaN	NaN	4858.89	6970.41	10362.5	NaN	13335.3	8075.88	8861.6	11094.5	NaN	4601.53	NaN	NaN	NaN	NaN	1.89e-05	NaN	2	NaN	NaN	1	1	2	NaN	NaN	NaN	NaN	NaN	NaN	NaN	NaN	2	NaN
Abi1			22533.5	27726.2	14867.7	NaN	23149.2	26663.1	21406.8	13288	NaN	19463	28582	21109.8	28498	NaN	19654.3	13115.1	10678.8	10491.7	NaN	11291	11653.1	NaN	NaN	NaN	14851.5	NaN	7915.16	9256.53	60848	1.61e-12	NaN	2	2	NaN	2	2	2	2	2	2	2	2	2	NaN	3	2	NaN
Xpnpep3			39477.6	41175.4	31841.8	NaN	37603	26485.1	31910.3	8300.56	30053.6	36847.8	46286	23400.1	41268.2	26432.8	36794.8	8870.9	9375.28	9277.15	NaN	15322.9	14570	8192.24	6842.57	22691.3	8678.88	8855.77	22512.4	3911.17	12756.6	4.36e-09	3	3	3	NaN	4	3	3	4	3	3	3	3	2	NaN	2	4	2
Nap1l4			43759.5	30029.1	NaN	44243.5	41580.8	42260	49779.4	63163.4	37774.9	38347.6	26110.5	24097.7	25345.7	39523.2	46817.5	25683.4	48271.7	37440.4	NaN	42079.9	38702.4	42591.9	40319.8	58779	39596.2	41732.1	41384.9	40743.1	250932	7.12e-17	12	12	11	3	9	10	10	8	7	10	10	11	4	NaN	6	11	6
Tpm1			6937.93	NaN	60568.2	NaN	28096.2	NaN	29101.6	31113.9	13972.1	49356.2	30891	8923.54	21396.2	65779.1	23560.6	NaN	4867.06	4346.2	NaN	NaN	NaN	NaN	NaN	NaN	NaN	1011.33	NaN	1084.91	NaN	1.5e-09	1	2	NaN	NaN	2	NaN	NaN	NaN	2	2	1	NaN	NaN	NaN	2	NaN	2
Glycam1			NaN	NaN	NaN	NaN	NaN	12486.7	12653.1	19119.2	NaN	NaN	NaN	NaN	NaN	NaN	NaN	101334	8318.97	34080.5	52495.1	20689.1	43533.2	127919	13247.2	20418.2	17692.1	NaN	NaN	6852.55	NaN	8.31e-13	NaN	1	NaN	NaN	1	4	4	1	1	2	2	1	NaN	1	NaN	4	NaN
Cbfa2t3			NaN	NaN	273054	64040.3	NaN	13110	28915	27092.7	NaN	39116	17299.9	NaN	12245.1	95881.4	34609.3	5036.27	NaN	NaN	53928.1	NaN	2803.41	9510.11	NaN	5070.06	7718.86	NaN	NaN	NaN	NaN	6.73e-10	NaN	NaN	NaN	1	1	1	1	1	1	1	NaN	NaN	1	1	1	1	1
Cfb;Gm20547;Cfb			82820.2	15298.6	35871.8	NaN	41076.1	38487	19362.9	25600.4	20786.8	24995.7	12933.5	62807.2	115456	NaN	27875.8	22523.1	13245.5	22503.9	15700.8	16736.5	26643.7	26367.8	40486.5	29830.1	31391.9	20209.5	13492.2	21374.3	118007	1.55e-12	13	14	13	NaN	14	16	14	14	8	14	16	11	7	7	15	14	NaN
Tjp1			98402.3	147930	126969	NaN	94222.9	41635.6	45003.7	13545.8	39544.9	51562.3	55934.4	74633.4	102148	25603.8	45980	65105.7	82144.7	29450.7	32402.4	52337.6	35760.5	50086.9	50721.1	45803.3	23289.4	21312.1	10162.5	21294.5	62132.6	1.67e-13	24	39	23	11	32	31	38	33	27	22	32	35	18	18	17	37	17
Hacd1			NaN	NaN	NaN	84692	NaN	NaN	NaN	NaN	NaN	NaN	NaN	NaN	NaN	NaN	NaN	NaN	NaN	NaN	78147.6	NaN	NaN	NaN	NaN	NaN	NaN	NaN	NaN	NaN	NaN	1.05e-10	NaN	NaN	NaN	5	NaN	NaN	NaN	NaN	NaN	NaN	NaN	NaN	1	3	NaN	NaN	NaN
Mon2			NaN	NaN	NaN	NaN	NaN	2575.54	NaN	4065.16	NaN	2703.99	2727.46	NaN	NaN	NaN	1688.33	5414.33	4531.05	5407.62	NaN	6266.85	5199.7	5270.93	3814.17	4303.41	8642.43	6758.54	6153.57	8917.39	NaN	3.2e-07	4	4	4	NaN	1	4	4	2	NaN	2	4	4	NaN	NaN	NaN	4	NaN
Arxes1;Arxes2			37820.3	NaN	6476.33	10331.5	35738.6	14493.3	21513.9	15703.8	40708.8	30783.8	24577.7	NaN	32024.1	43288.9	26942.7	5379.55	14859.4	9647.91	NaN	19829.7	7933.11	4841.94	14072.4	12696.7	13224.3	11059.6	28556	9701.06	106498	6.2e-10	3	3	3	1	3	3	2	3	3	3	3	3	1	NaN	3	3	3
Hist1h2ab;Hist1h2ac;Hist1h2ad;Hist1h2ae;Hist1h2ag;Hist1h2ai;Hist1h2an;Hist1h2ao;Hist1h2ap;Hist3h2a;Hist1h2aa;Hist1h2af;Hist1h2ah;Hist1h2ak			NaN	NaN	NaN	NaN	NaN	NaN	NaN	NaN	NaN	NaN	NaN	NaN	NaN	NaN	NaN	NaN	NaN	NaN	NaN	NaN	NaN	NaN	NaN	NaN	NaN	NaN	NaN	NaN	9196.72	1.33e-05	NaN	NaN	NaN	NaN	NaN	NaN	NaN	NaN	NaN	NaN	NaN	NaN	NaN	NaN	NaN	NaN	NaN
Bcam			NaN	NaN	40330.1	NaN	42329.7	6674.72	20149.7	20903.2	16467.2	24586.8	NaN	NaN	NaN	48682.4	26371.6	8353.31	NaN	NaN	NaN	NaN	4203.25	NaN	NaN	NaN	2333.79	2649.18	5965.32	NaN	NaN	3.32e-05	1	NaN	1	1	1	1	1	1	1	1	NaN	NaN	1	NaN	NaN	1	1
Gimap4			NaN	NaN	NaN	NaN	NaN	4680.12	2851.81	53087.5	NaN	3000.46	5118.81	NaN	NaN	5323.82	5087.49	3249.83	3442.55	5288.32	NaN	16801	5068.17	NaN	2441.91	8526.5	3033.15	4825.69	2302.78	4479.74	NaN	1.73e-10	4	4	4	NaN	4	5	6	1	3	11	7	4	2	NaN	NaN	5	3
Chaf1b			NaN	NaN	NaN	NaN	NaN	NaN	NaN	NaN	NaN	NaN	NaN	NaN	NaN	NaN	NaN	1663.25	4683.85	1735.34	NaN	1397.29	4530.22	2024.94	2946.48	3265.25	3633.59	3960.71	4336.31	4173.51	NaN	5.58e-06	1	1	1	NaN	NaN	1	1	NaN	NaN	NaN	1	1	NaN	NaN	NaN	1	NaN
Lsm4			NaN	NaN	NaN	NaN	8096.58	13669.2	14385	22654.1	11758.1	9925.96	17540	NaN	NaN	12235.3	NaN	14311.9	18029.7	24589.6	NaN	10765.6	17285.9	7357.33	26275.4	9211.91	15284.1	16911.8	12227.3	13939.6	NaN	3.83e-10	1	2	1	NaN	1	1	1	1	1	1	1	2	NaN	NaN	NaN	1	2
Hnrnpdl			61720.6	83237.2	29150.2	NaN	56988.7	9789.49	31622.5	26408.3	46288.9	37476.8	18346	41837.5	133119	47428.4	21888.3	27095.9	30369.3	28641.1	NaN	29871.3	33019.9	46302.6	22173	49979.5	29339	43052.5	49393.7	28402.9	236275	1.92e-10	3	4	2	NaN	2	2	4	3	2	3	4	5	1	NaN	1	4	2
Mbd3			14966.7	NaN	12567.9	NaN	11622.3	NaN	NaN	NaN	13668.5	NaN	NaN	14653.6	10156.2	NaN	6780.36	NaN	11860.2	30150.9	NaN	15841.5	10670.8	14738.3	22484	9655.17	10355	15990	17502	10034.6	NaN	8.49e-07	2	1	1	NaN	1	1	NaN	NaN	NaN	NaN	2	1	NaN	NaN	1	2	NaN
Sec11a			76702.7	70560.2	120076	45434.5	90650	55315	79062.5	144566	119309	78631.7	61663.7	49852.1	NaN	144578	39246.3	87169.2	138976	70470.1	55671.9	158497	70085.8	56060.2	69232.3	107710	144298	76467.7	183898	60122.7	NaN	3.98e-15	10	8	10	4	4	9	5	5	4	5	8	9	4	5	NaN	10	4
Nmral1			NaN	NaN	NaN	NaN	NaN	5664.28	3111.25	12721.1	NaN	NaN	NaN	NaN	NaN	NaN	4409.86	9935.3	8274.6	6392.4	NaN	8922.06	11924.9	7883.46	8194.99	11916.2	9251.43	11931.2	9849.19	9619.18	NaN	3.5e-07	1	2	2	NaN	1	2	1	1	1	1	2	3	NaN	NaN	NaN	1	NaN
Ddah1			NaN	NaN	NaN	NaN	NaN	NaN	NaN	3877.25	3606.92	2557.15	NaN	12020.6	NaN	NaN	NaN	4793.22	7315.21	6817.58	NaN	6184.7	5875.63	7293.5	6425.94	5394.3	22866.3	35262.2	41027.1	23118.1	NaN	1.97e-11	8	7	8	NaN	3	8	7	NaN	NaN	3	8	8	NaN	NaN	NaN	5	NaN
Ncln			5929.59	NaN	NaN	12907.9	23781.4	13186.4	14326.1	10679.2	12325.8	9516.87	11218.5	NaN	10556.4	13721.3	13374.2	14329.7	10334.9	12424.1	14934.6	8553.41	12866.2	15266.1	13746.8	17865.8	12614.5	9928.01	15613.2	9327.92	NaN	1.5e-11	9	11	11	2	4	11	9	5	4	7	9	8	3	2	2	10	3
Chpt1			181421	246195	269203	265832	387334	116082	177738	114946	304292	288253	123710	140925	177028	470370	166643	31830.2	30838	28015.1	192287	89707.6	27167.4	24062.7	41658.6	47258.4	36467.6	18996.7	32688.3	19296.4	NaN	1.46e-08	1	1	1	1	1	1	1	1	1	1	1	1	1	1	1	1	1
Mybpc1			NaN	NaN	NaN	4131060	22777.3	54620	NaN	NaN	14496.7	NaN	NaN	32846	81255.9	NaN	15837	52858.5	2932.65	7443.48	1033940	12712.5	NaN	15324.4	3647	NaN	NaN	5000.49	NaN	NaN	NaN	3.32e-18	1	2	NaN	58	2	NaN	41	31	NaN	NaN	NaN	5	78	69	6	NaN	NaN
Lemd3			4418.04	NaN	NaN	NaN	NaN	7083.83	3830.77	3234.02	NaN	7520.11	12920.5	NaN	NaN	NaN	7158.1	18475.7	18333.4	12789.2	5525.11	9307.99	11709.2	15037.7	20651.3	17557.9	7720.83	4722.46	24835.6	3909.16	NaN	2.56e-08	1	1	1	NaN	1	1	1	1	1	1	1	1	1	1	NaN	1	NaN
Cirbp			36462.2	NaN	NaN	NaN	20054.3	9918.89	NaN	17214.7	33406.8	24734.6	11971.1	37405.2	96562.2	NaN	16469.4	14133.9	18217.7	13255.8	NaN	20017.5	15647.7	18654.8	11381.3	28916.4	9499.97	NaN	NaN	NaN	NaN	3.3e-08	NaN	2	NaN	NaN	2	2	2	2	NaN	2	NaN	2	NaN	NaN	2	2	NaN
Cit			NaN	NaN	NaN	NaN	NaN	NaN	NaN	NaN	NaN	NaN	NaN	NaN	NaN	NaN	NaN	761.643	2349.17	NaN	NaN	NaN	3126.27	5225.83	2335.63	1109.95	NaN	NaN	NaN	NaN	NaN	4.13e-05	NaN	1	NaN	NaN	NaN	NaN	1	NaN	NaN	NaN	NaN	NaN	NaN	NaN	NaN	2	NaN
Myl2			8730.08	NaN	NaN	NaN	NaN	NaN	NaN	NaN	41850.8	NaN	NaN	NaN	18106.1	NaN	NaN	6383.66	NaN	NaN	NaN	NaN	NaN	NaN	NaN	NaN	NaN	NaN	NaN	3472.34	NaN	1.81e-08	NaN	NaN	NaN	NaN	NaN	NaN	1	NaN	NaN	NaN	1	1	1	NaN	1	NaN	NaN
Ndufv1			167093	369289	397442	955677	355706	109215	674246	197427	401420	352827	134843	89975.8	94019.6	413754	132652	76822.1	85377.7	39901.1	228939	108354	97838.3	68373	94810.5	82202.7	60466.7	68993.7	144087	36835.9	NaN	8.2e-18	20	22	20	14	16	18	20	16	24	21	19	19	20	20	16	21	23
Tnni1			NaN	NaN	NaN	63162.5	NaN	NaN	NaN	NaN	NaN	NaN	NaN	NaN	NaN	NaN	NaN	NaN	NaN	NaN	NaN	NaN	NaN	NaN	NaN	NaN	NaN	NaN	NaN	NaN	NaN	2.1e-11	NaN	NaN	NaN	NaN	NaN	NaN	NaN	NaN	NaN	NaN	NaN	NaN	3	NaN	NaN	NaN	NaN
Carm1			NaN	NaN	NaN	NaN	NaN	NaN	NaN	7047	NaN	NaN	NaN	NaN	NaN	NaN	3803.33	6154.79	NaN	7836.35	NaN	7596.53	9329.55	9303.52	8886.9	7124.25	10923.9	9765.75	15493.7	11602.2	NaN	2.5e-06	1	NaN	1	NaN	NaN	1	1	NaN	NaN	1	1	1	1	NaN	NaN	1	NaN
Cln3			NaN	NaN	NaN	NaN	NaN	NaN	NaN	NaN	NaN	NaN	NaN	NaN	NaN	NaN	NaN	NaN	627.142	NaN	NaN	NaN	851.76	NaN	NaN	NaN	1013.99	1394.08	1258.58	753.901	NaN	3.52e-05	1	1	1	NaN	NaN	1	NaN	NaN	NaN	NaN	1	1	NaN	NaN	NaN	1	NaN
Pogz			NaN	NaN	NaN	NaN	NaN	NaN	NaN	12000.1	5915.86	NaN	17011.9	NaN	NaN	NaN	12642.9	16894.1	21978.9	14561.9	NaN	11595.5	11783.1	14431.6	16626.5	11138.1	5584.14	11011.1	11946.7	9757.05	NaN	5.05e-07	2	2	2	NaN	NaN	2	2	NaN	NaN	1	2	1	NaN	NaN	NaN	2	NaN
Myl12a			NaN	NaN	NaN	NaN	NaN	4490.03	NaN	7855.93	NaN	NaN	NaN	NaN	NaN	1574.87	NaN	16285.1	11819.2	4934.3	NaN	11001.8	19925.7	21547.2	7656.6	5929.93	9709.63	33189.9	19588.3	12543.8	133629	1.65e-14	2	2	2	NaN	1	2	1	1	NaN	1	3	2	NaN	NaN	NaN	2	1
Zfp800;Znf800			NaN	NaN	NaN	NaN	NaN	NaN	NaN	NaN	NaN	NaN	NaN	NaN	NaN	NaN	NaN	NaN	1915.16	2601	NaN	NaN	3645.32	3199.9	2643.85	NaN	NaN	NaN	NaN	NaN	NaN	0.000119858	NaN	1	NaN	NaN	NaN	NaN	NaN	NaN	NaN	NaN	NaN	NaN	NaN	NaN	NaN	1	NaN
Ncald			NaN	NaN	NaN	NaN	NaN	5714.06	12658.9	27213.3	15307.2	14183.4	14505	NaN	NaN	15387.9	10399.4	2281.42	NaN	5706.36	NaN	10995.6	2921.44	NaN	NaN	43850.6	12637.2	7698.96	8915.29	12624	52464.4	8.09e-10	3	NaN	3	NaN	NaN	3	1	1	1	1	3	2	NaN	NaN	NaN	2	1
Sf1			74450.8	77166.9	34055.7	NaN	49868.5	20688.1	25446.5	16773.7	30351.9	24801.1	17321.8	31412.6	NaN	13450.5	16564.4	13255.5	18189.9	5645.98	NaN	30612.4	26523.3	10308.1	8712.33	56943.6	41240.7	10681.3	26795.4	31701.5	NaN	1.73e-12	7	7	8	NaN	5	8	6	5	3	7	8	7	NaN	NaN	NaN	6	4
Mov10			NaN	NaN	NaN	NaN	NaN	6954.69	NaN	7442.85	NaN	NaN	11871.7	NaN	NaN	NaN	NaN	5529.18	6610.03	7234.7	NaN	3194.04	4597.61	7654.84	5852.76	6256.44	7796.38	9807.57	11066.7	5746.8	NaN	5.13e-07	4	2	4	NaN	1	4	4	1	NaN	1	4	3	1	NaN	NaN	4	NaN
Mesd			2777.45	4812.76	NaN	NaN	NaN	4401.06	3879.94	6467.79	3067.42	4604.36	4541.76	NaN	NaN	NaN	3880.46	6691.57	7667.51	8616.53	NaN	14088.3	6879.43	5399.45	7362.62	4144.5	9032.59	9223.8	9221.88	11485.8	50536	1e-11	2	2	2	NaN	2	2	1	2	1	2	1	2	NaN	NaN	NaN	2	NaN
Tmem30a			NaN	NaN	NaN	NaN	NaN	806.455	4758.99	3088.35	NaN	NaN	4531.04	NaN	5622.93	4708.23	3107.02	NaN	5414.56	6215.84	NaN	8706.89	5979.64	8551.62	6172.03	6530.71	4651.99	2927.44	8214.35	5035.47	50826.9	8.28e-09	1	2	1	NaN	2	1	NaN	1	1	1	2	1	1	NaN	1	2	1
Fuca2			NaN	NaN	NaN	NaN	NaN	NaN	NaN	NaN	NaN	NaN	NaN	NaN	NaN	NaN	NaN	NaN	NaN	2224.74	NaN	3854.4	NaN	2879.82	NaN	NaN	NaN	NaN	NaN	NaN	NaN	0.000846684	NaN	NaN	NaN	NaN	NaN	NaN	NaN	NaN	NaN	NaN	NaN	NaN	NaN	NaN	NaN	NaN	NaN
Synpo2			NaN	NaN	NaN	NaN	NaN	6178.17	3189.91	NaN	NaN	NaN	NaN	NaN	NaN	NaN	4114.72	2212.76	NaN	NaN	32350.5	837.968	NaN	NaN	NaN	NaN	NaN	NaN	NaN	NaN	NaN	1.29e-06	NaN	NaN	NaN	4	2	NaN	1	3	1	NaN	NaN	NaN	4	4	NaN	NaN	NaN
Golim4			NaN	NaN	NaN	NaN	NaN	4275.3	NaN	6297.87	4813.44	5939.38	4983.29	NaN	NaN	NaN	4612.59	3653.32	5173.56	6335.27	NaN	4722.03	7102.98	6291.85	6428.62	3614.67	7126	9779.63	13425.4	6899.2	NaN	1.54e-09	5	4	5	NaN	3	7	4	2	NaN	2	6	3	NaN	NaN	NaN	4	NaN
Mrps21			42825.2	64239.4	49236.7	NaN	46949.2	17534	37371.2	11366.8	35017.3	50051.5	40550.7	NaN	16018.5	9805.09	27320	30407.4	57935.5	47239.8	44995.7	21659.1	36583.1	39688.1	53479.8	16120.7	8800.96	11783.9	9179.7	9675.05	NaN	8.88e-11	2	2	2	NaN	1	2	2	2	2	1	2	2	2	2	1	2	1
Vps35l;Vps35l;			NaN	NaN	6533.64	NaN	8038.19	12436.9	NaN	14027.7	NaN	7427.13	10505.3	NaN	58537.1	NaN	13259.2	12834.7	17394.4	14507.5	NaN	8003.68	11208.6	17197.5	15702.9	10418.9	11768.5	9422.97	9635.07	9707.34	13096.5	2.99e-07	5	6	5	NaN	1	5	4	2	NaN	2	5	5	NaN	NaN	2	6	NaN
Aip			NaN	NaN	NaN	NaN	NaN	NaN	NaN	3431.85	NaN	NaN	NaN	NaN	NaN	NaN	NaN	NaN	NaN	NaN	NaN	1719.29	1520.8	NaN	NaN	2878.04	NaN	2883.4	1961.17	1483.94	NaN	0.00010481	1	NaN	1	NaN	NaN	NaN	NaN	NaN	NaN	1	1	NaN	NaN	NaN	NaN	1	NaN
Mogat1			NaN	NaN	NaN	NaN	NaN	NaN	NaN	NaN	NaN	NaN	NaN	NaN	NaN	13854.2	NaN	NaN	NaN	NaN	NaN	NaN	NaN	NaN	NaN	NaN	NaN	NaN	11098.3	NaN	NaN	0.000780822	NaN	NaN	1	NaN	NaN	NaN	NaN	NaN	NaN	NaN	NaN	NaN	NaN	NaN	NaN	NaN	1
Arl6ip4			NaN	NaN	NaN	NaN	NaN	NaN	NaN	NaN	NaN	NaN	NaN	NaN	NaN	NaN	NaN	8793.42	3142.82	8293.99	NaN	5220.25	NaN	9803.77	2625.87	NaN	4526.74	4520.79	4551.14	3163.9	NaN	8.54e-07	1	2	1	NaN	1	1	2	NaN	NaN	NaN	1	NaN	NaN	NaN	NaN	NaN	NaN
Mfsd10			NaN	NaN	90671.6	NaN	NaN	14239.9	21888.8	17072.2	78328.1	36545.4	29610.5	NaN	NaN	94229	28113.8	21131.4	18741.6	29492.1	NaN	31668.5	40529.8	26623.1	48104	60495.4	33702.9	22387.1	74417.4	17991.2	NaN	1.55e-11	3	4	4	NaN	1	4	4	3	3	4	3	3	2	NaN	NaN	4	2
Otub1			8055.54	NaN	NaN	NaN	12799.2	20905.5	16355.6	24793.4	8170.02	8968.55	10845.5	NaN	NaN	14235.7	15616	17353	23456.2	23611.4	8719.86	22562.5	30499.2	24500.5	31328.5	11687.9	27287.8	42290.1	24807.8	30735.7	NaN	2.72e-14	11	11	10	2	6	11	11	6	6	9	12	12	3	1	NaN	11	5
Tm9sf1			NaN	NaN	NaN	NaN	NaN	9127.77	3949.21	14075.2	11789	4033.39	3178.83	NaN	NaN	6600.92	3628.84	9586.2	9104.36	4997.69	NaN	16296.1	9041.81	18628.1	11126.5	6903.2	12510.1	14684.1	18237.2	8604.16	NaN	4.83e-08	4	4	4	NaN	2	4	4	4	1	2	4	4	NaN	NaN	NaN	2	1
Mpv17			14865.6	13123	21556	27697.5	13840.5	9774.53	22894.3	10339.3	21897.2	20500.8	15817.3	15909.4	15159.7	19436.3	13430.1	6954.75	7453.56	8176.88	27484.9	8949.66	9762.74	5339.16	7969.28	7999.75	9715.18	NaN	7931.78	7227.3	15770.3	5.09e-09	NaN	1	3	1	2	1	2	3	2	3	1	2	1	1	2	2	4
Map7			NaN	NaN	NaN	NaN	NaN	NaN	NaN	NaN	NaN	NaN	NaN	NaN	NaN	NaN	NaN	NaN	NaN	NaN	NaN	6898.13	NaN	NaN	NaN	NaN	5520.86	4139.3	2737.99	2982.88	NaN	7.82e-06	1	NaN	1	NaN	NaN	1	NaN	NaN	NaN	NaN	1	1	NaN	NaN	NaN	NaN	NaN
Qdpr			53520	48525.7	63674.2	106219	65462.7	19677.8	36235.4	46428.5	42758.1	33105.2	26857.1	46974.6	59206.7	70680.4	34348.2	13751.9	17891.5	22338.3	37077.8	13208.6	31716.5	19972.6	22484.7	23280.5	25547	41572.5	28202.4	29200.9	124694	1.15e-11	5	5	4	3	4	5	5	3	5	5	5	5	2	2	2	4	2
Hnrnph3			36825.9	75487.2	NaN	NaN	44950.2	15728.7	NaN	6431.71	18425.7	14176.3	6748.74	44222.5	47574	NaN	8924.36	8376.47	6099.74	8006.02	NaN	7319.48	7258.37	5804.21	5994.88	10150.2	7070.83	4891.64	8306.95	7188.15	NaN	3.54e-07	2	2	2	NaN	1	2	2	1	NaN	2	2	2	1	NaN	2	2	NaN
Ylpm1			NaN	NaN	NaN	NaN	NaN	12043	NaN	5886.5	NaN	11334.8	23469.3	NaN	NaN	NaN	12895	17157.1	12172.3	6171.74	NaN	6888.63	7820.3	11318.7	16108.1	5677.84	36444.8	8372.06	9010.52	10142.6	NaN	1.21e-08	3	3	3	NaN	1	3	3	2	NaN	1	2	2	NaN	NaN	NaN	3	NaN
Htra2			NaN	NaN	23254.3	38874.7	21799.8	16284.1	24155.3	20916.2	23541	18178.5	20618.4	NaN	24535.3	15647.6	20876.8	12657.3	18641	10554.9	20114.1	18260.1	22999.3	10739.7	19455.1	27100.4	21142.8	17259.6	27767.4	17818.8	NaN	3.3e-08	3	3	3	1	2	2	3	2	2	2	3	3	1	1	2	3	1
Asap2			2524890	1705710	2478780	3064100	2027510	301489	3441680	101029	332413	1043030	1050140	2062290	1832890	867880	927702	52261.6	74203.1	527479	NaN	119445	146398	252448	290191	72416	84442.9	161389	77792.9	31785.2	NaN	7.89e-21	2	2	2	1	1	2	2	2	2	2	2	2	1	NaN	1	2	2
Msto1			NaN	NaN	NaN	NaN	NaN	NaN	NaN	NaN	NaN	NaN	NaN	NaN	NaN	NaN	NaN	3763.96	NaN	3344.78	NaN	NaN	5330.5	5643.41	4423.16	3560.14	6686.43	13299	9635.17	6256.42	NaN	2.2e-07	1	NaN	1	NaN	NaN	1	1	NaN	NaN	NaN	1	1	NaN	NaN	NaN	1	NaN
Ywhaz			NaN	NaN	NaN	NaN	NaN	NaN	NaN	NaN	NaN	NaN	NaN	NaN	NaN	NaN	NaN	NaN	NaN	NaN	NaN	NaN	NaN	NaN	NaN	NaN	NaN	NaN	NaN	NaN	59527.9	1.99e-09	NaN	NaN	NaN	NaN	NaN	NaN	NaN	NaN	NaN	NaN	NaN	NaN	NaN	NaN	NaN	NaN	NaN
Fam84b			NaN	NaN	NaN	NaN	NaN	NaN	NaN	NaN	NaN	NaN	NaN	NaN	NaN	NaN	NaN	NaN	NaN	NaN	NaN	NaN	12387.2	NaN	NaN	NaN	NaN	NaN	NaN	7291.72	37531.4	0.000242423	NaN	NaN	NaN	NaN	NaN	NaN	NaN	NaN	NaN	NaN	1	NaN	NaN	NaN	NaN	1	NaN
Safb			14448.6	48899.4	127644	NaN	36916.3	16329.6	19025.8	14726.2	24787.6	18514.3	30898.4	68451.5	69532.9	37229.9	29250	59354.8	54904.1	65895.7	38754.6	24383.3	72554.2	66907.5	54837.2	58764.8	84507.8	42471.4	45615.2	24777.4	47289.9	1.86e-14	14	20	14	1	9	17	18	10	8	7	15	13	4	3	7	16	3
Pmvk			NaN	NaN	NaN	NaN	NaN	NaN	NaN	NaN	NaN	NaN	NaN	NaN	NaN	NaN	7360.13	15635.4	19349.8	14070.5	NaN	11164.6	13421	16448.1	14029.7	16515.6	13660.7	18508.5	20032	11419.5	NaN	0.000260524	1	1	1	NaN	NaN	1	1	NaN	NaN	NaN	1	1	NaN	NaN	NaN	1	NaN
Myo10			NaN	NaN	NaN	NaN	NaN	NaN	NaN	NaN	NaN	NaN	NaN	NaN	NaN	NaN	NaN	2787.38	NaN	NaN	NaN	NaN	NaN	NaN	NaN	2499.12	4552.88	4249.31	5840.84	4105	NaN	3.38e-05	1	NaN	1	NaN	NaN	1	1	NaN	NaN	NaN	1	1	NaN	NaN	NaN	NaN	NaN
Llph			NaN	NaN	NaN	NaN	NaN	4092.34	4652.92	6281.85	NaN	NaN	NaN	NaN	NaN	NaN	NaN	18136.8	23054.4	16847.4	NaN	16458	15440.5	47729.2	27753.6	NaN	NaN	NaN	NaN	2264.81	NaN	1.22e-10	NaN	3	NaN	NaN	1	NaN	2	1	1	1	1	1	NaN	NaN	NaN	3	NaN
Drap1			54075.7	48766.2	52220.9	NaN	53237.7	7593.47	18599.8	17504	43291.7	26905.1	19529.4	40787.4	44570.8	NaN	20599.9	8206.32	11139.1	7895.2	NaN	11241.2	8321.08	9994.64	13223.2	16193.1	17384.3	9324.89	7663.5	15723.6	NaN	3.9e-10	2	1	2	NaN	1	1	1	2	1	1	1	1	1	NaN	1	2	NaN
1300017J02Rik;Ica			37502.7	NaN	29056.7	NaN	19538.1	19387.2	24439.8	37405.2	27578.4	17452	11117.3	48617.9	34573.1	36152.7	NaN	6590.8	6400.48	14620.6	12807	11834.7	12537.3	11267.2	20470.5	15348.9	18159.2	17231.3	11636.1	13372.3	NaN	3.01e-08	5	3	4	2	3	5	3	5	3	5	5	3	2	1	1	5	3
Ash2l			NaN	NaN	NaN	NaN	NaN	1277.8	NaN	7962.86	NaN	NaN	1777.46	NaN	NaN	NaN	1151.51	9666.76	9770.68	9473.84	NaN	6722.39	8683.15	10797.6	7652.14	11952	4456.26	5153.78	2650.05	6954.17	NaN	5.79e-09	3	4	1	NaN	NaN	1	3	1	NaN	2	2	3	NaN	NaN	NaN	3	NaN
Rps27l			171175	227547	195817	NaN	123312	170681	138064	85720.1	89488.5	124769	166397	135955	NaN	113766	134383	223710	350807	225648	189792	183937	330587	216020	355317	128180	139288	151454	131572	122133	97008.8	3.9e-17	4	5	4	4	4	4	5	4	4	4	5	4	4	4	NaN	5	4
Thumpd3			NaN	NaN	NaN	NaN	NaN	NaN	NaN	NaN	NaN	NaN	NaN	NaN	NaN	NaN	NaN	NaN	NaN	NaN	NaN	NaN	NaN	NaN	NaN	NaN	NaN	NaN	5803.36	5539.48	19341.2	4.26e-05	NaN	NaN	1	NaN	NaN	NaN	NaN	NaN	NaN	NaN	1	NaN	NaN	NaN	NaN	NaN	NaN
Setdb1			NaN	NaN	NaN	NaN	NaN	NaN	NaN	NaN	NaN	NaN	NaN	NaN	NaN	NaN	NaN	NaN	4638.03	5626.36	NaN	5855.75	7489.97	4991.75	6525.23	8850.96	5901.46	10052.9	7576	NaN	NaN	2.42e-07	1	1	1	NaN	NaN	1	NaN	NaN	NaN	NaN	NaN	1	NaN	NaN	NaN	1	NaN
Olfm4			NaN	NaN	NaN	NaN	NaN	NaN	NaN	2852.38	NaN	2911.44	NaN	NaN	NaN	NaN	NaN	NaN	NaN	NaN	NaN	NaN	NaN	NaN	NaN	NaN	NaN	NaN	NaN	NaN	NaN	1.12e-05	NaN	NaN	NaN	1	NaN	NaN	NaN	NaN	NaN	1	NaN	NaN	1	NaN	NaN	NaN	NaN
Anp32a			61421.3	NaN	17900.7	NaN	NaN	40266.1	52673.6	116595	61917.6	56217.6	42546.4	NaN	33519.9	56847.3	22240.4	52130.3	66574.7	61813.7	9054.24	57957.5	48482	69543.3	61877.3	27343.4	82722.9	61924.3	71599.8	44589.4	317894	2.46e-14	10	12	11	NaN	7	11	11	8	7	9	12	10	5	2	8	12	5
Pbrm1			NaN	NaN	NaN	NaN	NaN	2741.64	NaN	2546.45	NaN	NaN	NaN	NaN	NaN	NaN	NaN	4000.9	4345.76	3354.12	NaN	2850.57	5118.87	3719.45	3059.11	7072.65	3679.66	3307.67	NaN	3592.15	NaN	4.33e-07	2	2	NaN	NaN	NaN	2	2	1	NaN	1	2	2	NaN	NaN	NaN	2	NaN
Pla2g16			NaN	NaN	NaN	NaN	NaN	4929.66	4104.32	5260.31	NaN	3577.5	NaN	NaN	NaN	NaN	6040.86	NaN	NaN	226.178	NaN	NaN	1408.05	NaN	824.816	10612	NaN	2019.04	NaN	2668.4	11408.8	2.54e-05	1	NaN	NaN	NaN	1	NaN	NaN	1	1	1	1	1	NaN	NaN	NaN	1	NaN
Abhd11			NaN	NaN	NaN	NaN	NaN	1463.49	7132.58	3878.29	3668.18	6315.51	5423.95	NaN	NaN	3880.06	5000.77	3081.19	2363.44	NaN	NaN	3673.55	5749.2	3309.6	2401.19	9692.96	5419.12	NaN	3200.98	5386.48	NaN	1.65e-05	NaN	2	1	NaN	2	2	2	2	2	2	2	2	NaN	NaN	NaN	2	1
Bud23			NaN	NaN	13315.8	NaN	NaN	5497.36	NaN	NaN	NaN	NaN	NaN	NaN	NaN	NaN	7743.75	6965.42	10911.6	7902.35	NaN	6417.76	4951.63	4504.91	10977.5	NaN	3224.44	NaN	NaN	NaN	NaN	2.29e-06	NaN	1	NaN	NaN	1	1	1	1	NaN	NaN	NaN	1	NaN	NaN	NaN	1	NaN
Mapre2			NaN	19412	20639.5	NaN	27799.8	7614.66	6696.35	9297.45	20709.5	10035	10511.3	17127.5	40005.5	12308.7	14737.1	NaN	2761.78	NaN	NaN	8947.92	5223.29	5040.84	1686.12	6079.62	7778.02	9430.4	11819.5	6240	20175.1	1.49e-15	5	2	5	3	1	4	NaN	4	4	4	4	3	2	NaN	3	4	2
Atp1a2			70632.9	82253.8	120707	304769	86698.2	53822.7	76975.6	84312.7	83908.4	74459.4	66314	114061	74194.4	99436.8	72511.3	85319	90572.9	90740	183612	119979	84055.9	90568.7	83452.5	73229.4	142660	101533	237516	97962.5	NaN	2.16e-15	20	20	20	27	21	20	26	23	23	27	19	19	27	29	14	17	21
P2rx4			NaN	NaN	NaN	NaN	NaN	2667.3	NaN	5834.15	NaN	NaN	NaN	NaN	NaN	NaN	NaN	7816.91	11712.7	11657.7	NaN	8733.72	10667.1	9704.38	7178.71	5514.72	9888.12	5523.38	20483.3	8991.22	25824.7	5.67e-07	4	3	4	NaN	1	4	4	2	NaN	4	4	4	NaN	NaN	NaN	4	NaN
Mgll			548278	469272	143087	151915	489410	266402	261384	158940	314488	243978	269482	267450	171348	177110	394769	30178	41649.7	43907.9	122849	49611.2	NaN	74615.4	36021.1	31225.4	NaN	NaN	8725.5	6322.27	NaN	2.09e-14	NaN	20	7	15	25	NaN	19	26	26	22	4	NaN	23	11	18	NaN	22
Glyr1			67613.6	NaN	70211.6	NaN	29491.3	35894.8	29972.5	29682.9	47076	23772.2	36993	45592	39795.4	26084.8	35248.9	48404.8	44362	50605.6	21243.1	24769.4	52337.5	40897.4	39939.2	44080.3	NaN	18194.4	25318.6	22100.2	60176.3	1.61e-13	12	15	13	NaN	8	NaN	14	7	6	7	13	12	NaN	5	7	15	3
Nfix			38081.8	16975.1	37797.1	NaN	24856.5	19827.5	23658.3	12091.2	36790.7	17901.7	25009.7	24837.4	NaN	24484.1	11317.5	32762.9	25387.4	19328.2	12760.3	18349.5	32078	18680	28780.6	26341.9	27089.7	14617.6	20185.2	21435.5	NaN	6.66e-13	4	7	8	3	3	6	6	5	3	5	6	7	2	2	NaN	8	3
Terf2			NaN	NaN	NaN	NaN	NaN	NaN	NaN	NaN	NaN	NaN	4652.19	NaN	NaN	NaN	5890.4	6888.83	7529.07	NaN	NaN	NaN	5493.22	3313.92	8062.6	5608.38	2849.1	3539.69	NaN	4290.54	11088.5	2.02e-05	1	1	NaN	NaN	1	1	1	NaN	NaN	NaN	1	1	NaN	NaN	NaN	1	NaN
Gar1			NaN	20098.5	NaN	NaN	20852.5	17247.8	14626.9	14616.5	10140	17799.4	51546.7	NaN	34125.9	11175.1	27680.7	14648.2	43617	30737.3	20508.5	23074.9	102462	15995.4	36063.9	22721.5	24449.1	16742.9	22790.5	17623.5	73670.6	5.1e-16	5	5	5	NaN	4	5	5	4	4	3	5	4	NaN	2	3	5	3
Hacl1			NaN	230363	133822	NaN	48890.6	31194.6	23346.5	25876.6	33658.1	24127.7	14616.1	121039	NaN	38830.6	15277.8	85356.7	45500.1	80935.3	NaN	45430.9	60842.8	39991.4	67926.3	39386.9	40638	47067.9	43800.8	35295.3	NaN	2.28e-07	1	2	1	NaN	1	1	1	2	2	2	1	1	NaN	NaN	NaN	1	2
Sqstm1			NaN	NaN	NaN	NaN	NaN	NaN	NaN	2884.26	NaN	NaN	NaN	NaN	NaN	NaN	NaN	1426.06	2914.86	NaN	NaN	7576.33	2005.98	5160.71	5696.15	2937.35	4690.52	7714.32	10168	4055.84	NaN	3.76e-05	2	1	2	NaN	NaN	2	1	NaN	NaN	1	2	2	NaN	NaN	NaN	2	NaN
Mettl26			NaN	NaN	NaN	NaN	NaN	14450.2	NaN	10648.8	NaN	NaN	NaN	NaN	NaN	NaN	NaN	NaN	NaN	NaN	NaN	NaN	6858.94	NaN	NaN	8347.27	18158.7	21518	20938.1	30484.4	NaN	2.05e-08	1	NaN	1	NaN	NaN	1	NaN	1	NaN	1	1	1	NaN	NaN	NaN	1	NaN
Ccdc6			20138.1	NaN	NaN	NaN	50731.9	20672.6	14286.5	9890.97	33292.3	6620.17	20389.5	37147.2	NaN	18780.5	7543.45	9231.02	3942.97	3333.45	NaN	12248.4	4967.26	7450.13	7145.59	36302.1	36922.4	50554.7	27004	42127.4	NaN	3.43e-09	7	3	6	NaN	4	7	5	4	2	4	7	6	NaN	NaN	NaN	4	3
Zc3h7a			NaN	NaN	NaN	NaN	NaN	NaN	NaN	NaN	NaN	NaN	NaN	NaN	53879.1	NaN	NaN	11736.6	NaN	14503.1	NaN	NaN	22751.8	NaN	11471	15728.5	NaN	NaN	NaN	12758.5	NaN	1.83e-05	NaN	NaN	NaN	NaN	1	NaN	1	NaN	NaN	NaN	1	NaN	NaN	NaN	1	1	NaN
2001-03-01			31752.5	NaN	NaN	NaN	22388.7	16757.7	15374.7	NaN	37249.4	13909.5	17066.1	NaN	NaN	9813.65	16919.7	NaN	NaN	NaN	NaN	NaN	NaN	NaN	NaN	NaN	NaN	NaN	NaN	NaN	NaN	6.23e-05	NaN	NaN	NaN	NaN	NaN	NaN	NaN	3	3	NaN	NaN	NaN	NaN	NaN	NaN	NaN	1
Tmed7			NaN	37078.2	32893.4	NaN	58707.6	11953	25830.8	28211.8	61219.5	37798.4	20204	39499.9	31773.6	69949.7	26946	29545.9	38953.9	18211.9	18695.4	43353.1	48378.4	43125.7	47873	59624.3	64940.3	52518.7	118932	43305.1	NaN	1.85e-15	7	7	8	2	4	7	8	3	4	7	6	7	4	3	1	5	4
Carmil1			993875	383033	412573	549759	976642	47458.4	297820	150946	864676	517689	44050	786743	314488	425403	86096.9	27860.1	24400.8	33815.3	208547	32773.4	21921.1	21856.5	39334.4	27780.7	NaN	14332.5	11569	12367	NaN	7.39e-09	11	12	10	1	4	NaN	10	5	2	2	12	10	1	1	2	12	1
Acsl1			400487	492023	402753	340382	325967	187016	258356	124317	330478	251819	279793	200898	251755	216823	332524	35113.1	33309.1	39454.1	125270	52081.6	18298.3	51573.3	53790.4	69579.5	21462	13337.2	6675.5	10129.7	NaN	4.09e-18	19	39	10	24	42	20	37	44	42	43	22	26	37	30	39	29	37
Uba6			NaN	NaN	NaN	NaN	NaN	5222.33	3728.2	3209.96	NaN	NaN	2276.76	NaN	NaN	NaN	NaN	8419.71	10088.2	3881.36	NaN	9758.51	11508.1	10437.8	9961.89	9905.59	13727	8632	8540.38	10509.9	50758.6	1.5e-07	5	6	4	NaN	3	4	6	1	1	3	4	5	NaN	NaN	NaN	5	NaN
Diaph1			NaN	NaN	NaN	NaN	NaN	1797.83	969.159	5176.44	NaN	NaN	1008.71	NaN	NaN	NaN	9505.03	2479.2	2564.73	3038.66	NaN	1881.16	4737.5	2804.24	2150.99	3942.35	4546.22	5390.5	2987.34	5916.58	NaN	2.47e-07	4	4	2	NaN	2	3	3	1	1	4	4	4	NaN	NaN	NaN	3	NaN
Tmbim1			NaN	NaN	NaN	NaN	NaN	NaN	NaN	1453.9	5130.42	4249.28	2233.52	NaN	NaN	7343.42	NaN	6560.37	2219.99	5647.75	NaN	10641.9	1446.09	5733.49	NaN	2670.38	NaN	NaN	2937.61	NaN	NaN	2.05e-06	NaN	2	1	1	1	NaN	2	NaN	NaN	1	NaN	1	NaN	NaN	NaN	2	1
Cops6			NaN	NaN	NaN	NaN	NaN	4281.1	3897.2	8340.53	10078.4	NaN	2556.58	NaN	NaN	NaN	NaN	10847.5	13018.2	12538.6	NaN	14217.9	6846.93	12504.1	12267.7	7818.61	9784.55	8230.4	7345.31	6736.66	NaN	5.61e-09	5	6	6	1	5	6	7	4	3	6	7	4	2	NaN	NaN	5	NaN
Cav1			NaN	23348.2	NaN	NaN	44041.4	3016.94	2579.81	3607.86	NaN	11453.7	5020.44	NaN	NaN	15460.2	6135.56	NaN	869.19	1306.15	10102.4	5301.51	710.189	660.678	NaN	1335.2	370.761	NaN	NaN	212.856	NaN	2.89e-06	NaN	1	NaN	1	NaN	1	NaN	1	1	1	1	1	1	1	NaN	1	1
Actn4			NaN	NaN	NaN	150901	NaN	11940.3	8270.2	7348.72	NaN	NaN	NaN	NaN	NaN	NaN	NaN	21533.7	21163.5	16389.7	63200.4	12259.2	18338.4	23467.3	14991.8	8537.58	NaN	NaN	NaN	NaN	NaN	1.24e-06	NaN	1	NaN	1	1	NaN	1	1	1	1	NaN	NaN	1	1	NaN	1	NaN
Ddx23			16728.5	27253.8	21132.5	NaN	9755.42	21722.7	10681.7	9742.31	19693.5	21595.8	23547.2	NaN	30194.5	12319.6	17183.3	60257.5	56401.1	41670.4	NaN	29315	55023.4	51566.2	74161.7	26582.5	19391.9	16219	15397.4	15350	NaN	1.65e-14	12	16	10	NaN	10	15	15	8	4	7	14	14	1	NaN	5	15	2
Phldb1			31105.4	57592.9	74959.4	NaN	31486.2	24255.2	13993.7	10834.1	35117.4	35692.7	31765	71931.6	41369.5	28995.4	28907.2	7537.32	6982.43	7842.33	21734.8	11452.9	24575.6	10400.3	11938.5	40264.2	17765	NaN	NaN	7116.33	NaN	1.29e-07	NaN	2	NaN	1	3	1	2	3	3	2	1	NaN	1	1	1	1	2
Fam98c			NaN	NaN	NaN	NaN	NaN	1987.72	NaN	NaN	NaN	NaN	NaN	NaN	NaN	NaN	1989.09	NaN	2355.3	716.613	NaN	NaN	4624.91	2416.87	1349.65	5663.38	2275.88	1443.86	1416.17	3175.13	NaN	5.14e-07	1	1	1	NaN	NaN	1	NaN	1	NaN	NaN	1	1	NaN	NaN	NaN	1	NaN
Tpd52			NaN	NaN	NaN	NaN	NaN	NaN	NaN	2447.48	NaN	NaN	NaN	NaN	833.79	NaN	NaN	3264.47	4731.59	6515.14	NaN	8837.69	4158.66	8117.34	6059.01	10083.6	5057.27	7880.72	6287.06	5707.95	135190	6.12e-13	2	1	2	NaN	1	2	1	NaN	NaN	1	2	2	NaN	NaN	1	2	NaN
Thoc6			NaN	NaN	NaN	NaN	NaN	NaN	NaN	NaN	NaN	NaN	NaN	NaN	NaN	NaN	4113.55	6605.95	25097.3	15022.4	NaN	13390	18610.5	16450.8	16215.4	24787.7	11961.4	18550.3	14840.7	10387.3	NaN	7.06e-09	1	1	1	NaN	1	1	1	NaN	NaN	NaN	1	1	NaN	NaN	NaN	1	NaN
Mfsd6			NaN	NaN	NaN	NaN	NaN	NaN	NaN	NaN	NaN	NaN	NaN	NaN	NaN	NaN	NaN	6496.48	8089.06	6178.84	NaN	5815.56	4746.53	7364.55	6269.78	5642.65	7287.18	5767.15	7631.52	3509.78	12229.3	5.32e-05	1	1	1	NaN	NaN	1	1	NaN	NaN	NaN	2	1	NaN	NaN	NaN	2	NaN
Nsd3			NaN	NaN	NaN	NaN	NaN	NaN	NaN	NaN	NaN	NaN	NaN	NaN	NaN	NaN	NaN	NaN	NaN	NaN	NaN	7679.62	7106.06	6217.4	5635.71	NaN	1904.01	9080.21	16006.8	NaN	NaN	4.35e-07	2	NaN	2	NaN	1	3	NaN	NaN	NaN	NaN	NaN	NaN	NaN	NaN	NaN	4	NaN
Ung			NaN	NaN	NaN	NaN	NaN	NaN	NaN	2836.14	NaN	NaN	488.119	NaN	NaN	NaN	NaN	3920.77	12789.1	4776.35	2161.34	4457.53	6054.9	6863.85	3336.95	3176	4325.24	4890.99	4241.79	5724.19	NaN	3.66e-06	1	1	1	NaN	NaN	1	1	NaN	NaN	1	1	1	NaN	1	NaN	1	NaN
Git2			16978.2	NaN	NaN	NaN	22036.7	11238.4	NaN	18100.7	24911.6	12813.4	18075.9	16492.1	7112.84	12739.4	11283.6	6543.21	4640.27	3867.91	NaN	17566	4319.9	8421.16	6176.37	9594.44	8841.95	4709.59	4749.39	6428.16	NaN	2.14e-06	3	1	3	NaN	2	2	2	2	NaN	2	2	2	2	NaN	1	3	2
Rnf10			NaN	NaN	NaN	NaN	NaN	NaN	NaN	NaN	NaN	NaN	NaN	NaN	NaN	NaN	NaN	117918	124748	NaN	NaN	NaN	NaN	151300	103881	NaN	96779.1	6849.01	NaN	NaN	NaN	0.00137865	1	1	NaN	NaN	NaN	1	1	NaN	NaN	NaN	NaN	NaN	NaN	NaN	NaN	NaN	NaN
Stmn1			NaN	NaN	NaN	NaN	NaN	NaN	NaN	NaN	NaN	NaN	NaN	NaN	NaN	NaN	NaN	NaN	NaN	861.858	NaN	3987.13	1902.11	NaN	1269.45	1966.57	4446.75	5781.7	4283.92	NaN	13651.4	3.71e-08	2	NaN	1	NaN	1	2	NaN	NaN	NaN	NaN	NaN	NaN	NaN	NaN	NaN	1	NaN
Fam129a			NaN	NaN	NaN	NaN	NaN	NaN	22648.8	22655.6	NaN	17456.3	13684.5	NaN	NaN	NaN	NaN	7548.72	5231.42	18758.5	NaN	NaN	NaN	5513.33	4510.55	7819.6	NaN	NaN	NaN	9786.02	NaN	3.46e-05	NaN	2	NaN	NaN	1	NaN	1	NaN	1	2	2	NaN	NaN	NaN	NaN	NaN	NaN
Reps1			NaN	NaN	NaN	NaN	NaN	NaN	NaN	NaN	NaN	NaN	NaN	NaN	NaN	NaN	NaN	NaN	NaN	471.431	NaN	NaN	NaN	NaN	NaN	NaN	NaN	1387.54	670.792	NaN	2734.42	5.06e-05	1	NaN	1	NaN	NaN	NaN	NaN	NaN	NaN	NaN	NaN	NaN	NaN	NaN	NaN	NaN	NaN
Ncor2			NaN	NaN	NaN	NaN	NaN	NaN	NaN	NaN	NaN	NaN	NaN	NaN	NaN	NaN	NaN	6190.99	5376.81	14419.8	NaN	1789.84	2869.28	1870.8	6148.28	2467.49	NaN	NaN	NaN	NaN	5794.84	1.82e-06	NaN	2	NaN	NaN	NaN	NaN	2	NaN	NaN	NaN	NaN	NaN	NaN	NaN	NaN	2	NaN
Tmx2			27148.1	18648.5	24714	48558.9	22627.6	9457.07	15033	16983.7	21417.7	26560.4	13998.9	12315.4	33692.3	39440.1	16581.5	20170.7	25527	19699.6	29844.9	26423.7	22984.5	20148.7	35685.4	30379.2	25326.2	17718.9	32487.2	14137.9	NaN	1.24e-09	4	4	4	4	2	4	4	2	2	4	4	3	3	3	3	4	2
Mrps14			NaN	NaN	NaN	NaN	NaN	NaN	15146.1	NaN	14057.4	NaN	15993.8	NaN	NaN	NaN	NaN	7793.09	13881.8	7495.26	NaN	2957.01	5615.18	14365.7	7875.78	NaN	NaN	1419.61	NaN	2817.27	NaN	2.94e-05	1	1	NaN	NaN	1	NaN	1	NaN	1	NaN	1	NaN	NaN	NaN	NaN	1	NaN
Rpap2			473447	735224	3943140	557116	404036	986516	736168	404778	1447800	714664	1100400	961318	2404020	905787	1486810	1032880	NaN	705512	425480	1321800	1893720	1094980	1185790	1804160	2812510	1318650	5373560	NaN	1062540	5.67e-09	1	NaN	1	1	1	1	1	1	1	1	NaN	1	1	1	1	1	1
Pafah1b3			NaN	NaN	NaN	NaN	NaN	13826.1	4772.07	9425.93	4231.69	NaN	1883.13	NaN	2447.66	NaN	3899.21	6560.32	27284.4	15744.3	NaN	8741.23	5648.14	12293.7	11130.7	11190.7	6140.9	5712.89	4408.35	3282.06	NaN	1.94e-12	4	1	3	NaN	1	3	2	1	1	1	3	3	1	NaN	1	3	NaN
Clip1			18419	NaN	12818.5	NaN	20101.8	10735.5	NaN	NaN	21653.6	16173.9	11788.7	19157.3	63331.5	NaN	13025.8	15894.5	9004.16	18687.7	NaN	12739.3	14755.7	10507.2	6367.54	16469.5	10739.9	10892.6	10733.9	15740.5	NaN	1.38e-05	5	4	4	NaN	5	4	5	3	NaN	NaN	4	NaN	NaN	NaN	6	6	NaN
Mest			12971.7	NaN	NaN	NaN	9066.83	4271.96	NaN	NaN	NaN	NaN	NaN	NaN	NaN	NaN	NaN	NaN	NaN	NaN	NaN	2754.15	NaN	2512.88	1529.21	NaN	3710.11	NaN	71528.8	NaN	NaN	1.69e-15	NaN	NaN	4	NaN	NaN	2	NaN	2	NaN	NaN	NaN	NaN	NaN	NaN	NaN	NaN	NaN
Atp6v0c			NaN	NaN	53205	101045	NaN	15387.9	33410	70873.2	44577.5	29763.3	30390.7	33211.1	NaN	98124.3	23176.3	95034.5	84646.5	21072	73533.6	51472.2	113335	60391.4	59697.1	46571.9	79137.1	187481	160034	93700.7	98849.7	3.39e-13	8	9	9	2	3	8	7	4	4	7	7	5	2	1	NaN	8	5
Nrf1			NaN	NaN	NaN	NaN	NaN	NaN	NaN	NaN	NaN	NaN	NaN	NaN	7439.11	NaN	NaN	NaN	NaN	NaN	NaN	NaN	NaN	NaN	NaN	NaN	NaN	NaN	NaN	NaN	66931.1	2.17e-10	NaN	NaN	NaN	NaN	NaN	NaN	NaN	NaN	NaN	NaN	NaN	NaN	NaN	NaN	1	NaN	NaN
Gde1			NaN	NaN	NaN	NaN	NaN	NaN	NaN	NaN	NaN	NaN	NaN	NaN	NaN	NaN	NaN	NaN	1914.32	NaN	NaN	NaN	NaN	NaN	NaN	1146.49	NaN	NaN	2211.19	NaN	36245.9	1.01e-05	NaN	1	1	NaN	NaN	NaN	NaN	NaN	NaN	NaN	NaN	1	NaN	NaN	NaN	NaN	NaN
Sult1a1			27395.3	NaN	19427.7	NaN	39704.1	23455.4	23641.8	21842.6	22134.7	28013.9	34721.9	48009	92382.4	17536.8	41439	2020.26	2661.59	2066.49	7400.31	9346.86	NaN	NaN	1586.11	2377.73	NaN	NaN	NaN	NaN	NaN	5.24e-08	NaN	1	NaN	3	6	NaN	1	6	5	6	NaN	NaN	4	3	7	NaN	5
Paip1			16217.3	8403.76	11826.3	NaN	41971.8	6346.25	10471	11937.1	21816.4	10021.8	15306.3	NaN	NaN	10871	15163.3	32351.6	21129.8	17709.6	NaN	19522	16246.2	16686	17067	7161.16	21155.3	27685.8	24053.5	20983.5	NaN	8.53e-09	2	2	2	1	2	2	2	2	2	2	2	2	1	NaN	NaN	2	1
Smtn			35869	NaN	93961.8	NaN	78209.4	12577.5	44544.8	NaN	17637.8	37957.8	31285.8	43435.4	24462	64147.4	37797.3	NaN	NaN	NaN	NaN	NaN	4902.92	17817.4	NaN	NaN	12418.1	NaN	NaN	8197.69	NaN	1.86e-06	NaN	NaN	NaN	1	3	1	NaN	2	4	NaN	2	NaN	NaN	NaN	1	1	4
Pigg			NaN	NaN	NaN	NaN	NaN	NaN	NaN	NaN	NaN	NaN	NaN	NaN	NaN	NaN	NaN	5361.66	4856.75	8301.4	NaN	9867.19	11395.1	4876.47	10675	13915.7	11577.9	11750	20145.3	7969.75	35960.3	1.45e-08	2	1	2	NaN	NaN	2	2	NaN	NaN	NaN	2	2	NaN	NaN	NaN	2	NaN
Tial1			11476.5	NaN	NaN	NaN	11397.4	7926.33	8567.69	9637.79	8345.57	6765.54	6453.7	NaN	7528.51	18542	5402.65	9131.46	13222.6	15358.3	NaN	9395.09	20354.5	18994.8	17552.6	31894	12003.1	14641	17546.1	16332.8	73687.7	5.29e-10	10	8	7	NaN	3	8	6	3	6	6	10	9	1	NaN	2	8	2
Serpina3i			NaN	NaN	NaN	NaN	NaN	NaN	NaN	32637.7	NaN	NaN	NaN	NaN	NaN	NaN	NaN	10553.3	7388.67	25509.1	NaN	13410.4	15430.7	25440.4	18288.4	16248.5	28517.4	9339.62	36021	18467.2	27107.6	5.27e-09	1	1	1	NaN	NaN	1	1	NaN	NaN	2	1	2	NaN	NaN	NaN	1	NaN
Mrpl3			NaN	NaN	NaN	NaN	NaN	5005.25	5843.02	NaN	NaN	NaN	NaN	NaN	NaN	NaN	4352.13	3354.42	5203.07	NaN	NaN	4198.2	2371.96	5729.18	4541.64	NaN	NaN	NaN	6495.04	1131.07	NaN	1.27e-05	NaN	2	1	NaN	2	NaN	2	1	2	NaN	2	2	1	NaN	NaN	1	NaN
Akr1b10			NaN	NaN	NaN	NaN	NaN	NaN	NaN	NaN	NaN	NaN	NaN	NaN	NaN	NaN	NaN	1643.93	NaN	3453.21	NaN	2494.56	1946.78	2561.69	NaN	4307.37	3483.94	23391.4	NaN	3571.81	NaN	1.68e-06	3	NaN	NaN	NaN	NaN	2	2	NaN	NaN	NaN	2	NaN	NaN	NaN	NaN	3	NaN
Napg			10362.6	5247.4	5081.45	NaN	NaN	5329.88	7056.32	12910.6	6174.35	8017.29	6058.53	7238.04	7111.56	6946.1	7790.75	4518.76	6976.53	5745.9	NaN	5240.39	NaN	7078.01	4463.31	13283.5	4345.09	6321.52	NaN	5427.87	31948.8	2.26e-07	1	1	NaN	NaN	1	1	1	1	1	1	1	2	NaN	NaN	1	NaN	1
Farp2			NaN	NaN	NaN	NaN	NaN	54470.2	NaN	NaN	NaN	NaN	NaN	NaN	NaN	NaN	NaN	6940.1	9829.75	3704.09	NaN	5710.18	6153.36	5655.45	7018.94	7511.64	8437.86	7545.51	8036.75	7365.55	NaN	1.63e-05	2	3	2	NaN	1	3	3	2	NaN	NaN	3	1	NaN	NaN	NaN	3	NaN
Tia1			NaN	NaN	NaN	NaN	NaN	NaN	NaN	NaN	NaN	NaN	NaN	NaN	NaN	NaN	NaN	NaN	1270.51	NaN	NaN	NaN	NaN	1908.12	NaN	2232.43	NaN	NaN	NaN	NaN	NaN	0.000611652	NaN	1	NaN	NaN	NaN	NaN	NaN	NaN	NaN	NaN	NaN	1	NaN	NaN	NaN	NaN	NaN
Get4			20079.2	30543.3	NaN	NaN	36328.6	15492.3	NaN	17472.5	NaN	NaN	NaN	NaN	35609.4	NaN	19985	14917.9	26588.9	18592.2	NaN	16060.6	15890	18700.2	22370.8	12590.3	19149.2	19825	15973.7	14564.6	110166	1.14e-08	1	1	1	NaN	1	1	1	1	NaN	1	1	1	NaN	NaN	1	1	NaN
Mfn1			NaN	NaN	NaN	NaN	NaN	NaN	NaN	NaN	NaN	NaN	NaN	NaN	NaN	NaN	NaN	NaN	7098.44	NaN	19649.4	NaN	7928.21	NaN	5642.57	8274.53	7224.3	7306.59	5540.51	5719.61	NaN	2.39e-05	1	1	1	NaN	NaN	1	NaN	NaN	NaN	NaN	1	NaN	NaN	1	NaN	1	NaN
Tmem132a			NaN	NaN	NaN	NaN	NaN	NaN	NaN	NaN	NaN	NaN	NaN	NaN	NaN	NaN	NaN	6416.8	5077.06	4575.02	NaN	13140.1	10635.4	7655.02	2646.65	6415.38	6289.35	1900.3	NaN	2951.83	NaN	3.12e-06	1	1	NaN	NaN	NaN	1	1	NaN	NaN	NaN	1	1	NaN	NaN	NaN	1	NaN
Epn1;Epn1;Epn1;Epn1;Epn3			NaN	NaN	NaN	NaN	NaN	NaN	NaN	NaN	NaN	NaN	NaN	NaN	NaN	NaN	NaN	7759.07	2435.31	NaN	NaN	NaN	3177.13	NaN	NaN	12048	NaN	NaN	NaN	6360.38	12813.6	0.000108469	NaN	1	NaN	NaN	NaN	NaN	1	NaN	NaN	NaN	1	NaN	NaN	NaN	NaN	1	NaN
1700074P13Rik			1426910	1798400	2846630	739470	1564450	567613	474502	175239	730101	329055	433912	1530990	NaN	949971	325834	222456	52388.5	143523	182700	176381	83089.8	124277	170613	24588.9	40107.2	19148	26774.8	17729.1	NaN	1.06e-16	2	4	2	4	4	3	4	4	4	4	2	4	3	3	NaN	4	4
Dnase2a;Dnase2			NaN	NaN	NaN	NaN	NaN	NaN	NaN	NaN	NaN	NaN	NaN	NaN	NaN	NaN	NaN	NaN	NaN	NaN	NaN	NaN	NaN	NaN	NaN	3845.1	NaN	NaN	NaN	NaN	NaN	0.000194015	NaN	NaN	NaN	NaN	NaN	NaN	NaN	NaN	NaN	NaN	NaN	NaN	NaN	NaN	NaN	NaN	NaN
Ndufb5			79607.2	214306	147758	385769	93380.1	36616.1	220482	73081.5	133366	140482	49202.7	NaN	65766	182973	54332.6	50903	46928.1	40505.1	163933	31131.4	22046.1	42105.7	52693.1	27857.5	11372.8	17362.3	22427.7	10125.2	132899	2.45e-13	1	2	2	1	2	1	2	2	2	2	1	2	1	1	2	2	2
Ces1b			380648	346009	228387	93530.3	147141	90476.8	132703	152199	187884	64315.5	89621.8	159243	228498	134539	87785.2	33876.4	26128.7	52723	58218.2	33378.9	26327.9	17507.2	43204	5872.01	25327.1	40865.4	19723.8	27116.2	NaN	1.67e-17	4	2	2	1	2	3	1	2	2	4	4	1	1	1	1	3	3
Sec11c			NaN	NaN	NaN	NaN	NaN	NaN	NaN	7955.91	1917.82	2295.37	2474.02	NaN	NaN	NaN	NaN	8649.21	11029.6	14631.8	NaN	18225.5	11177.4	6408.66	11490.4	19881.3	14526	12031	16386.1	7087.28	NaN	4.02e-06	2	2	2	NaN	2	2	2	NaN	NaN	2	2	2	NaN	NaN	NaN	2	NaN
Zc3hav1			30972.5	35851.7	35977.2	NaN	25674.8	NaN	NaN	4356.65	17161	11285.7	26050.9	34103.1	NaN	NaN	21441.7	27092.4	24255.5	41460.5	NaN	21031	5920.58	31872	28994.1	6789.75	5634.18	NaN	NaN	10756.4	NaN	3.32e-07	NaN	4	NaN	NaN	4	4	6	NaN	NaN	4	4	5	NaN	NaN	NaN	5	NaN
Eps8			72926.2	NaN	45997.6	NaN	66425.4	15683.3	18663.4	NaN	47864.8	29748.4	29397.5	55954.2	98212.2	23096.3	23915.2	NaN	NaN	12982.7	NaN	NaN	NaN	NaN	NaN	7041.06	NaN	9737.44	6114.31	NaN	NaN	8.1e-08	1	NaN	1	NaN	1	NaN	NaN	1	1	NaN	NaN	NaN	NaN	NaN	1	NaN	1
Rbm33			NaN	NaN	NaN	NaN	NaN	NaN	NaN	NaN	NaN	NaN	NaN	NaN	NaN	NaN	NaN	5127.14	4637.97	7791.86	NaN	4164.77	9010.61	8256.51	9681.52	2068.91	NaN	2460.06	3090.56	1440.39	18173	2.55e-07	1	1	1	NaN	1	NaN	1	NaN	NaN	NaN	1	NaN	NaN	NaN	NaN	1	NaN
Dpf2			NaN	NaN	NaN	NaN	NaN	NaN	NaN	6461.96	NaN	NaN	12285.5	NaN	NaN	NaN	NaN	6744.67	9093.15	5503.3	NaN	12542.5	12356	6973.86	9317.73	20202.4	13979.9	16204	13948.1	18728.2	NaN	9.15e-05	1	3	1	NaN	NaN	2	3	NaN	NaN	1	2	1	NaN	NaN	NaN	2	NaN
Tmod4			NaN	NaN	NaN	40157.6	NaN	NaN	NaN	NaN	NaN	NaN	NaN	NaN	NaN	NaN	NaN	NaN	NaN	NaN	5755.82	NaN	NaN	NaN	NaN	NaN	NaN	NaN	NaN	NaN	NaN	2.01e-06	NaN	NaN	NaN	1	NaN	NaN	NaN	NaN	NaN	NaN	NaN	NaN	1	1	NaN	NaN	NaN
Armc10			NaN	NaN	21908	NaN	NaN	18030.9	13107.8	14018.4	21383.3	13700.3	10140.5	NaN	35343.5	18411.8	13823.9	11810.8	15025.3	14842.4	NaN	17317.2	14902.4	14930.5	16383.6	18689.7	15005.6	18244	16640.8	13984.6	91323.9	3.19e-11	3	4	3	NaN	3	3	4	2	2	3	4	3	NaN	NaN	2	5	2
Esam			NaN	NaN	13054.2	NaN	12649.5	13723.6	16040.1	9155.53	28073.3	20022.3	17113.8	NaN	22354.1	NaN	22476.4	6527.46	NaN	8089.38	NaN	6503.4	NaN	4300.69	5384.68	19994.7	NaN	NaN	NaN	NaN	NaN	0.000146503	NaN	NaN	NaN	NaN	2	NaN	1	2	2	1	NaN	NaN	NaN	NaN	2	NaN	NaN
Pex5			NaN	NaN	NaN	NaN	NaN	4233.35	NaN	7854.76	NaN	NaN	4146.96	NaN	NaN	NaN	NaN	4909.16	12456.8	8466.74	NaN	10253.8	9134.83	11903.2	10602.6	6460.22	10917.8	12384.1	14202.5	7782.35	NaN	4.75e-06	2	3	2	NaN	1	4	3	1	NaN	1	4	3	NaN	NaN	NaN	3	NaN
Vps29			40317.8	37974.7	55095.8	NaN	30413.5	7916.51	8487.08	31489.1	31037	16782.5	10964.2	44191.8	19828.4	17990.1	20909.9	7648.23	12176.3	6946.74	NaN	7624.78	12331.4	7760.39	5757.04	18855.4	10935.6	14999.3	13407.7	17251.2	NaN	3.11e-14	6	4	7	NaN	4	9	7	5	5	4	8	7	4	NaN	4	9	4
Use1			NaN	NaN	NaN	NaN	NaN	6222.47	NaN	NaN	NaN	NaN	6351.65	NaN	NaN	NaN	6762.94	7845.94	6708.35	7374.86	NaN	6792.44	6187.98	NaN	7026.16	8113.97	7323.17	NaN	10903.3	6334.94	NaN	0.000546838	NaN	1	1	NaN	NaN	1	1	1	NaN	NaN	1	NaN	NaN	NaN	NaN	1	NaN
Cryzl1			NaN	NaN	NaN	NaN	NaN	3919.49	NaN	4120.69	NaN	NaN	3143.98	NaN	6241.93	NaN	5574.65	1718.62	5597.95	NaN	NaN	NaN	6821.31	5155.6	5562.66	6018.95	6027.85	11041.5	6139.71	7891.55	61925.7	2.81e-07	1	1	1	NaN	1	1	1	1	NaN	1	1	1	NaN	NaN	1	1	NaN
Bin2			NaN	NaN	NaN	NaN	NaN	NaN	NaN	5972.43	NaN	NaN	NaN	NaN	NaN	NaN	NaN	NaN	NaN	NaN	NaN	NaN	NaN	NaN	1017.41	4701.35	NaN	NaN	NaN	6179.98	NaN	1.76e-07	NaN	NaN	NaN	NaN	NaN	NaN	NaN	NaN	NaN	2	1	NaN	NaN	NaN	NaN	NaN	NaN
Tmem214			33259.3	NaN	14437	NaN	19727	10388.9	7519.11	6549.98	7055.66	NaN	21028.7	20010.3	42181.4	12755.6	18667.5	43953.1	30542.3	37436.7	30891.5	27514.4	25344.3	47965.1	41119.1	30143.3	22682.1	17167.7	32404.7	15767	124572	3.29e-11	8	11	11	NaN	8	9	11	8	3	5	8	10	NaN	2	4	11	2
Pi16			11149.2	NaN	14005.8	NaN	11528.5	6879.41	11143.1	18088	18629.7	16922.1	19830.9	13756.2	13888.7	21925.1	7246.16	4956.44	3069.83	7615.6	NaN	NaN	NaN	4648.3	4397.86	NaN	3427.04	NaN	NaN	2724.49	NaN	9.97e-08	NaN	1	NaN	NaN	1	1	1	1	1	2	1	1	1	NaN	1	NaN	1
Cops7b			NaN	NaN	NaN	NaN	NaN	NaN	NaN	NaN	NaN	NaN	NaN	NaN	NaN	NaN	NaN	NaN	NaN	NaN	NaN	NaN	1789.25	NaN	871.072	1195.25	NaN	2024.47	NaN	NaN	13081.2	1.24e-05	1	NaN	NaN	NaN	NaN	NaN	NaN	NaN	NaN	NaN	NaN	NaN	NaN	NaN	NaN	1	NaN
Fmr1			40203.1	22057.1	29380.1	NaN	39412.5	11227.6	8205.86	7040.31	20244.1	18603.2	19644.8	24279.1	33928.7	9689.14	20718.1	10843.1	21731.2	17947.3	8990.46	10243.1	16742	12509.5	15495.5	10436.9	7482.29	8363.61	8552.59	7915.27	NaN	7.52e-09	1	1	1	1	1	1	1	1	1	1	1	1	1	1	1	1	1
Ptpn2			NaN	NaN	NaN	NaN	NaN	11959.4	NaN	NaN	NaN	NaN	NaN	NaN	NaN	NaN	NaN	12824.7	11707.8	15536.4	NaN	12577	11623.8	14135.9	13638.6	13797.9	15138.7	11955.2	10615	14520.5	NaN	4.46e-10	4	3	4	NaN	2	3	3	1	NaN	NaN	4	2	NaN	NaN	NaN	3	NaN
Klc3			NaN	NaN	NaN	NaN	NaN	5287.6	NaN	NaN	NaN	NaN	NaN	NaN	NaN	NaN	NaN	4290.19	5988.1	4111.79	NaN	5098.53	3576.71	10135.8	6625.59	8573.04	NaN	3284.12	NaN	6336.25	NaN	1.51e-08	3	3	NaN	NaN	1	NaN	2	1	NaN	NaN	2	2	NaN	NaN	NaN	2	NaN
Eif2b4			61546.4	51375.8	23842.2	NaN	40579	9489.51	14633	9687.1	22595.9	11543.7	14706.3	35454.8	NaN	17852.7	16260.3	14000.6	17097.7	14024.9	NaN	7585.96	34284.4	15642.9	15381.9	8068.04	6935.32	7235.98	NaN	6508.15	NaN	7.93e-12	7	11	NaN	NaN	6	8	11	7	4	1	7	9	NaN	NaN	NaN	12	1
Akt1			NaN	NaN	NaN	NaN	NaN	NaN	NaN	5723.69	NaN	NaN	NaN	NaN	NaN	NaN	5650.57	4594.59	5764.78	4850.62	NaN	3212	6086.56	8940.35	5491.37	5602.15	7748.6	7265.34	7285.81	6134.38	NaN	1.14e-05	1	1	1	1	NaN	1	1	NaN	NaN	1	1	1	NaN	NaN	NaN	1	NaN
Snx3			51958.5	57578.4	75313	NaN	81320.3	15038.7	16234.8	21658.4	35078.5	27627	28853.6	40543.9	NaN	24679.1	13628.6	8729.01	12683.1	21471.3	14500.3	6295.36	11838.2	12307.4	7922.22	17804.3	11555.4	13055.3	NaN	11981.8	NaN	4.23e-09	2	2	NaN	1	1	2	2	2	1	1	2	3	NaN	1	NaN	2	1
Sumo2			189414	127334	232480	131825	145908	60587.7	79599.2	58800.5	133198	73938.2	120061	174975	93231.9	116714	83696.9	36460.4	18863.4	24238.5	120925	34617.6	29135.9	18040.5	46187.6	65036.8	42629.1	37211.1	33426.6	29502.4	254997	2.39e-19	3	4	4	1	1	3	3	3	2	4	4	2	2	1	3	3	1
Gsk3a			13419.9	15987.6	NaN	NaN	13404	14709.8	13135.9	8603.23	7057.93	NaN	15256.5	13500.7	NaN	NaN	12255.8	16577.4	20421.7	16292.7	5278.11	10095.7	11466.5	23635.8	17864.4	10947.8	11952.9	14305.7	13064.5	11836.2	NaN	4.91e-07	2	2	2	NaN	2	2	2	2	2	2	2	2	1	1	NaN	2	NaN
Osbpl1a			NaN	NaN	NaN	NaN	NaN	15691.8	10684.7	6818.13	18574.8	10249.2	8573.14	NaN	NaN	11608.8	15205.7	8855.89	12353	8129	3124.9	7577.85	7800.71	13086	9551.96	16222.1	8792.15	7179.93	5186	13959	NaN	5.84e-10	3	2	3	1	2	3	3	2	2	2	2	2	2	1	NaN	3	2
Slc39a6			NaN	NaN	NaN	NaN	NaN	NaN	NaN	NaN	NaN	NaN	NaN	NaN	NaN	NaN	NaN	NaN	NaN	NaN	NaN	NaN	NaN	NaN	NaN	NaN	38342.4	NaN	22919.3	27754.9	NaN	0.000739418	NaN	NaN	1	NaN	NaN	1	NaN	NaN	NaN	NaN	1	NaN	NaN	NaN	NaN	NaN	NaN
Babam2			NaN	NaN	NaN	NaN	NaN	NaN	NaN	NaN	NaN	NaN	5993.76	NaN	NaN	NaN	8798.33	NaN	NaN	NaN	NaN	NaN	7869.94	NaN	NaN	3548.67	10421	10331.5	6322.98	10818.6	NaN	7.96e-05	1	NaN	1	NaN	1	1	NaN	NaN	NaN	NaN	1	NaN	NaN	NaN	NaN	1	NaN
Gls			NaN	NaN	NaN	NaN	NaN	5980.41	NaN	17228.1	NaN	NaN	5616.43	NaN	NaN	NaN	4568.02	9669.92	8335.26	9516.57	NaN	6781.02	5870.68	7669.3	9297.44	7954.84	6760.68	5315.68	4281.2	6887.85	65147.3	1.91e-13	1	3	2	NaN	3	2	4	3	NaN	4	3	4	NaN	NaN	NaN	4	NaN
Gls			NaN	NaN	NaN	NaN	NaN	NaN	NaN	NaN	NaN	NaN	NaN	NaN	NaN	NaN	NaN	NaN	7476.25	NaN	NaN	NaN	NaN	NaN	NaN	4430.28	4892.9	NaN	5335.17	NaN	NaN	1.18e-05	NaN	1	1	NaN	NaN	1	NaN	NaN	NaN	NaN	NaN	NaN	NaN	NaN	NaN	NaN	NaN
Pdcd5			9170.07	NaN	NaN	NaN	NaN	NaN	8355.59	13073.6	NaN	6873.57	NaN	NaN	NaN	NaN	NaN	NaN	NaN	NaN	NaN	5982.38	NaN	NaN	1564.87	NaN	7884.86	5055.59	1947.21	3584.99	94742.3	1.11e-06	2	NaN	1	NaN	2	2	NaN	NaN	2	2	1	2	NaN	NaN	NaN	NaN	NaN
Cnn2			NaN	NaN	58287	NaN	58632.5	16341.7	18521	43881.9	22873.2	11932	8555.08	39362.8	76805.5	10763	21014.2	13187.7	8304.58	9288.81	NaN	10868	5018.69	9880.27	8541.71	9310.38	10552.9	11171.9	11277.2	9118.56	11031.8	6.47e-09	5	2	4	1	2	4	1	1	1	3	5	2	NaN	NaN	1	3	2
Arhgap45			NaN	NaN	NaN	NaN	NaN	NaN	NaN	15333.8	NaN	NaN	658.127	NaN	NaN	NaN	NaN	940.554	NaN	5847.05	NaN	8872.87	1259.57	748.892	NaN	1382.47	1344.27	NaN	NaN	678.36	NaN	1.55e-08	NaN	NaN	NaN	NaN	3	1	1	NaN	NaN	3	1	NaN	NaN	NaN	NaN	1	NaN
Slmap			NaN	NaN	NaN	NaN	10520.7	5183.07	7668	NaN	9042.36	9877.71	11373.7	NaN	9795.73	NaN	9589.07	5797.36	10474.5	8995.44	NaN	6615.46	5874.9	8958.62	7406.6	9639.72	6528.38	3784.61	6303.44	3888.32	NaN	3.16e-05	1	1	1	NaN	1	1	1	1	1	NaN	1	1	1	NaN	1	1	NaN
Acad12			85462.5	72534	101358	NaN	101702	38166.5	125543	65826.3	70846.8	99900.5	77907.1	80267.7	NaN	72520.8	74540.6	14109.2	10792.2	11395.4	NaN	17812.7	15273.6	19448.3	14031.1	16970.1	NaN	NaN	NaN	8443.28	NaN	5.59e-06	NaN	3	NaN	NaN	3	NaN	2	3	3	3	2	2	1	NaN	NaN	1	3
Dnajc13			NaN	NaN	NaN	NaN	NaN	2964.93	2140.98	11673.3	11947.5	8033.94	8329.46	NaN	17205.5	NaN	NaN	6615.05	9944.51	9286.71	NaN	5114.3	5241.38	7244.93	4701.19	3857.13	8176.13	3719.01	4423.36	4997.68	24399.4	5.79e-08	7	11	7	2	4	11	10	5	2	9	11	10	1	NaN	3	9	NaN
Tmem41b			NaN	NaN	NaN	NaN	NaN	NaN	NaN	NaN	NaN	NaN	NaN	NaN	NaN	NaN	NaN	2217.05	4516.07	1694.77	NaN	NaN	4138.09	3595.04	3019.99	3253.63	2509.73	NaN	6566.38	NaN	NaN	0.000560407	NaN	1	1	NaN	NaN	1	1	NaN	NaN	NaN	NaN	1	NaN	NaN	NaN	1	NaN
Kdelc1			NaN	NaN	NaN	NaN	NaN	NaN	NaN	NaN	NaN	NaN	NaN	NaN	NaN	NaN	NaN	1431.46	3344.33	2135.45	NaN	NaN	3253.5	2417.28	1441.19	3220.29	2757.49	NaN	4230.71	NaN	NaN	5.68e-05	NaN	1	1	NaN	NaN	1	1	NaN	NaN	NaN	NaN	1	NaN	NaN	NaN	1	NaN
Fbxo22			NaN	NaN	NaN	NaN	NaN	NaN	NaN	16297	NaN	NaN	NaN	NaN	NaN	NaN	NaN	8681.22	11723.8	12007.4	NaN	16935.4	14412	13088.1	15801.3	14441.2	17654.5	12740.3	8590.82	13364.4	NaN	0.000244432	1	1	1	NaN	NaN	1	1	NaN	NaN	1	1	1	NaN	NaN	NaN	1	NaN
Pold1			NaN	NaN	NaN	NaN	NaN	3247.25	NaN	2203.86	NaN	NaN	2064.91	NaN	NaN	NaN	1191.12	5646.69	10612.6	4815.51	NaN	6084.83	11415.2	7816.1	10130.1	6007.87	5040.26	NaN	7633.89	NaN	NaN	2.85e-08	NaN	3	3	NaN	1	4	2	1	NaN	1	NaN	4	NaN	NaN	NaN	4	NaN
Abhd12			41510.5	28195.8	29443.9	NaN	38761.4	35367.5	7299.77	19180.9	31513.5	27056.9	35292.9	11181	8730.7	23660.5	11255.3	33126.1	27690.5	30084.9	15447.8	NaN	12294.5	31574	27121.6	22528.6	16358.4	3859.28	16188	12372.8	NaN	1.51e-08	4	6	7	NaN	4	6	6	5	3	6	7	6	3	2	1	6	2
Tmem126a			8183.39	49778	NaN	41351.1	18428.9	14303	37194.5	12689.7	12859.4	29700.7	17271	NaN	NaN	27757.5	16625.7	17777.9	17592.8	11154.4	21224.2	12482.4	12389	14515.7	15340.3	18996.8	12662.8	7918.36	20471.9	6916.3	NaN	4.02e-09	1	1	1	1	1	1	1	1	1	1	1	1	1	1	NaN	1	1
Rsbn1			NaN	NaN	NaN	NaN	NaN	NaN	NaN	NaN	NaN	NaN	NaN	NaN	NaN	NaN	NaN	3232.71	2070.51	4393.09	NaN	NaN	7576.23	5899.9	4835.08	NaN	4947.33	NaN	NaN	2133.83	NaN	5.93e-05	NaN	1	NaN	NaN	NaN	1	1	NaN	NaN	NaN	1	NaN	NaN	NaN	NaN	1	NaN
Sepsecs			296585	537792	370389	NaN	170207	122949	204314	55538	110631	102097	94356.1	136754	NaN	48686	50741.7	68841.2	31731.4	82698.7	102203	68940.7	14905.4	41002.3	45921.9	171600	30243.8	17420.5	15047.9	16604.7	7350.59	1.51e-15	2	2	2	1	2	2	2	2	2	2	2	2	2	1	NaN	2	2
Cfh			148848	86690.9	114062	28447.4	91586.5	51943.6	55303.2	30631.1	122929	110987	42957.9	127535	226793	54622.2	56727.2	7835.38	9121.58	14864.7	22060.2	8078.75	15179.5	10248.9	30805.8	11945.7	18116.3	13453.5	10666.5	9539.98	NaN	2.6e-13	5	4	6	4	8	5	4	6	6	5	5	4	4	2	5	8	7
Pkn1			NaN	NaN	NaN	NaN	NaN	1475.56	NaN	6612.95	NaN	2856.82	NaN	NaN	NaN	NaN	NaN	5467.36	3556.1	3553.3	NaN	2120.48	4800.7	5389.03	3573.84	2897.07	5311.39	5880.46	NaN	6325.24	25534.4	5.89e-06	2	3	NaN	NaN	NaN	2	2	1	NaN	1	2	1	NaN	NaN	NaN	2	NaN
Entpd1			NaN	NaN	NaN	NaN	NaN	NaN	12301.9	16134.5	NaN	NaN	NaN	NaN	NaN	12750.1	12635.3	11408.7	12097.9	15197.8	NaN	NaN	10849.1	10973.1	8265.38	NaN	NaN	NaN	NaN	13265.3	NaN	0.000313197	NaN	1	NaN	NaN	1	NaN	1	NaN	1	1	1	1	NaN	NaN	NaN	1	1
Pi4kb			NaN	NaN	NaN	NaN	NaN	NaN	NaN	943.984	NaN	NaN	NaN	NaN	NaN	NaN	NaN	1120.32	971.092	1409.34	NaN	1582.02	1649.17	1247.8	1006.7	1607.8	2403.9	3395.1	3988.23	3308.13	NaN	3.09e-05	2	1	2	NaN	NaN	1	1	NaN	NaN	1	2	1	NaN	NaN	NaN	1	NaN
Atp11a			NaN	NaN	NaN	NaN	NaN	NaN	NaN	NaN	NaN	NaN	NaN	NaN	NaN	NaN	NaN	6611.86	7238.27	5319.25	NaN	7753.83	7564.94	12689.6	6755.12	5503.88	10895.8	14950.8	13007.2	7574.5	NaN	2.01e-05	1	1	1	NaN	NaN	1	1	NaN	NaN	NaN	1	1	NaN	NaN	NaN	1	NaN
Pbx1			NaN	NaN	NaN	NaN	NaN	NaN	NaN	NaN	NaN	NaN	NaN	NaN	NaN	NaN	NaN	NaN	NaN	NaN	NaN	NaN	NaN	NaN	NaN	NaN	2680	NaN	2736.78	2295.64	NaN	1.72e-05	NaN	NaN	1	NaN	NaN	1	NaN	NaN	NaN	NaN	1	NaN	NaN	NaN	NaN	NaN	NaN
Ccdc85a			NaN	NaN	NaN	NaN	NaN	NaN	NaN	NaN	NaN	NaN	NaN	NaN	NaN	NaN	NaN	NaN	22098.4	NaN	NaN	NaN	NaN	NaN	NaN	3860.23	NaN	NaN	NaN	NaN	NaN	0.00116538	NaN	1	NaN	NaN	NaN	NaN	NaN	NaN	NaN	NaN	NaN	1	NaN	NaN	NaN	NaN	NaN
Tbc1d4			NaN	NaN	34499	NaN	28207.8	14425.7	NaN	5742.73	NaN	NaN	19078.3	NaN	21634.8	NaN	NaN	20010.6	23190.1	23017.3	NaN	21469.5	16333.7	25996.4	21383.8	17303.5	17332.3	9059.19	12931.9	14124.2	NaN	3.82e-10	3	4	3	NaN	2	4	4	3	NaN	2	4	4	1	NaN	1	4	NaN
Selenop			NaN	NaN	NaN	NaN	NaN	NaN	NaN	NaN	NaN	NaN	NaN	NaN	NaN	NaN	NaN	NaN	NaN	NaN	NaN	7662.13	NaN	NaN	NaN	NaN	NaN	NaN	NaN	NaN	27780.3	3.26e-05	NaN	NaN	NaN	NaN	NaN	NaN	NaN	NaN	NaN	NaN	NaN	NaN	NaN	NaN	NaN	NaN	NaN
Tmbim6			28691.4	32366.6	27331	57735.7	40951.5	13480.1	23631.6	11164	55848.1	14445.6	18408.8	20132.6	37655.6	25838.2	18966	26612.8	21982.2	13388.7	24959.4	13980.6	33677	14122.8	15829.3	27524.1	21555.1	15031.8	45327.5	11840.7	30872.1	9.12e-15	4	4	4	2	NaN	3	3	1	1	2	4	2	1	2	1	4	2
Ctc1			NaN	NaN	NaN	NaN	NaN	NaN	NaN	1393.89	NaN	NaN	NaN	NaN	NaN	NaN	NaN	1819.34	1006.78	1675.5	NaN	2270.24	5778.88	1998.41	NaN	NaN	4735.9	3299.52	7012.74	5345.68	NaN	5.68e-08	1	1	1	NaN	NaN	1	1	NaN	NaN	1	1	1	NaN	NaN	NaN	1	NaN
Tle3			NaN	NaN	NaN	NaN	7901.96	12674.3	7009.19	11629	6548.6	NaN	NaN	NaN	NaN	NaN	7164.35	11883.5	10877.4	9350.53	NaN	10404.3	NaN	13897.1	15535.8	6907.78	12161.9	10646.8	14255.5	10499.5	NaN	2.19e-05	2	2	2	NaN	NaN	2	2	2	1	2	2	1	NaN	NaN	NaN	NaN	NaN
Adck5			NaN	NaN	NaN	NaN	NaN	NaN	NaN	NaN	NaN	NaN	NaN	NaN	NaN	NaN	NaN	3144.68	NaN	NaN	NaN	1056.37	4197.58	1675.18	2145.32	3291.14	3135.01	1935.96	9601.8	2173.27	NaN	8.1e-09	4	NaN	4	NaN	NaN	4	2	NaN	NaN	NaN	3	4	NaN	NaN	NaN	4	NaN
Kcnab2			NaN	NaN	NaN	NaN	NaN	NaN	NaN	2952.53	NaN	NaN	NaN	NaN	NaN	NaN	NaN	NaN	NaN	994.439	NaN	861.925	NaN	NaN	NaN	NaN	6265.25	NaN	NaN	5719.44	1653.82	8.78e-06	NaN	NaN	NaN	NaN	NaN	2	NaN	NaN	NaN	1	2	1	NaN	NaN	NaN	NaN	NaN
Tmem167;Tmem167a;Tmem167a			NaN	NaN	NaN	NaN	NaN	1192.08	2488.22	2013.2	3743.28	NaN	1928.92	NaN	NaN	NaN	NaN	2344.89	1600.71	1393.7	4000.53	3276.14	4993.63	2047.14	1655.45	4360.17	11058.4	7376.4	10776.5	4570.97	6227.79	1.63e-08	1	1	1	1	NaN	1	1	1	1	1	1	1	NaN	1	NaN	1	NaN
Hspa4l			NaN	NaN	NaN	NaN	11914.2	7881.2	13522.6	12742	11492	NaN	8993.19	NaN	7419.77	12118.6	11230.1	13779.3	14313.2	14845.6	NaN	11672.5	14779.4	19672.6	16686.1	19428.2	14650.1	12080.9	14313.8	10896.9	NaN	7.26e-06	2	2	2	NaN	2	2	2	1	1	2	2	2	NaN	NaN	1	2	1
Ephb3			NaN	NaN	NaN	NaN	NaN	NaN	NaN	NaN	NaN	NaN	NaN	NaN	NaN	NaN	NaN	NaN	NaN	NaN	NaN	NaN	14530.5	NaN	NaN	NaN	10011.8	15972.8	19373.8	10990.9	NaN	0.000538166	1	NaN	1	NaN	NaN	1	NaN	NaN	NaN	NaN	1	NaN	NaN	NaN	NaN	1	NaN
Tmem120b			NaN	29710.3	NaN	NaN	25728.1	13071.3	NaN	15939.3	30931.2	46947.8	34891.7	NaN	NaN	74684.4	31344.7	2031.31	1896.72	4286.56	NaN	12517.6	NaN	NaN	NaN	2404.65	1670.82	NaN	2141.64	NaN	NaN	4.73e-06	NaN	2	3	1	3	1	2	3	NaN	3	NaN	3	NaN	NaN	NaN	NaN	4
Wdr26			NaN	NaN	NaN	NaN	4569.9	6895.45	NaN	10160.9	NaN	5019.87	4997.35	NaN	1437.38	NaN	NaN	9791.09	11670.3	10342.5	NaN	10428.6	10883.5	10958.9	8782.36	11294.9	13520.8	14250	14341	12573.9	NaN	1.38e-07	2	2	2	NaN	1	2	2	1	NaN	1	2	2	1	NaN	1	2	NaN
Nos1ap			NaN	NaN	NaN	NaN	NaN	NaN	NaN	NaN	NaN	NaN	NaN	NaN	NaN	NaN	NaN	NaN	NaN	NaN	NaN	NaN	NaN	NaN	NaN	NaN	NaN	NaN	NaN	NaN	9850.83	0.000259723	NaN	NaN	NaN	NaN	NaN	NaN	NaN	NaN	NaN	NaN	NaN	NaN	NaN	NaN	NaN	NaN	NaN
Rrnad1			NaN	NaN	NaN	NaN	NaN	NaN	NaN	NaN	NaN	NaN	NaN	NaN	NaN	NaN	72738.9	NaN	NaN	NaN	NaN	NaN	NaN	NaN	NaN	NaN	NaN	NaN	NaN	NaN	NaN	0.000953408	NaN	NaN	NaN	NaN	NaN	NaN	NaN	NaN	NaN	NaN	NaN	NaN	NaN	NaN	NaN	NaN	NaN
Pcmt1			11975.1	NaN	NaN	NaN	43131.1	17289.3	5049.22	9966.33	NaN	16768.4	6312.3	34344.4	88902.4	NaN	14767	6632.01	5610.68	6377.41	6822.35	9793.24	NaN	6812.24	6126.88	15453.6	9124.79	13572.1	NaN	11690.8	45165.7	2.8e-08	5	4	NaN	NaN	2	5	4	5	3	4	5	5	1	2	4	NaN	NaN
Sh2d6			NaN	NaN	NaN	NaN	NaN	NaN	NaN	NaN	NaN	NaN	NaN	NaN	NaN	NaN	NaN	NaN	NaN	NaN	NaN	NaN	NaN	NaN	NaN	NaN	NaN	NaN	NaN	NaN	NaN	0.00200367	NaN	NaN	NaN	NaN	NaN	NaN	NaN	NaN	NaN	NaN	NaN	1	NaN	NaN	NaN	NaN	NaN
Kif2a			9284.89	NaN	19972.2	NaN	13470.2	12009.5	11399	9389	11415.9	8551.18	15550.2	15316.5	22131.1	NaN	11626	10633.4	12270.2	10658.3	NaN	8245.44	7427.8	8134.3	10202.3	5850.9	7613.91	6376.79	6935.24	5636.68	NaN	6.61e-08	1	1	1	NaN	1	1	1	1	1	1	1	1	NaN	NaN	1	1	NaN
Lmo7			NaN	NaN	NaN	NaN	NaN	NaN	NaN	NaN	NaN	NaN	NaN	NaN	NaN	NaN	NaN	NaN	NaN	NaN	36660.6	NaN	NaN	NaN	NaN	NaN	NaN	NaN	NaN	NaN	NaN	0.00106248	NaN	NaN	NaN	NaN	NaN	NaN	NaN	NaN	NaN	NaN	NaN	NaN	NaN	1	NaN	NaN	NaN
Nae1			NaN	NaN	NaN	NaN	NaN	13120.1	NaN	14894.7	9541.16	NaN	NaN	NaN	13941.6	NaN	NaN	8624.05	11857.6	15212.1	NaN	NaN	10134.6	13459.6	12853.5	11486.9	17004.6	18326.5	9836.48	12069	49165.6	8.42e-09	5	5	5	NaN	3	6	7	2	NaN	4	6	5	NaN	NaN	1	5	NaN
Urb1			NaN	NaN	NaN	NaN	NaN	NaN	NaN	NaN	NaN	NaN	NaN	NaN	NaN	NaN	NaN	858.318	2312.11	NaN	NaN	NaN	2274.2	1229.58	1525.27	1842.65	1627.15	1323.01	1173.57	1534.63	7589.21	1.17e-05	1	1	1	NaN	NaN	1	1	NaN	NaN	NaN	1	1	NaN	NaN	NaN	1	NaN
Kifc5b;Kifc1;Kifc1;Kifc1			NaN	NaN	NaN	NaN	NaN	NaN	NaN	10636.1	NaN	NaN	9411.92	NaN	NaN	NaN	9273.28	23469.4	56050.6	20517.3	NaN	5400.86	52601.2	18954.6	72208.8	21601	23182.4	2887.31	13145.4	9871.85	NaN	1.57e-10	3	6	5	NaN	1	6	6	NaN	NaN	1	5	3	NaN	NaN	NaN	6	NaN
Rbm26			15326.5	14798	NaN	NaN	10867.2	9420.63	7877.22	5702.37	12496.3	10927.4	6813.53	NaN	22340.2	7764.91	10271.6	11921.3	6321.6	10304.7	NaN	5559.13	18809.2	6333.2	10063.8	4820.66	6386.9	4133.15	4550.45	5336.15	NaN	2.45e-10	5	7	6	NaN	3	6	7	3	3	2	5	6	NaN	NaN	2	7	1
Arhgef1			27300.4	18125.8	33225.8	NaN	NaN	11199.8	12173.5	39284.6	10348.5	20787.1	12859	NaN	NaN	14591.2	12210.6	13638.8	20307.3	17766.5	NaN	21389.7	13000.7	17248.3	15678.8	15598.1	13745.5	12912.3	15055.5	11239.2	NaN	7.87e-10	8	8	7	NaN	7	8	8	4	3	11	9	9	NaN	NaN	NaN	8	1
St6galnac6			NaN	NaN	NaN	NaN	NaN	NaN	NaN	NaN	NaN	NaN	NaN	NaN	NaN	NaN	NaN	24185.1	13536.6	NaN	NaN	5591.06	18272.7	35825.4	13467.3	18382.7	17910.7	NaN	NaN	9397.4	NaN	3.25e-07	NaN	3	NaN	NaN	NaN	3	3	NaN	NaN	NaN	3	2	NaN	NaN	NaN	3	NaN
Mical1			NaN	NaN	NaN	NaN	NaN	NaN	NaN	56571.9	NaN	NaN	NaN	NaN	NaN	NaN	NaN	30476.4	11024.8	5063.58	NaN	NaN	NaN	NaN	24241.1	NaN	5152.18	NaN	NaN	23473.3	NaN	8.38e-05	NaN	1	NaN	NaN	NaN	1	1	NaN	NaN	1	1	NaN	NaN	NaN	NaN	NaN	NaN
Fnbp1l			NaN	NaN	NaN	NaN	NaN	NaN	NaN	7326.68	NaN	NaN	NaN	NaN	NaN	NaN	NaN	5624.37	5160.94	NaN	NaN	5817.34	7473.17	4137.84	NaN	8986.12	NaN	NaN	NaN	NaN	NaN	2.6e-06	NaN	2	NaN	NaN	NaN	NaN	2	NaN	NaN	1	NaN	3	NaN	NaN	NaN	1	NaN
Epha5			NaN	NaN	NaN	NaN	NaN	NaN	NaN	NaN	NaN	NaN	NaN	NaN	NaN	NaN	NaN	11368.8	6860.26	NaN	NaN	NaN	5785.66	11539.2	NaN	NaN	NaN	NaN	NaN	NaN	NaN	0.000561491	NaN	1	NaN	NaN	NaN	NaN	1	NaN	NaN	NaN	NaN	NaN	NaN	NaN	NaN	1	NaN
Golga2			NaN	NaN	NaN	NaN	6460.67	4505.77	5032.34	6583.56	4270.02	4428.83	4852.37	NaN	15671.5	2349.18	5008.49	14425	10740.4	8162.34	1485.22	13336.3	9570.8	12402.1	9301.31	12651.8	9127.23	9767.83	7714.09	9112.48	NaN	9.31e-10	3	2	3	NaN	3	3	2	2	1	2	3	2	1	1	1	3	1
Ankhd1			NaN	NaN	NaN	NaN	NaN	NaN	NaN	NaN	NaN	NaN	2907.58	NaN	NaN	NaN	NaN	2216.96	3475.31	NaN	NaN	NaN	3746.11	NaN	4202.95	3017.16	2511.59	3127.5	3342.67	2646.26	NaN	6.81e-05	1	1	1	NaN	NaN	1	1	NaN	NaN	NaN	1	1	NaN	NaN	NaN	1	NaN
Nr3c1			NaN	34226.3	NaN	NaN	28670.7	6232.7	9531.65	7338.4	9274.56	7443.22	15446.3	NaN	14676.7	NaN	18505.8	4390.66	6754.11	6568.62	8250.42	4082.87	5299.14	6049.98	6889.68	5416.97	5222.26	6642.29	3265.56	6549.12	14288.9	4.97e-06	2	1	1	NaN	1	2	1	1	1	1	2	1	1	1	1	2	NaN
Tbrg4			NaN	NaN	NaN	NaN	NaN	NaN	3999.77	NaN	NaN	NaN	NaN	NaN	NaN	NaN	NaN	3253.25	5844.41	2157.78	NaN	3040.71	NaN	1441.87	6148.5	NaN	2590.16	1248.47	NaN	3308.77	NaN	5.39e-07	4	2	NaN	NaN	NaN	2	3	NaN	1	NaN	3	3	NaN	NaN	NaN	NaN	NaN
Mrps12			NaN	NaN	NaN	NaN	NaN	NaN	3200.04	NaN	NaN	NaN	NaN	NaN	NaN	NaN	NaN	3469.31	11079.3	4329.49	NaN	NaN	16033.2	NaN	9206.27	2152.66	2120.16	2672.96	2365.64	NaN	NaN	3.18e-07	1	2	1	NaN	NaN	1	2	NaN	1	NaN	NaN	NaN	NaN	NaN	NaN	2	NaN
Cul5			NaN	NaN	NaN	26031	NaN	6647.92	5446.49	8010.33	3725.4	4443.11	5062.77	NaN	NaN	5537.98	6571.45	6484.74	6734.6	5365.85	20950.3	4908.94	7377.42	7712.53	7504.97	5069.87	9642.95	9374.14	8901.45	8248.48	NaN	8.33e-08	2	3	2	1	1	2	2	1	2	2	3	3	1	1	NaN	2	1
Lrrc47			NaN	NaN	55652.8	NaN	42651.2	6068.06	36682.3	5842.3	5782.18	26546.5	5907.8	56211.9	27743.3	NaN	7812.19	5238.19	5786.14	5997.58	NaN	9538.78	9674.98	4502.02	5926.65	12881.9	8708.09	12301.1	NaN	8247.4	NaN	6.37e-08	5	5	NaN	NaN	5	5	5	4	2	5	4	4	NaN	NaN	2	5	NaN
Slc25a22			34607.5	28508.9	24701.1	75468.4	19964.8	11387	33288.3	12043	50974.1	29724.7	27340	21879.1	NaN	18380.1	23110.1	9316.62	8784.85	10762.5	28087.4	31737.6	14613.2	12368.4	12552.9	12314.5	7547.8	7491.25	14970.6	5289.45	NaN	5.2e-08	1	2	2	NaN	2	2	2	2	2	2	1	2	1	1	NaN	1	2
Rrp8			NaN	NaN	NaN	NaN	NaN	NaN	NaN	NaN	NaN	NaN	NaN	NaN	NaN	NaN	NaN	7367.12	6844.86	7354.89	NaN	6267.56	15025.6	8303.25	7849.63	6196.68	5079.92	NaN	NaN	4306.67	NaN	1.49e-05	NaN	1	NaN	NaN	1	1	1	NaN	NaN	NaN	1	1	NaN	NaN	NaN	1	NaN
Gcn1			NaN	NaN	NaN	7769.62	NaN	11686.6	10168.7	11178	8548.69	5218.17	7503.17	NaN	NaN	4962.17	5567.56	22873.3	38460.1	10698.6	11777.2	15458.9	35331.4	23278.2	31303.1	26225.2	39836.6	32693.2	31706.1	28794.3	NaN	4.37e-12	26	30	28	NaN	10	28	25	15	5	9	29	28	2	2	NaN	31	1
Eif4g1			96333.5	165081	104735	55025	121448	139172	63676.2	36891.3	80431.8	70751.4	131591	67537	209799	72373.1	76929.9	46500	46015.5	56371.5	55126.2	62947.8	35792.1	34532.4	63370.6	31056.8	54428.2	41764.1	59760.7	31601.4	107807	4.44e-13	28	34	27	18	28	28	32	30	25	27	29	31	23	19	24	30	21
Gm20498;Synj2bp;Synj2bp;Synj2bp;Synj2bp			NaN	NaN	NaN	NaN	NaN	5268.36	8230.66	9062.09	NaN	NaN	NaN	NaN	NaN	NaN	NaN	NaN	NaN	4237.73	NaN	10443.9	6976.71	NaN	NaN	17383.1	9593.1	9073.36	8417.39	7238.67	NaN	7.84e-07	1	NaN	1	NaN	1	1	NaN	1	1	1	1	1	NaN	NaN	NaN	1	NaN
Stard10			NaN	NaN	43339.9	NaN	NaN	33153.2	NaN	NaN	NaN	NaN	NaN	NaN	NaN	NaN	21025.3	33378.8	9674.41	33135.7	NaN	25971.9	17486.7	15928.6	12169.5	13025.5	17616	18307.4	NaN	18449.6	NaN	6.33e-11	4	3	NaN	NaN	3	4	2	1	NaN	NaN	4	3	NaN	NaN	NaN	4	NaN
Immt			NaN	NaN	NaN	20907.5	NaN	NaN	NaN	7773.1	NaN	NaN	NaN	NaN	NaN	NaN	NaN	12469.9	14075.6	16933.3	NaN	18725.9	24537.5	15488.3	25282.6	34470.7	13458.1	14195.5	22658.6	6705.26	64315.4	2.53e-07	1	1	1	NaN	NaN	1	1	NaN	NaN	1	1	1	NaN	NaN	NaN	1	NaN
Myo6			NaN	22008.6	21084.9	NaN	16964.5	10631.8	21482.8	7901.45	11286.2	12504.9	16616.6	17218	30555.7	14405.2	17994.4	15793.8	14950.6	13568	NaN	14566	16946.7	22304.8	14098.4	24158.8	14081.7	15203.3	10974	12878.4	35622.7	9.49e-10	13	14	12	NaN	7	12	12	6	2	7	15	13	NaN	NaN	1	15	2
Mki67			NaN	NaN	NaN	NaN	NaN	5030.7	NaN	NaN	NaN	NaN	NaN	NaN	NaN	NaN	NaN	19818.4	62724.4	26242.3	NaN	14468.8	43721.8	21242.9	52323.6	6332.11	43294.7	10921.3	12616.3	13551.4	NaN	2.01e-11	21	49	21	NaN	NaN	38	36	7	NaN	NaN	35	24	NaN	NaN	NaN	47	NaN
Golgb1			NaN	NaN	NaN	NaN	NaN	6215.04	NaN	6707.66	NaN	4490.23	6244.93	NaN	NaN	NaN	7157.69	14319.4	10708.9	9594.51	NaN	10624.6	10217.2	8793.39	10384.3	19954.7	13251.8	12425.8	10825.6	10192.1	NaN	1.97e-06	8	4	8	NaN	1	5	9	1	NaN	2	7	8	NaN	NaN	NaN	8	NaN
Suz12			NaN	NaN	NaN	NaN	NaN	NaN	NaN	251.125	NaN	NaN	NaN	NaN	NaN	NaN	NaN	2292.12	3685.54	1177.46	NaN	912.759	5819.82	2122.66	1447.32	7486.3	2599.91	1710.39	2065	1343.36	NaN	3.89e-06	1	1	1	NaN	NaN	2	1	NaN	NaN	1	1	1	NaN	NaN	NaN	2	NaN
Chtop			NaN	NaN	NaN	NaN	NaN	4313.15	3986.47	4534.89	NaN	NaN	7774.12	NaN	NaN	NaN	4648.22	4240.58	7966.12	6774.23	NaN	9680.65	13227.1	11336.6	3569.74	3781.84	6617.48	6410.81	6797.21	4227	NaN	1.18e-11	3	5	3	NaN	2	4	3	2	2	2	3	2	NaN	NaN	NaN	4	NaN
Papola			NaN	NaN	NaN	NaN	NaN	4500.64	3170.24	6882.86	NaN	2879.09	3892.59	NaN	6859.43	NaN	5048.41	8023.78	13567.5	6845.34	NaN	8662.93	13206.1	13829.7	12871.8	NaN	NaN	15414.5	5778.64	12678.3	NaN	1.48e-08	5	5	5	NaN	4	NaN	5	4	1	5	5	5	NaN	NaN	1	5	NaN
Dpysl3			505904	288869	517337	57929.5	384918	147823	202483	63583.8	281496	205120	183617	475475	617466	186466	250010	34087.3	28739	40428.5	88828.9	35880	16059.6	34820	49337.1	22183.9	36623.1	18584.5	29500.1	29335.8	NaN	2.64e-15	16	23	17	13	23	21	21	23	26	26	20	18	18	13	28	21	18
Syk			NaN	NaN	NaN	NaN	NaN	NaN	NaN	27982.2	NaN	NaN	NaN	NaN	NaN	NaN	NaN	6806.24	NaN	15102.1	NaN	12503.9	6137.3	5769.74	NaN	5839.06	13945.9	NaN	NaN	NaN	NaN	0.00022364	NaN	NaN	NaN	NaN	NaN	1	1	NaN	NaN	1	NaN	NaN	NaN	NaN	NaN	1	NaN
Ncapg			NaN	NaN	NaN	NaN	NaN	NaN	NaN	NaN	NaN	NaN	NaN	NaN	NaN	NaN	NaN	2386.41	3818.55	2199.39	NaN	1620.51	4167.03	1804.63	2450.54	3893.63	4326.39	3326.62	3910.69	2874.53	26913.2	7.77e-08	4	5	3	NaN	NaN	4	5	NaN	NaN	NaN	3	5	NaN	NaN	NaN	5	NaN
Ephx1			11608.4	17545.5	20829.3	NaN	17306.4	15993.9	23454.5	51276	38474.2	43430.4	22496	37972.1	26585.6	58660.4	25827.1	23859.1	21824.8	18103.8	11256.1	12552.5	35098.7	27680.1	24499.8	33415.7	40957.2	55969.2	80917.1	31393	NaN	3.3e-14	21	20	20	4	10	21	18	10	9	19	17	15	11	2	9	17	10
Ephb4			NaN	NaN	NaN	NaN	NaN	NaN	NaN	NaN	NaN	NaN	NaN	NaN	NaN	NaN	NaN	NaN	2631	NaN	NaN	NaN	1598.37	2297.75	NaN	NaN	NaN	NaN	NaN	NaN	NaN	0.00053794	NaN	1	NaN	NaN	NaN	NaN	NaN	NaN	NaN	NaN	NaN	NaN	NaN	NaN	NaN	1	NaN
Rps6ka1			41189.1	43046.7	23728.6	NaN	29332.9	27954.8	31728.3	29295.9	23661.1	16995.3	18536.6	36585.8	27134.7	26264.2	23521.7	24261	29228.4	23390.3	NaN	35275.2	32729.2	30392	28102.7	26742	45051.6	53182.9	48500.4	38723.3	45148.4	6.18e-14	25	23	22	3	10	22	23	10	7	12	27	24	NaN	NaN	4	24	4
Farsa			22227.4	10355	17205.8	NaN	20812.4	27358.3	27082.3	23850.3	23294.7	16902	17904.9	NaN	NaN	20758.2	25525.4	42009.2	30378.2	36049.1	NaN	29360.5	28289.6	43470.5	52569.5	46983.5	23420.1	21782.6	21874.7	26425.6	NaN	8.72e-13	14	13	13	NaN	7	11	15	9	6	11	13	14	NaN	NaN	NaN	16	2
Rpl3l			NaN	NaN	NaN	77011.9	NaN	842.5	NaN	NaN	NaN	NaN	NaN	NaN	NaN	NaN	NaN	NaN	NaN	NaN	50695.2	NaN	NaN	NaN	NaN	NaN	NaN	NaN	NaN	NaN	NaN	3.34e-07	NaN	NaN	NaN	4	NaN	NaN	NaN	1	NaN	NaN	NaN	NaN	5	4	NaN	NaN	NaN
Map4k5			NaN	NaN	NaN	NaN	NaN	NaN	NaN	NaN	NaN	NaN	NaN	NaN	NaN	NaN	NaN	8256.65	13391.2	8117.76	10029.5	16163.7	8534.08	13355.5	8140.08	10363.9	18864.9	19671.1	12669.2	12969.6	NaN	1.35e-05	1	1	1	NaN	NaN	1	1	NaN	NaN	NaN	1	1	NaN	1	NaN	1	NaN
Yars2			NaN	NaN	NaN	NaN	NaN	NaN	NaN	NaN	NaN	5478.75	6137.71	NaN	NaN	NaN	3335.53	NaN	5545.23	2282.23	NaN	4390.98	7537.91	6248.05	6474.79	6568.48	6059.62	5284.63	10061.6	NaN	NaN	6.45e-07	1	1	2	NaN	NaN	2	NaN	NaN	NaN	NaN	NaN	2	NaN	NaN	NaN	2	NaN
Pisd;Gm20671;Pisd;Pisd			NaN	NaN	NaN	NaN	NaN	NaN	NaN	NaN	NaN	NaN	NaN	NaN	NaN	NaN	NaN	6354.88	4449.67	2246.4	NaN	3223.41	28275.1	4479.14	5380.66	NaN	14763.5	20719.1	5999.67	NaN	16787.5	1.37e-05	2	2	1	NaN	NaN	2	3	NaN	NaN	NaN	NaN	2	NaN	NaN	NaN	2	NaN
Naa20			NaN	NaN	NaN	NaN	NaN	NaN	NaN	NaN	NaN	NaN	NaN	NaN	NaN	NaN	NaN	NaN	NaN	NaN	NaN	NaN	NaN	NaN	NaN	NaN	NaN	NaN	NaN	NaN	3084	2.76e-06	NaN	NaN	NaN	NaN	NaN	NaN	NaN	NaN	NaN	NaN	NaN	NaN	NaN	NaN	NaN	NaN	NaN
Pnpla8			9221.29	NaN	NaN	6675.46	21667.7	9674.93	13318.1	6596.36	12466.4	11370.7	21188.3	13821	NaN	NaN	15968.3	11172	8118.88	9181.64	10069.1	6210.9	6555.1	9252.37	9815.68	9536.61	4610.02	4273.71	4174.49	4568.44	NaN	2.38e-06	1	1	1	NaN	1	1	1	1	1	1	1	1	1	1	NaN	1	NaN
Folr1			NaN	NaN	NaN	NaN	NaN	NaN	NaN	NaN	NaN	NaN	NaN	NaN	NaN	NaN	NaN	2198.52	1862.1	2237.57	NaN	NaN	NaN	2642.05	363.444	NaN	NaN	NaN	NaN	NaN	NaN	9.83e-05	NaN	1	NaN	NaN	NaN	NaN	1	NaN	NaN	NaN	NaN	NaN	NaN	NaN	NaN	NaN	NaN
Vps53			NaN	NaN	NaN	NaN	NaN	NaN	NaN	NaN	NaN	NaN	NaN	NaN	NaN	NaN	NaN	3242.34	NaN	NaN	NaN	2433.77	3901.01	2518.78	1997.47	NaN	3383.26	2515.46	3063.18	3453.57	13985.4	1.33e-06	1	NaN	1	NaN	NaN	1	1	NaN	NaN	NaN	1	2	NaN	NaN	NaN	1	NaN
Vav1			NaN	NaN	NaN	NaN	NaN	NaN	NaN	23309.1	NaN	NaN	NaN	NaN	NaN	42305.7	NaN	8168.19	NaN	13135	NaN	16167.7	3855.73	NaN	4953.52	7408.95	7092.1	4875.06	NaN	5481.67	NaN	1.39e-05	2	NaN	NaN	NaN	2	2	1	NaN	NaN	2	2	2	NaN	NaN	NaN	2	1
1700003H04Rik			NaN	NaN	NaN	NaN	NaN	3047.78	8704.61	8676.88	7657.13	4045.17	4240.67	NaN	NaN	5152.95	NaN	10175.2	11077.7	22703.6	NaN	15152	8992	9232.22	9478.43	NaN	18559.4	NaN	10253.9	11494.1	NaN	9.95e-11	NaN	1	1	1	1	1	1	1	1	1	1	1	NaN	NaN	NaN	1	1
Usp7			NaN	NaN	NaN	NaN	28936.6	14575.3	9858.8	28282	28526.6	16935.3	NaN	NaN	NaN	NaN	17036.4	18350.3	26783.5	NaN	NaN	NaN	26830	28790.1	25645	19483.8	28328.2	25900.5	31951.5	23043.6	82377.5	9.27e-11	12	13	12	NaN	7	14	15	7	3	12	14	12	1	NaN	NaN	14	NaN
Becn1			NaN	NaN	NaN	NaN	NaN	NaN	NaN	14210.9	NaN	NaN	NaN	NaN	NaN	NaN	NaN	NaN	NaN	NaN	NaN	NaN	NaN	NaN	NaN	NaN	NaN	NaN	NaN	NaN	30076.4	1.38e-05	NaN	NaN	NaN	NaN	NaN	NaN	NaN	NaN	NaN	1	NaN	NaN	NaN	NaN	NaN	NaN	NaN
Rasa1			NaN	NaN	NaN	NaN	NaN	1914.99	NaN	4055.78	NaN	1898.94	NaN	NaN	NaN	NaN	3661.67	6653.31	7629.42	6840.07	NaN	9325.6	6114.75	8547.66	7059.24	4783.55	9224.45	9887.04	9294.16	9112.52	54120.9	2.77e-10	5	5	5	NaN	3	5	5	1	NaN	5	5	5	NaN	NaN	NaN	5	NaN
Acot7			21604.3	NaN	48549.7	NaN	31667.2	22953	28399.1	14274.4	13666.3	20461.1	35232	27236.5	NaN	11977.8	40422.3	9317.7	13756.4	13502.3	14456.4	9078.05	14857.3	22226.6	16371.1	15142.1	16102.2	31560.2	38318.1	14870.3	NaN	6.82e-09	6	7	4	1	5	6	4	5	4	4	6	6	3	3	NaN	4	3
Usp14			24791	29299.5	22787.7	37287.9	22803.6	35215.7	27772.9	40407.3	20935.4	20646.3	17753.5	15706	26407.5	24334.4	26237.8	54041.3	85515.2	68949.8	NaN	50629.2	73507.9	78599.3	95498.2	63954.9	65402.2	69691.4	56395.8	61916.3	NaN	2.98e-12	13	15	13	2	9	14	12	10	7	10	15	14	3	NaN	4	14	3
Ldb3			NaN	NaN	NaN	309784	31801.4	33143.9	NaN	NaN	NaN	NaN	NaN	NaN	18777.2	NaN	NaN	10291.6	NaN	4628.24	256680	NaN	NaN	5325.68	NaN	NaN	NaN	NaN	NaN	NaN	NaN	1.27e-13	NaN	NaN	NaN	10	NaN	NaN	9	9	NaN	NaN	NaN	NaN	9	9	2	NaN	NaN
Unc93b1			NaN	NaN	NaN	NaN	NaN	NaN	NaN	NaN	17682	8765.5	7516.16	NaN	NaN	8296.86	NaN	13084.3	13353.2	13467.8	NaN	13516.9	11591	14259.4	8998.37	12856.3	13002.3	12053.8	15019.4	8137.57	NaN	9.78e-07	2	2	2	NaN	NaN	2	2	NaN	NaN	NaN	2	2	NaN	NaN	NaN	2	1
Parp4			11008.2	NaN	12502	7065.71	18540.7	8491.62	14923.6	13678.3	9912.05	17738	12248.8	8557.56	NaN	16252.4	14844.3	5929.91	6968.97	5869.69	14332.5	15031.9	7151.44	7041.68	7610.68	10487.6	15339.8	25531.6	13803.1	8900	NaN	1.14e-07	5	4	5	1	3	5	4	4	4	5	5	5	4	3	NaN	3	4
Gm10036;Rpl11			306673	129059	387388	148492	448647	138653	61449.3	196482	118935	87880.7	89643.6	423368	267876	63938.6	151567	55519.8	77983.1	183439	137765	177281	41053.6	179851	83961.3	67138.8	44120.6	35765.9	42129.3	35608	793269	6.12e-19	9	10	11	6	11	9	10	11	9	9	9	10	7	5	8	10	9
Man2c1			NaN	NaN	NaN	NaN	NaN	NaN	6781.04	10322.9	NaN	1032.32	NaN	NaN	NaN	NaN	9407.23	7061.59	7400.76	8772.97	NaN	9049.36	7545.71	7923.41	7510.42	3431.97	10659.9	8390.05	1554.66	8101.69	15860.8	1.56e-09	2	2	1	NaN	2	2	2	NaN	2	2	2	2	NaN	NaN	NaN	2	NaN
Atl3			77875.4	52068.4	NaN	49721.5	70030.6	52343.1	NaN	84308.5	101350	75211.9	70513.4	50875.5	36272.3	NaN	72913.4	64062.1	62212.8	62870.4	27229	NaN	47793.3	81223.6	69332.5	42800	64056.3	60027.1	66506.8	42588.2	253082	2.44e-13	21	25	23	7	15	24	23	17	NaN	21	20	19	14	9	9	21	NaN
Psap			NaN	NaN	NaN	NaN	NaN	NaN	17861	20164.2	4521.71	10327.4	6962.27	NaN	24720	12937.1	15593.5	13491.8	NaN	6297.46	NaN	5000.39	4844.33	19640.1	NaN	NaN	7119.06	NaN	3818.59	5346.14	306855	1.59e-09	NaN	NaN	1	NaN	2	2	2	NaN	2	2	2	2	2	NaN	2	1	1
Rbms1			96045.3	138070	39877.6	NaN	96021.8	29451.3	36589.2	30499.6	72798.6	50242	49048.4	78304.2	106466	73631.6	37433.8	11405.6	15783.4	13898.5	NaN	25541.4	14758.2	11647.1	13590.2	26162.9	21099.4	27062.3	17649.1	19298.6	NaN	9.08e-09	2	2	2	NaN	2	2	2	2	2	2	2	2	2	NaN	2	2	1
Casq2			NaN	NaN	NaN	104957	NaN	NaN	NaN	NaN	NaN	NaN	NaN	NaN	NaN	NaN	NaN	NaN	NaN	NaN	43291.2	NaN	NaN	NaN	NaN	NaN	NaN	NaN	NaN	NaN	NaN	2.31e-10	NaN	NaN	NaN	NaN	NaN	NaN	NaN	NaN	NaN	NaN	NaN	NaN	1	1	NaN	NaN	NaN
Cp			104359	56881.9	245761	45015	53927.7	129681	92617.9	128634	89123.3	136837	43206.2	97561.4	174206	162252	74696.3	281843	125386	271890	100434	611804	250387	461852	254239	185458	309606	352173	142311	378623	NaN	2.64e-20	68	60	49	28	39	67	67	41	30	49	76	53	34	20	28	71	34
Gm20390			60956.6	26929	35132.1	50739.5	29817.6	23019.8	30899.9	42053.8	19636.5	24767.7	20717.4	50437	21571.4	26347.7	25504.6	19518	22283.1	27451.1	30642.7	35476.5	37751.5	28366.6	22958.1	87429.1	40128.8	55639.2	41692.3	45994	116375	1.3e-15	14	12	11	6	8	13	9	7	9	10	13	12	8	6	7	12	8
Ascc3			NaN	NaN	NaN	NaN	NaN	NaN	NaN	NaN	NaN	NaN	NaN	NaN	NaN	NaN	NaN	352.498	828.812	197.229	NaN	292.761	1098.24	370.881	270.472	880.671	1579.34	1485.69	816.957	1623.07	NaN	3.02e-06	2	1	1	NaN	NaN	1	1	NaN	NaN	NaN	1	1	NaN	NaN	NaN	1	NaN
Arfrp1			NaN	NaN	NaN	NaN	NaN	NaN	NaN	3982	NaN	NaN	NaN	NaN	NaN	NaN	NaN	3945.78	4337.71	3119.82	NaN	4080.1	2252.66	5049.08	5416.16	4935.88	3596.96	6387.4	5559	3159.4	22950.4	5.18e-06	1	2	1	NaN	NaN	2	1	NaN	NaN	1	2	2	NaN	NaN	NaN	2	NaN
Chd2			NaN	NaN	NaN	NaN	NaN	10425.5	8451.57	NaN	8419.32	8760.2	13041.3	NaN	NaN	NaN	9223.83	30762.1	25187.8	15699.9	NaN	9124.05	23303.2	33004.9	24366.4	12217.4	8604.21	8205.93	7019.94	18817.7	NaN	1.65e-08	3	8	3	NaN	1	5	8	5	1	NaN	4	4	NaN	NaN	NaN	7	NaN
Herc1			NaN	467916	NaN	NaN	NaN	NaN	NaN	NaN	NaN	NaN	NaN	NaN	166592	NaN	NaN	NaN	NaN	NaN	NaN	NaN	NaN	51190.6	NaN	NaN	36551	50046.8	114552	31458	NaN	0.000819452	1	NaN	1	NaN	1	1	NaN	NaN	NaN	NaN	1	NaN	NaN	NaN	1	NaN	NaN
Ryr1			NaN	NaN	NaN	499553	NaN	7180.99	NaN	NaN	NaN	NaN	NaN	NaN	44464.8	NaN	NaN	2688.57	NaN	NaN	313159	NaN	NaN	NaN	NaN	NaN	NaN	NaN	NaN	NaN	NaN	2.81e-15	NaN	NaN	NaN	101	2	NaN	34	46	NaN	NaN	NaN	NaN	97	104	4	NaN	NaN
Cox7a2l			82437.3	179343	NaN	52624.1	30188.3	21024.9	122157	27140.6	45834.7	67956.6	31133.7	37545.8	48791.7	63559	19238.4	12198.4	18000.5	15817	53236.1	28442.1	10626.8	12904.4	17302.8	11660.1	13544.9	10237.8	25614.9	7352.17	57401.7	4.15e-12	3	3	3	1	1	3	3	2	3	3	3	3	2	3	1	3	2
Cnot2			19880.6	32495.4	20769.8	NaN	23316.7	15367	17952.1	23831.3	9167.32	18653.2	18586	19544.5	19205.1	15868.2	19132.1	15911.8	11997.5	13715.3	6011.61	16740.5	6806.68	19944	10964.2	3353.96	5459.06	NaN	NaN	6619.65	NaN	2.54e-06	NaN	2	NaN	NaN	2	2	2	2	2	2	2	2	1	1	2	2	1
Ablim1			46375.3	86995.1	40582.7	NaN	52209.9	53740.8	25496.2	12362.3	62189.7	50897.1	32922.9	34552	139342	8811.11	42212.4	5084.42	5334.69	4765.52	25374.7	8794.56	NaN	4135.47	NaN	4163.42	NaN	NaN	NaN	NaN	NaN	2.45e-09	NaN	4	NaN	3	7	NaN	4	7	7	6	NaN	1	5	2	8	NaN	5
Gm20425			NaN	19179.5	29786.9	44365.2	26019.6	29715.2	20077.5	13471.7	19574.9	24533.7	32509.3	27674.5	41667.2	13370.4	32387.1	28747.5	35579.8	40698.9	30084.7	24316.6	32822.1	24285.5	39405.1	50466.3	21488.5	25536.5	25618	20964.1	45007.4	2.69e-12	8	7	8	4	7	8	7	8	4	5	8	8	4	4	4	8	4
Oxr1			10199.6	NaN	NaN	NaN	9079.02	5417.99	8288	6006.6	9176.45	7152.74	6676.39	8844.71	16698.7	7066.29	8927.34	4388.9	5631.86	2895.84	NaN	5805.46	5306.73	5573.71	7191.84	NaN	3428.13	4211.76	6650.81	3395.24	45705.9	2.34e-07	3	2	2	NaN	1	3	2	1	1	2	3	2	1	NaN	1	2	1
Krt78			1122160	1678240	654940	765868	409310	331437	793483	241011	418281	339574	376787	2151430	881263	301196	347013	79078.1	171797	238279	192124	226792	210697	117265	247602	58128.4	122046	105669	28671.4	58693.4	303844	4.41e-17	2	1	1	1	1	1	1	1	2	1	1	1	1	1	1	1	2
Kif21a			NaN	NaN	NaN	NaN	NaN	4896.91	NaN	NaN	NaN	NaN	3852.46	NaN	NaN	NaN	3660.44	6663.56	8553.21	8003.78	NaN	6972.47	11959.3	5431.54	7248	14030	5910.54	NaN	NaN	7181.43	NaN	4.81e-06	NaN	3	NaN	NaN	NaN	3	3	2	NaN	NaN	4	3	NaN	NaN	NaN	4	NaN
Cald1			55550.8	NaN	21030	NaN	68085.7	36902.3	14569.5	16634.1	50254.8	46942.5	18870.8	56657.4	201965	20995.8	63507.7	8998.25	6174.46	NaN	NaN	5154.24	4031.08	7977.9	10496.7	NaN	7038.25	7312.68	6738.04	5779.96	79127.6	3.5e-11	2	2	2	1	1	2	1	1	1	1	2	1	1	NaN	1	2	1
Itsn1			36972.2	30459.7	NaN	NaN	21760.6	14289.4	11648.1	13908.3	24803.3	30604.1	19471.1	26756.1	80028.4	9159.93	15285.8	13889.9	4859.14	14111.6	16507.4	11262.4	9880.58	8203.4	7041.75	5715.23	9168.68	6658.66	NaN	10872.8	NaN	3.29e-07	5	4	NaN	1	4	5	4	5	4	4	6	5	1	2	8	4	5
Araf			NaN	NaN	NaN	NaN	NaN	15595.4	NaN	NaN	NaN	NaN	NaN	NaN	NaN	NaN	NaN	21604.9	23036.3	NaN	NaN	23093.1	15932.2	25256.2	16767.6	NaN	15616.7	13631.5	10410.2	9512	NaN	0.00022364	1	1	1	NaN	NaN	1	1	1	NaN	NaN	1	1	NaN	NaN	NaN	1	NaN
Psmd13			NaN	NaN	NaN	NaN	NaN	NaN	NaN	NaN	NaN	NaN	NaN	NaN	NaN	NaN	NaN	NaN	NaN	NaN	56532.7	NaN	NaN	NaN	NaN	NaN	NaN	NaN	NaN	NaN	NaN	0.000689503	NaN	NaN	NaN	NaN	NaN	NaN	NaN	NaN	NaN	NaN	NaN	NaN	NaN	1	NaN	NaN	NaN
Hsph1			14254	NaN	NaN	11760.1	17173.3	18440.5	17131.4	21775.9	17432.3	10699.3	11895	NaN	18426.9	NaN	21616.7	17077	29901.9	25045.3	11307.2	19189.2	24691.6	22458	37398.4	19035	32026	25434	35681.9	25988.2	54712.3	9.43e-14	12	11	11	1	7	13	12	6	4	10	14	12	2	1	5	12	NaN
Wdr4			NaN	NaN	NaN	NaN	NaN	NaN	NaN	NaN	NaN	NaN	NaN	NaN	NaN	NaN	NaN	NaN	6835.02	5389.11	NaN	5277.57	6471.88	5489	8318.79	6023.5	7027.49	8085.79	4045.97	6255.33	25304.8	4.14e-05	1	1	1	NaN	NaN	1	NaN	NaN	NaN	NaN	1	1	NaN	NaN	NaN	1	NaN
Atad2b			NaN	NaN	NaN	NaN	NaN	6403.61	NaN	NaN	NaN	NaN	NaN	NaN	NaN	NaN	NaN	9688.54	9497.47	9588.47	NaN	7706.57	8656.9	12942.1	11316.6	7996.96	4892.11	3590.19	NaN	4972.73	19239.1	1.59e-08	2	5	NaN	NaN	1	4	5	1	NaN	NaN	3	3	NaN	NaN	NaN	6	NaN
Fto			NaN	NaN	NaN	NaN	NaN	535.923	NaN	1722.28	NaN	NaN	NaN	NaN	NaN	NaN	NaN	3644.07	3735.93	4006.87	NaN	3927.19	5718.9	4073.61	3391.49	3107.83	7011.24	8569.19	4143.92	6287.38	NaN	4.64e-09	1	1	1	NaN	1	1	1	1	NaN	1	1	1	NaN	NaN	NaN	1	NaN
Kat2b			NaN	354768	127914	NaN	NaN	88884.5	73112.1	342500	59088.2	391224	NaN	NaN	NaN	NaN	NaN	173505	NaN	312980	NaN	450398	250230	198216	NaN	428965	266188	485922	NaN	367407	NaN	2.18e-05	1	NaN	NaN	NaN	1	1	1	1	1	1	1	NaN	NaN	NaN	NaN	1	NaN
2007-09-01			126519	151159	166225	NaN	159967	91949.2	76506.3	36337.9	71484	69978.2	109577	126520	146019	47182.5	127700	69241.1	50573.5	78940.4	66254.3	70651.1	43994.8	65456.2	78715.4	53814.8	28219.3	42484.1	25968.2	29243.4	116613	1.8e-16	15	18	19	11	18	18	19	19	15	18	20	16	13	13	16	19	12
Senp7			NaN	NaN	NaN	NaN	NaN	NaN	NaN	1746.99	NaN	NaN	NaN	NaN	NaN	NaN	NaN	2047.76	4093.09	2014.23	NaN	1965.14	4128.56	2013.2	1823.41	3139.92	2605.93	NaN	2462.89	2357.43	NaN	8.2e-05	NaN	1	1	NaN	1	1	1	NaN	NaN	1	1	1	NaN	NaN	NaN	1	NaN
Irf2bp2			NaN	NaN	11537.9	NaN	13286.2	NaN	7240.57	1904.23	10306.8	10831.2	8072.25	11819	30112.1	NaN	12168.6	6834.14	5230.45	7879.53	NaN	8241.4	11868.2	6582.89	5705.2	4200.84	NaN	6370.89	8071.98	7755.49	NaN	1.6e-05	1	1	1	NaN	1	NaN	1	NaN	1	1	1	1	NaN	NaN	1	1	NaN
Sec23a			NaN	NaN	84662.2	NaN	53182.5	36588.2	29779.6	19118.3	32877.4	44937.2	30398.4	NaN	NaN	36971	59194.8	20494.3	29913.2	34192.5	21767.9	20625.4	30282	26402.2	21102.4	20998.6	23049.1	28059.7	31621.3	25052.3	NaN	3.43e-11	7	7	7	NaN	6	8	7	7	6	5	9	8	3	3	NaN	7	5
Dhodh			16893.2	NaN	20899.2	NaN	19245.1	19692.1	50186.6	7161.2	NaN	20706.8	19974.8	12698.4	NaN	NaN	22585.7	8621.8	9709.33	7737.63	16550	8686.75	12335.7	5096.09	12512.5	30443.4	6200.67	6639.47	8787.25	8739.58	NaN	9.1e-09	2	3	2	NaN	3	2	3	2	3	2	2	3	2	2	NaN	2	NaN
Neb			NaN	NaN	NaN	2265470	NaN	135656	13730.3	6221.19	NaN	NaN	NaN	NaN	NaN	NaN	NaN	45069.1	20274.7	14876.3	1117760	NaN	NaN	10724.2	16248.3	7518.6	NaN	NaN	2754.96	5252.4	NaN	4.15e-21	NaN	5	4	543	NaN	NaN	344	368	2	5	6	NaN	528	550	NaN	NaN	NaN
Apob			NaN	NaN	NaN	NaN	NaN	NaN	NaN	NaN	NaN	613.338	NaN	NaN	NaN	NaN	NaN	NaN	NaN	NaN	NaN	NaN	NaN	NaN	NaN	NaN	NaN	NaN	NaN	NaN	10210.1	1.09e-06	NaN	NaN	NaN	NaN	NaN	NaN	NaN	NaN	NaN	NaN	NaN	NaN	NaN	NaN	NaN	NaN	NaN
Krt90			114787	NaN	NaN	NaN	NaN	92582.8	155424	45886.6	146985	117321	74059.2	NaN	168222	255554	NaN	92594.6	NaN	NaN	NaN	96339.9	20834.3	NaN	NaN	11837.4	119221	103822	NaN	108110	NaN	0.000103452	1	NaN	NaN	1	1	1	1	1	1	1	1	1	1	NaN	1	1	1
Coil			NaN	NaN	NaN	NaN	NaN	4340.85	NaN	NaN	NaN	NaN	NaN	NaN	NaN	NaN	NaN	4992.7	7297.79	6636.64	NaN	5236.55	13774.3	3942.97	7978.32	7358.4	5155.42	4076.29	4052.33	2659.6	NaN	5.13e-07	1	1	1	NaN	NaN	1	1	1	NaN	NaN	1	1	NaN	NaN	NaN	1	NaN
Gigyf2			NaN	NaN	NaN	NaN	NaN	4181.02	NaN	2791.42	2296.89	6117.57	NaN	NaN	5495.08	NaN	NaN	7106.71	10256.1	5713.75	NaN	6876.67	8614.34	5052.75	7025.57	15136.3	15330.4	15468.4	8706.88	14891.9	18029.5	1.55e-06	2	3	1	NaN	1	3	3	1	NaN	1	3	3	NaN	NaN	1	2	NaN
Wdfy4			1443490	890059	1260870	NaN	590045	213789	1477150	36713.2	286632	179613	127185	1082180	533227	305100	275712	17239.1	20268.5	8397.17	NaN	15046.7	44277.9	38259.8	76132.2	9660.24	5410.18	48246.9	48161.6	6805.47	183934	1.14e-12	1	2	1	NaN	3	3	2	1	1	3	3	1	NaN	NaN	1	2	1
Smc4			NaN	NaN	NaN	NaN	NaN	NaN	NaN	NaN	NaN	NaN	5437.95	NaN	NaN	NaN	NaN	9600.78	30820.6	16618.6	NaN	5115.8	14163.6	5840.75	18358.4	14979.7	5532.8	6640.97	7449.98	4900.82	36122.4	4.39e-10	5	7	3	NaN	NaN	4	5	NaN	NaN	NaN	5	4	NaN	NaN	NaN	6	NaN
Sap18			19445.2	NaN	NaN	NaN	NaN	28853.9	1718.48	19719.2	29979.6	20170	19734.3	NaN	20471.8	NaN	NaN	10928	13601.2	10366.8	3272.67	5761.47	12892.8	9780.44	14054.6	19944.5	7846.32	7082.5	5630.54	7111.53	49277.8	4.68e-09	3	4	3	NaN	3	2	4	3	1	3	3	2	1	1	4	5	NaN
Aldh3b2			55980.5	60201.4	25726.7	NaN	70037.7	47998	40878.2	31704.7	67495.2	38739.2	42717.7	50823.9	35562.1	41805.8	37208.3	13307.3	9208.33	17189.7	42587.7	12685.5	5879.89	10022	9864.42	15877.1	7003.68	NaN	4966.95	8095.17	NaN	1.7e-10	NaN	4	3	2	4	4	4	4	4	4	3	3	3	3	2	3	4
Nup153			NaN	NaN	NaN	NaN	NaN	6033.92	NaN	NaN	NaN	7733.85	8935.82	NaN	2604.63	NaN	14474.6	7162.15	NaN	11737.8	NaN	NaN	4536.95	5068.7	3686.72	5595.37	3897.75	2879.76	1727.57	2605.02	16362.6	1.28e-10	3	NaN	3	NaN	2	3	3	3	NaN	NaN	3	NaN	NaN	NaN	3	3	NaN
Dctn1			32577.7	24956	45892.8	NaN	38478.7	22397.5	NaN	10840.9	17961.7	32741.2	23861.1	51862.2	55727.2	7986.83	26799.7	10877.2	12762.8	12298.6	6066.49	8876.97	7794.8	11824.1	13621.8	18484.8	8859.17	5960.85	NaN	6037.58	70702.1	2.2e-10	17	16	NaN	1	15	18	16	14	NaN	15	18	16	9	6	16	18	9
Gm10073;Rplp1			983959	1263960	1288650	433447	543742	211553	323619	437767	601787	331401	311626	391969	1069410	318789	298043	180937	211808	193179	97465.4	285322	261428	189716	207249	150522	296970	296398	254301	265368	669013	3.96e-19	2	2	2	1	2	2	2	2	2	2	2	2	2	2	1	2	2
Ube2h			NaN	NaN	NaN	NaN	NaN	7954.22	20340.8	10407.3	NaN	22855.8	NaN	NaN	NaN	NaN	14058.8	8978.43	11484.9	10551.8	NaN	17137.2	9995.05	10397.9	10103.8	11106.4	9384.72	12570.9	9771.88	10999.2	51870.8	3.93e-07	2	2	2	NaN	1	2	2	1	1	2	2	2	1	NaN	NaN	2	NaN
Mvp			218881	464279	445592	232438	286224	154923	281680	231039	201938	222262	132521	110864	77050.1	369398	222157	61584.6	43840.4	49949.1	137536	155746	43898	70308.4	68466.6	56835.8	140801	301036	144183	78779.1	91700.4	4.69e-17	53	39	47	30	40	47	42	41	45	53	48	49	35	28	35	39	44
Tpm1			NaN	NaN	7985.25	NaN	NaN	4952.57	6301.76	20569.5	5253.09	17554.4	9628.31	NaN	NaN	15931.9	11459.4	10350.2	15995.4	15298.4	NaN	10056.4	3333.39	21383.2	11930.9	NaN	6238.78	11786.7	4657.21	10592.2	NaN	1.68e-07	2	2	2	NaN	2	2	2	1	1	2	2	2	NaN	NaN	NaN	2	2
Ppp4r3a			NaN	NaN	NaN	NaN	NaN	9458.82	NaN	8785.4	NaN	NaN	NaN	NaN	NaN	NaN	NaN	12498.7	9370.11	6829.07	NaN	7271.7	9764.09	7146.6	8097.54	13329.9	14706.6	14182.8	5756.78	14004.6	51416.7	1.14e-05	1	3	2	NaN	1	1	1	1	NaN	1	1	1	NaN	NaN	NaN	3	NaN
Lipe			670798	920872	476216	292236	838784	234264	348741	159434	561047	273970	350156	337366	61180.5	440197	392445	36168.9	20887.6	29521.9	122706	104620	14010.2	15826.7	36899.8	28341.2	8161	6901.12	1839.03	7146.01	NaN	1.59e-15	3	15	2	19	30	6	17	31	28	29	7	16	20	15	25	14	26
Chchd6			NaN	NaN	NaN	NaN	16102.4	3658.33	NaN	13140.5	21246.1	25391.9	12393.4	NaN	18884.4	26574.9	11503.7	1384.89	1812.69	2896.94	NaN	7082.66	8488.77	NaN	4191.6	11055.7	3586.46	3711.97	8721.81	NaN	14664.5	3.67e-06	2	2	2	NaN	NaN	2	1	1	NaN	2	NaN	NaN	NaN	NaN	2	2	2
Nup107			NaN	NaN	NaN	NaN	NaN	5105.51	NaN	8631.71	7027.7	5280.68	9284.44	NaN	9535.27	NaN	6333.27	13324.3	21087.9	11202.3	NaN	12467.6	12123	10418.8	11648.7	5790.83	12972	19018.4	19263	17044.5	NaN	1.02e-10	5	8	6	NaN	2	6	7	3	NaN	2	7	7	1	NaN	1	8	NaN
Sp100			NaN	NaN	NaN	NaN	NaN	NaN	NaN	17081.5	1344.82	NaN	NaN	NaN	NaN	NaN	NaN	NaN	642.579	3878.72	NaN	13164	1880.49	1403.07	965.937	NaN	NaN	NaN	785.349	NaN	NaN	1.37e-05	NaN	1	1	NaN	NaN	NaN	NaN	NaN	NaN	1	NaN	NaN	NaN	NaN	NaN	1	NaN
Acacb			32340.9	57701.6	34492.8	74624.4	30218.7	20001.9	107684	31808.7	54151.8	49171	49805.5	NaN	NaN	40926.2	50814.8	9258.02	NaN	11642.4	34300.4	15750.2	5641.01	10016.6	16330.8	3788.71	NaN	NaN	NaN	NaN	NaN	7.09e-10	NaN	NaN	NaN	1	9	NaN	9	8	12	12	NaN	4	1	1	NaN	1	7
Trip11			NaN	NaN	NaN	NaN	3247.98	3566.72	3354.6	3522.24	NaN	6732.82	4362.01	NaN	NaN	NaN	5140.73	5541.9	7710.34	4444.04	NaN	5548.38	10150.8	4546.61	3605.83	11464.8	22958.3	NaN	NaN	6990.76	NaN	4.01e-06	NaN	3	NaN	NaN	1	2	2	3	1	1	2	3	NaN	NaN	NaN	3	NaN
Dsp			61037.7	23935.9	62385.5	NaN	3597.41	13980.4	67859.5	4449.61	18154.6	16141.4	24134.1	32005.8	NaN	25384.7	20271.3	5912.31	21977.7	15063.3	NaN	22997.4	16987.1	16643.7	41958.7	19103.9	43039.9	28297	56552.5	22462.4	NaN	2.46e-14	86	64	95	5	14	86	35	20	31	7	79	63	NaN	NaN	NaN	72	19
Myo1b			16995.8	NaN	NaN	NaN	19885.3	17210.4	22085.6	11470.5	12961.2	19996.7	19246.6	7946.79	34566.7	21432.8	21696.1	37757.9	42097.9	19280.1	NaN	32522.5	28876.8	49483.3	32266.9	18393.2	30964.9	31598.6	33406	21004.4	133283	2.38e-12	12	14	11	NaN	8	13	12	10	9	9	13	13	3	NaN	5	13	6
Hk2			80874.2	132659	96836.4	143671	63353.7	50078.7	112966	39576.5	69376.8	67079.2	52216.5	63651.7	NaN	45100.4	58934.5	17974.7	12695.1	25298.5	67108.8	21109.8	8173.25	11935.5	25263.6	13958.4	11666.1	7654.12	10155.2	9143.23	NaN	5.22e-18	6	10	9	5	18	10	13	16	19	19	8	15	13	10	NaN	10	9
Kif23			NaN	NaN	NaN	NaN	NaN	NaN	NaN	NaN	NaN	NaN	NaN	NaN	NaN	NaN	NaN	12886.3	13243.7	5979.48	NaN	NaN	20425	50378	16371.5	3790.42	4027.73	10950.7	2966.04	4065.7	NaN	6.33e-11	8	14	6	NaN	NaN	4	12	NaN	NaN	NaN	7	NaN	NaN	NaN	NaN	13	NaN
Psmd13			37823.4	46800.3	29443.3	NaN	20569	47931.1	34153.8	53260.5	25205.9	22155.3	24281.7	17270.2	33348.2	34193.1	32394.8	45082.9	40796.1	37360.9	NaN	42565.4	34273.4	57503.9	43597.8	47235.8	47331.2	52039.3	47752	48584.8	66127.9	1.12e-12	15	17	14	2	10	16	17	11	6	10	15	16	4	NaN	3	14	5
Tpm3			NaN	NaN	83591.4	NaN	NaN	31941	15283.6	58998.7	NaN	53945	30889.1	NaN	83728.3	40852.6	NaN	6645.43	12523.1	31212.6	NaN	11846.3	16732.6	20145.6	37154.9	13311.3	9120.49	38800.2	39479.2	25987.1	350110	4.57e-17	3	2	3	NaN	2	2	2	1	1	2	3	3	NaN	NaN	1	3	1
Ythdc1			NaN	NaN	NaN	NaN	NaN	16754.2	NaN	NaN	NaN	NaN	NaN	NaN	NaN	NaN	NaN	20317.7	20927	17161.2	NaN	16192.3	18049.7	16598.9	19815.8	8324	13106.8	10417.4	16485.2	6724.11	33193.4	1.8e-05	1	2	1	NaN	1	1	2	1	NaN	NaN	2	1	NaN	NaN	NaN	1	NaN
Ahnak			797829	1333770	1154370	126018	548612	441075	297580	135508	378212	632346	533789	817423	1331170	254758	517086	127199	76520.4	162450	329317	126426	75296.6	84659.5	78195.9	84191.8	72706	38934	79550.7	54035.5	101137	4.38e-22	118	224	123	147	281	209	264	284	263	252	198	156	250	174	295	234	209
Myo1e			7997.94	NaN	7836.53	NaN	NaN	11725.6	5658.5	10309.8	6788.99	6130.19	9649.11	NaN	13206	9178.58	7749.04	26054.9	22096.7	18849.7	3953.06	20027.4	24253.1	27657.7	21333.2	18227.7	17192.3	12586	15934.6	13168.8	NaN	8.25e-12	15	15	13	1	12	14	16	8	5	9	11	14	NaN	2	6	16	3
Tnnt1			NaN	NaN	NaN	79758.7	NaN	NaN	NaN	NaN	NaN	NaN	NaN	NaN	NaN	NaN	NaN	NaN	NaN	NaN	NaN	NaN	NaN	NaN	NaN	NaN	NaN	NaN	NaN	NaN	NaN	1.25e-10	NaN	NaN	NaN	NaN	NaN	NaN	NaN	NaN	NaN	NaN	NaN	1	7	NaN	NaN	NaN	NaN
Lck			NaN	NaN	NaN	NaN	NaN	NaN	NaN	11567.7	NaN	NaN	NaN	NaN	NaN	NaN	NaN	NaN	NaN	NaN	NaN	5228.88	NaN	NaN	NaN	NaN	NaN	NaN	NaN	NaN	NaN	1.18e-05	NaN	NaN	NaN	NaN	NaN	NaN	NaN	NaN	NaN	2	NaN	NaN	NaN	NaN	NaN	NaN	NaN
C1s1;C1sa			NaN	NaN	NaN	NaN	NaN	8787.21	11407.4	10624	NaN	9518.61	NaN	NaN	35114	16829.9	NaN	3834.18	3221.02	5743.96	NaN	NaN	NaN	2763.34	4712.24	3217.01	NaN	6715.63	8769.91	4067.2	39358.4	7e-06	2	2	2	NaN	1	NaN	2	1	2	2	2	2	NaN	NaN	1	NaN	2
C6			NaN	NaN	NaN	NaN	NaN	NaN	NaN	NaN	NaN	NaN	NaN	NaN	NaN	NaN	NaN	NaN	NaN	NaN	NaN	NaN	NaN	NaN	NaN	NaN	NaN	NaN	NaN	NaN	14725.3	1.2e-05	NaN	NaN	NaN	NaN	NaN	NaN	NaN	NaN	NaN	NaN	NaN	NaN	NaN	NaN	NaN	NaN	NaN
Srsf11			36231.3	89535	NaN	NaN	52574.6	13128.7	24512.8	5875.7	NaN	15212.2	14443	NaN	NaN	NaN	13855.9	40338.4	19747.1	47442.4	NaN	14303.7	17034.7	45536	26553.1	NaN	16533.6	11515.3	15050	14098.5	NaN	6.93e-09	6	6	4	NaN	1	6	5	2	1	3	6	5	NaN	NaN	NaN	6	NaN
Il1rap			NaN	NaN	NaN	NaN	NaN	12056.1	8525.01	12325.7	8233.11	5963.77	NaN	NaN	10761.5	12268.9	5275.44	12218.7	13218.9	9416.42	NaN	9051.33	15108.1	14916.6	13057.1	NaN	NaN	17256.4	20156.6	10751.8	88226.9	5.42e-06	2	2	2	NaN	2	NaN	2	2	1	2	2	2	NaN	NaN	1	2	2
Bod1l			NaN	NaN	NaN	NaN	NaN	NaN	NaN	NaN	NaN	NaN	NaN	NaN	NaN	NaN	NaN	8150.03	12835	11030.6	NaN	6398.62	15510.5	10377.4	18861.6	NaN	10416.4	NaN	7126.46	4100.99	NaN	4.13e-06	NaN	2	1	NaN	NaN	2	2	NaN	NaN	NaN	1	1	NaN	NaN	NaN	2	NaN
Utrn			34257.7	63876.6	40025.4	9400.8	86650.9	25575.4	21877.7	18811.7	43082.1	32476	35052.8	25475.2	34513.2	24576.2	29681.2	16632.3	13172.7	13869.1	12362.9	25907.7	7692.24	13924.1	10590.4	17418.1	9766.94	9036.61	5452.29	9655.28	NaN	2.59e-11	40	53	29	30	51	45	52	53	49	54	50	47	29	17	30	47	44
Kctd1			NaN	NaN	NaN	NaN	NaN	NaN	NaN	NaN	NaN	NaN	NaN	NaN	NaN	NaN	NaN	NaN	5164.83	NaN	NaN	5813.27	7370.26	6445.61	NaN	12717.6	5989.51	6357.59	NaN	4987.88	NaN	4.55e-05	1	1	NaN	NaN	NaN	1	NaN	NaN	NaN	NaN	1	1	NaN	NaN	NaN	1	NaN
Pfdn4			NaN	NaN	NaN	NaN	NaN	NaN	NaN	NaN	NaN	NaN	NaN	NaN	NaN	NaN	NaN	NaN	NaN	NaN	NaN	NaN	NaN	NaN	NaN	NaN	NaN	NaN	NaN	NaN	52195.1	0.000211632	NaN	NaN	NaN	NaN	NaN	NaN	NaN	NaN	NaN	NaN	NaN	NaN	NaN	NaN	NaN	NaN	NaN
Usp31			93377.2	832175	1074700	NaN	184203	59991.2	111710	44204	135570	234595	301007	464009	88985	529912	129271	NaN	NaN	NaN	63540.5	66623.6	NaN	NaN	NaN	NaN	137509	354928	168137	97768.2	NaN	3.13e-15	1	NaN	1	1	1	1	NaN	1	1	1	1	1	1	1	1	NaN	1
Pam			NaN	NaN	NaN	NaN	NaN	NaN	NaN	NaN	NaN	NaN	NaN	NaN	NaN	NaN	NaN	1535	NaN	1372.03	NaN	4554.86	2527.44	2632.16	NaN	7329.51	4063.24	NaN	NaN	3918.66	NaN	2.16e-07	NaN	NaN	NaN	NaN	NaN	1	1	NaN	NaN	NaN	1	NaN	NaN	NaN	NaN	1	NaN
Mta3			32523.5	17412.8	47830.1	NaN	30298.6	23483.6	21906	22784.4	35631.1	17849	19327.5	44382.8	NaN	18774	20071.9	33196.1	53129.8	31125.7	7267.78	24325.2	49127.2	46096.6	53918.5	56439.9	29047	33333.1	31386	24540.3	NaN	3.5e-12	8	8	7	NaN	3	6	8	3	1	5	8	8	NaN	2	NaN	7	1
Trabd			NaN	NaN	NaN	NaN	NaN	7319.58	5922.42	NaN	7551.65	6263.5	NaN	NaN	NaN	NaN	4390.55	14115.7	17190.9	10495.9	NaN	15412.4	23811.2	15036.7	21759.4	25268.7	19548.4	19045.3	22750.6	37491.3	NaN	5.07e-08	2	2	2	NaN	1	2	2	1	1	NaN	3	2	NaN	NaN	NaN	3	NaN
Cacna1s			NaN	NaN	NaN	176978	NaN	NaN	NaN	NaN	NaN	NaN	NaN	NaN	NaN	NaN	NaN	NaN	NaN	NaN	73918	NaN	NaN	NaN	NaN	2286.19	NaN	NaN	4554.06	8296	NaN	4.86e-12	NaN	NaN	1	14	NaN	NaN	NaN	NaN	NaN	NaN	1	1	13	14	NaN	NaN	NaN
Klc1			24679.6	NaN	NaN	NaN	26541.4	8431	7000.33	3546.97	11300.5	8900.81	6245.65	34248	11640	10917.4	9585.04	4095.66	5203.32	3197.39	NaN	3851.77	2838.18	3695.92	4268.79	5689.11	2749.01	NaN	NaN	2053.39	NaN	2.44e-07	NaN	2	NaN	NaN	2	3	2	2	2	3	3	3	1	NaN	2	3	1
Numa1			21630.1	18884.9	NaN	NaN	15863.4	28979.5	17200	23436.1	18823.2	23194.9	19652.6	17011.7	42238	17919.8	16545.5	27755.8	22480.9	20840.8	8863.09	24563.5	41681.3	22694.1	25735.5	18534.6	23360.6	16640.4	18490.4	18370.5	106798	7.49e-14	52	66	51	5	35	57	54	41	34	45	57	56	14	8	29	67	25
Tpm3			73910.5	66043.2	34304.8	48630.5	79586.8	59155	85068.3	268247	67060.1	104569	78714	52735.3	10335.5	112516	47270.8	38167	69354.9	68892.5	21415.5	123067	38175	110050	79985.5	30805.4	73126.1	165116	77531.4	80918.8	NaN	5.11e-16	7	5	5	3	7	7	5	4	5	9	7	6	6	1	4	5	2
Art3			152576	182445	NaN	30695.8	94498.2	90408.5	77699.8	62537.4	111599	131778	81018.5	77045.5	116727	132645	125633	22145.4	26878.8	26376.5	NaN	21837.5	5594.69	9954.44	20642.8	51064	NaN	NaN	NaN	NaN	NaN	1.98e-10	NaN	2	NaN	1	2	NaN	3	3	3	2	NaN	1	2	NaN	3	1	2
Immt			NaN	NaN	NaN	221609	NaN	11813.9	19806.7	2612.23	7050.87	12084.4	NaN	NaN	NaN	NaN	NaN	1079	NaN	NaN	105519	1627.26	NaN	NaN	NaN	NaN	NaN	NaN	NaN	NaN	NaN	2.31e-07	NaN	NaN	NaN	2	NaN	NaN	2	1	1	1	NaN	NaN	2	2	NaN	NaN	NaN
Atp2b4			29696.6	23949	16652.4	NaN	22714.9	17633.9	19372.3	19357.8	30229.5	31139.3	21854.8	NaN	25950.6	NaN	27016.8	7087.11	5930.47	8940.41	NaN	7915.43	NaN	5948.19	3295.72	NaN	NaN	NaN	NaN	2263.44	NaN	2.01e-05	NaN	1	NaN	NaN	1	NaN	1	1	1	1	1	1	1	NaN	1	NaN	NaN
Scamp3			NaN	18870.1	15412.7	NaN	21395.5	18060.8	16719.6	31659.5	29519.9	20349.7	19316.3	24652.1	41256.9	23370.8	20687.6	36448.8	33132.4	36219.1	NaN	27426.4	24879	26629.2	28081.9	16806.8	24070.1	28191.3	35281.9	22717.5	NaN	6.1e-11	6	6	6	NaN	4	6	6	3	4	5	6	6	NaN	NaN	1	4	2
Etv6			NaN	NaN	NaN	NaN	NaN	8049.45	NaN	NaN	NaN	NaN	4855.13	NaN	NaN	NaN	5217.78	7976.76	13043.8	9523.5	NaN	8927.09	9214.74	6934	10939.1	12389.6	9211.88	9912.14	9159.44	9270.65	NaN	2.43e-10	3	1	3	NaN	1	2	2	1	NaN	NaN	2	1	NaN	NaN	NaN	3	NaN
Ttn			NaN	NaN	NaN	711635	NaN	21803.4	NaN	NaN	NaN	NaN	NaN	NaN	NaN	NaN	NaN	19930.5	NaN	4459.16	542350	NaN	NaN	NaN	NaN	NaN	NaN	NaN	NaN	NaN	NaN	5.37e-14	NaN	NaN	NaN	4	NaN	NaN	1	2	NaN	NaN	NaN	NaN	2	2	NaN	NaN	NaN
Clasp2			NaN	NaN	NaN	NaN	8479.59	5424.65	5286.18	3047.6	3377.46	4552.81	7427.18	NaN	7848.57	3112.36	9225.2	3157.42	3153.42	4148.74	3528.81	5384.57	3051.03	3212.18	3227	4750.61	3263.69	2273.6	3588.18	2684.32	19386.3	2.76e-08	2	2	1	1	1	2	2	1	1	2	2	2	1	1	1	2	1
Tnnc1			NaN	NaN	NaN	NaN	NaN	NaN	NaN	NaN	23272.9	NaN	NaN	NaN	9907.43	NaN	NaN	NaN	NaN	NaN	NaN	5053.94	NaN	NaN	NaN	NaN	NaN	9219.74	NaN	NaN	NaN	5.45e-05	1	NaN	NaN	NaN	NaN	NaN	NaN	NaN	NaN	NaN	NaN	1	1	NaN	1	NaN	NaN
Usp3			NaN	NaN	NaN	NaN	NaN	NaN	NaN	1229.93	NaN	NaN	NaN	NaN	NaN	NaN	NaN	NaN	1429.37	NaN	NaN	874.271	2983.89	3221.89	1619.84	2509.21	1867.12	NaN	2630.84	1841.94	NaN	0.000296807	NaN	1	1	NaN	NaN	1	NaN	NaN	NaN	1	1	1	NaN	NaN	NaN	1	NaN
Afap1			NaN	NaN	NaN	NaN	NaN	10698.3	6076.49	NaN	8624.15	8163.75	19989.2	NaN	13486.6	NaN	24996.8	10016.6	10479.9	5856.49	NaN	5424.85	9985.5	13547.4	8037.36	12091	6124.36	8987.7	5517.55	4584.64	43944.6	4.06e-07	1	1	1	NaN	1	1	1	1	1	NaN	1	1	1	NaN	1	1	NaN
Ctnnd1			NaN	NaN	NaN	NaN	NaN	7014.92	NaN	NaN	NaN	NaN	NaN	NaN	NaN	NaN	NaN	19906.8	17447.3	10897	NaN	19755.4	13462.1	25384.4	36196.4	6742.13	9167.62	5192.28	7214.75	8645.61	NaN	2.39e-05	1	1	1	NaN	1	1	1	1	NaN	NaN	1	1	NaN	NaN	NaN	1	NaN
Ctnnd1			27948	33600.3	47408.9	47009	29521	29048.8	22991.6	10065.3	19947	16212.5	22885.6	26350.6	33560.6	15522.6	28331.8	83472.5	86107.8	44168.1	25518.6	68658.4	57164.3	63363	93176.6	84437.2	48629	37947.4	45554.5	42894.5	NaN	5.75e-18	37	44	35	10	26	38	41	29	24	21	41	35	16	14	20	42	15
Rap1gds1			NaN	NaN	NaN	NaN	NaN	NaN	NaN	6777.79	NaN	NaN	NaN	NaN	NaN	NaN	NaN	3235.28	4441.73	4918.21	NaN	5117.66	5171.91	5251.97	5128.55	3955.42	5161.03	7315.6	8315.27	5516.72	37938.5	3.15e-12	5	5	5	NaN	5	6	5	NaN	NaN	6	7	4	NaN	NaN	NaN	6	NaN
Tmem11			NaN	45112	110007	117872	33177.7	20653.4	54778.8	23683.2	49785.7	41570.2	19677.3	24666.2	NaN	32753.4	21538.5	19260.7	22853.3	17814.3	48128.6	25777.4	22620.6	21888.2	30287.2	20973.9	23225.7	20346.7	35045.4	12687.8	NaN	1.49e-10	3	3	3	2	3	3	3	3	2	3	3	3	3	3	NaN	3	3
Fxyd3			NaN	NaN	NaN	NaN	NaN	NaN	NaN	NaN	NaN	NaN	NaN	NaN	NaN	NaN	4524.67	4244.63	11207.8	NaN	NaN	NaN	3026.69	NaN	4903.15	6317.11	3238.38	11034	31851.7	4251.1	NaN	5.03e-08	1	1	1	NaN	1	1	1	NaN	NaN	NaN	1	1	NaN	NaN	NaN	1	NaN
Pnkp			NaN	NaN	18425.5	NaN	16385.9	14200.4	NaN	22336.9	NaN	16339.1	22981.3	NaN	NaN	NaN	24688.3	14878.2	20605.3	21131.4	NaN	19672.2	17686.7	17517.4	23527.2	23912.8	11510.5	39683.7	15089.2	7753.96	NaN	1.74e-10	2	2	2	NaN	2	1	2	1	NaN	2	1	2	NaN	NaN	NaN	2	NaN
Kif1c			NaN	NaN	NaN	NaN	NaN	NaN	NaN	NaN	NaN	NaN	NaN	NaN	NaN	NaN	NaN	1039.36	1817.9	1761.84	NaN	755.917	3331.99	1734.1	1490.45	NaN	NaN	1435.48	1122.78	1413.94	NaN	2.22e-06	1	1	1	NaN	NaN	NaN	1	NaN	NaN	NaN	1	1	NaN	NaN	NaN	1	NaN
Afdn			50932.7	56095.2	32829.1	NaN	40129.8	36119.4	27398.9	17562.1	28862.1	38133.7	34317.2	33608	80786.7	38454.3	33406.1	27210	26621.5	13836.1	13130.5	35910.1	20865.9	23506.2	27657.6	18948.9	16855.1	19404	12454.8	18828.4	NaN	1.37e-09	17	20	14	2	15	17	19	13	12	8	17	17	NaN	5	8	19	4
Fcgbp			66711.9	46339	713824	50507.9	20083.4	128004	348352	215045	99498.7	514795	60898.4	424766	94777.8	771598	221852	67668	49426.3	88397.7	NaN	80336.6	152794	101794	52275.4	34785.1	78470.2	62672.7	14576.4	102645	NaN	5.63e-18	31	32	16	35	30	33	32	32	35	37	39	32	35	NaN	29	39	36
Dnajc2			5653.19	NaN	NaN	NaN	NaN	13585.1	3220.43	12496.4	NaN	NaN	3186.26	NaN	8671.48	NaN	4021.48	7855.35	4650.88	4520.47	NaN	NaN	5983.97	5596.5	6215.92	9611.34	5214.16	5881.29	NaN	8187.55	19548.9	1.8e-05	3	2	NaN	NaN	1	3	2	2	1	2	2	3	NaN	NaN	2	3	NaN
Trdn			NaN	NaN	NaN	250178	NaN	15014	NaN	NaN	NaN	NaN	NaN	NaN	NaN	NaN	NaN	11494.7	NaN	6697.35	237840	2313.2	NaN	3012.43	NaN	NaN	NaN	NaN	NaN	NaN	NaN	7.24e-13	NaN	NaN	NaN	8	NaN	NaN	4	4	NaN	NaN	NaN	NaN	7	9	NaN	NaN	NaN
Nt5c2			NaN	NaN	NaN	NaN	NaN	NaN	NaN	2805.4	NaN	NaN	NaN	NaN	NaN	NaN	1538.76	4326.26	6872.7	7476.32	861.292	7237.05	6666.01	8964.84	7263.61	4073.32	7578.86	8059.24	5932.1	5774.56	7917.5	2.46e-12	6	5	7	NaN	3	5	4	NaN	NaN	6	4	7	1	1	NaN	6	NaN
Cald1			182658	134930	277593	46034.6	279971	90604.4	111449	49730	198641	168590	57507	186116	390558	81049.4	167386	42252.1	68586.5	38092.9	47335.2	65304.6	57695.9	43874.2	47358.5	68030.3	83827.9	141351	96330.5	81666.1	94076.2	1.18e-14	21	17	21	9	21	19	18	20	19	18	22	21	8	7	26	19	13
Ccdc93			NaN	NaN	NaN	NaN	NaN	NaN	NaN	NaN	NaN	NaN	NaN	NaN	NaN	NaN	NaN	NaN	NaN	NaN	NaN	NaN	2320.77	NaN	4491.37	5509.3	NaN	NaN	NaN	5498.65	37099.8	8.15e-09	NaN	NaN	NaN	NaN	NaN	NaN	NaN	NaN	NaN	NaN	1	NaN	NaN	NaN	NaN	1	NaN
Tanc1			NaN	NaN	NaN	NaN	NaN	NaN	NaN	NaN	NaN	NaN	1408.17	NaN	NaN	NaN	876.485	NaN	923.43	570.639	NaN	NaN	2580.27	1243.99	1165.31	NaN	NaN	1123.31	1056.63	NaN	NaN	5.85e-06	1	2	1	NaN	NaN	NaN	NaN	NaN	NaN	NaN	NaN	NaN	NaN	NaN	NaN	1	NaN
Phf6			NaN	NaN	NaN	NaN	NaN	NaN	NaN	NaN	NaN	NaN	NaN	NaN	NaN	NaN	NaN	NaN	3694.3	NaN	NaN	3914.3	9458.98	NaN	4479.4	NaN	NaN	NaN	NaN	NaN	24155.9	9.54e-05	NaN	1	NaN	NaN	NaN	NaN	NaN	NaN	NaN	NaN	NaN	1	NaN	NaN	NaN	1	NaN
Arhgap17			29161.3	24926.4	29296.8	NaN	30738.8	22900.5	19981.7	17803	24939.2	24939.3	24386.7	29672.6	58988.4	15905.6	20833	7535.02	6681.04	7385.51	21994.3	6725.5	5147.33	7246.52	7366.37	5055.81	7573.69	4455.54	NaN	4802.95	45374.6	6.11e-10	1	2	NaN	1	2	2	1	2	2	2	2	1	2	2	2	2	1
Gsk3b			37306.8	30824.5	NaN	13602.9	36722.6	19048.8	26512.4	13056.1	15277.1	19959	21934.7	32303.8	34149.4	6949.95	19129.2	36677.8	33358.2	37276	27226.5	29480.1	21521.4	54506.7	31717.2	30325.4	29056.2	24282.1	40482.1	24541.7	75575.4	5.55e-11	5	5	6	1	4	4	6	5	2	3	5	5	3	3	2	5	1
Chd4			37454.1	NaN	53026.1	379904	37641.6	34486.4	22604.7	29703.2	36399	21642.5	38192.3	27387.6	32867.5	14570.1	32422.6	37535.6	59457	22339.7	25573.8	34506.4	59708.7	38529.9	42388.8	71908.9	42947.7	41237.8	43297.9	41813.7	NaN	2.21e-12	37	40	35	5	18	40	38	21	14	23	41	36	6	7	15	41	10
Sec16a			40088.8	37793.5	NaN	NaN	35187.4	10289.9	13797.9	6786.7	26019	19149	16888.6	26321.9	61279.2	16110.6	21892.7	14874.5	10342.9	6836.67	14546.6	9879.61	5815.89	8475.36	9741.46	6705.51	6147.69	9562.99	9032.51	6298.19	57161	1.75e-08	2	2	1	NaN	2	3	3	3	3	2	3	2	1	1	1	2	2
Slc34a2			NaN	NaN	NaN	NaN	NaN	NaN	NaN	NaN	NaN	NaN	NaN	NaN	NaN	NaN	NaN	32224.7	17258.5	33202.1	NaN	24445.9	14811.3	53671.3	10403	14160.4	6593.78	NaN	NaN	5766.8	NaN	1.07e-08	NaN	1	NaN	NaN	NaN	1	1	NaN	NaN	NaN	1	1	NaN	NaN	NaN	1	NaN
Mars			NaN	NaN	NaN	29734.4	14993.4	17266.1	21118.9	15393.9	14199.2	15164.2	13541.1	37233.5	NaN	NaN	20092.6	23914	21786.3	20456.1	NaN	18947.4	27525.7	27508.9	34804.9	33336.9	30272.9	22346	18661.7	27023.9	NaN	1.75e-14	18	18	15	1	11	18	15	10	6	10	20	16	NaN	NaN	NaN	20	NaN
Mrps10			NaN	NaN	NaN	NaN	NaN	NaN	NaN	NaN	NaN	NaN	NaN	NaN	NaN	NaN	NaN	NaN	NaN	NaN	NaN	NaN	1449.58	NaN	NaN	NaN	NaN	2050.43	NaN	976.224	16238.8	3.37e-07	1	NaN	NaN	NaN	NaN	NaN	NaN	NaN	NaN	NaN	1	1	NaN	NaN	NaN	2	NaN
Acyp1			NaN	NaN	NaN	NaN	NaN	3142.21	4186.97	12430	NaN	7103.34	NaN	NaN	NaN	NaN	NaN	956.395	NaN	4069.39	NaN	11481.5	7924.06	2445.88	4270.21	26326.7	13131.8	11827.7	9439.89	14862.4	NaN	3.61e-07	2	NaN	2	NaN	NaN	2	1	1	1	2	2	2	NaN	NaN	NaN	2	NaN
Myoz3			NaN	NaN	NaN	43283.7	NaN	NaN	NaN	NaN	NaN	NaN	NaN	NaN	NaN	NaN	NaN	NaN	NaN	NaN	62636.5	NaN	NaN	NaN	NaN	NaN	NaN	NaN	NaN	NaN	NaN	1.59e-06	NaN	NaN	NaN	1	NaN	NaN	NaN	NaN	NaN	NaN	NaN	NaN	NaN	1	NaN	NaN	NaN
Mgst1			122294	360826	333041	337340	167858	146797	223552	139189	395938	342533	255604	138322	NaN	531964	149511	134580	121210	91799.2	202740	74387.2	140791	153701	171812	199045	137326	59407.8	181651	51955.5	NaN	2.04e-17	6	11	11	7	10	10	13	12	12	11	7	13	7	8	NaN	11	11
Tpsb2			135253	NaN	205346	117123	41488.9	20382.1	192157	104284	57103.9	201543	56052.1	125799	31897.2	698104	102210	27057.2	42323.2	7975.05	72293.3	21524	25764.3	63980	11819.4	28978.6	88102.8	16916.2	30647.9	67804.2	NaN	3.97e-14	4	4	4	4	4	4	5	4	4	4	4	4	4	3	5	4	4
Eml2			31717.6	NaN	23788.3	NaN	18225.5	22439.7	26097.2	32593.4	27846.4	17494.2	14886.7	20117	30489.1	34239.4	24749.3	43951.6	50602.4	42135.1	NaN	42739.8	41000.8	65143	48763.8	17594	41035.4	50138.8	38878.6	45083.9	NaN	5.07e-14	7	6	6	1	3	8	8	3	3	4	8	8	1	NaN	2	9	1
Utp20			NaN	NaN	NaN	NaN	NaN	NaN	NaN	NaN	NaN	NaN	NaN	NaN	NaN	NaN	NaN	1743.07	4439.04	5379.33	NaN	1875.29	7473.13	1775.72	2358.09	5171.7	3895.34	3889.1	3931.16	2854.71	8271.95	1.1e-07	4	4	3	NaN	NaN	4	4	NaN	NaN	NaN	5	3	NaN	NaN	NaN	5	NaN
Trim2			NaN	NaN	NaN	NaN	NaN	NaN	NaN	NaN	NaN	NaN	NaN	NaN	NaN	NaN	NaN	29919.4	30326.9	19209.4	NaN	12151.8	47990.2	20903.6	20246.8	24383.7	15375.2	10090.8	18676.9	10792.9	NaN	3.12e-10	3	3	3	NaN	NaN	4	2	NaN	NaN	NaN	3	2	NaN	NaN	NaN	4	NaN
Gnb2			NaN	NaN	NaN	NaN	NaN	NaN	NaN	NaN	NaN	NaN	NaN	NaN	NaN	NaN	NaN	10274.3	17952.5	18818.1	NaN	NaN	NaN	34842.4	18808.5	3417	NaN	NaN	13743	NaN	NaN	1.41e-05	NaN	1	1	NaN	NaN	NaN	1	NaN	NaN	NaN	NaN	NaN	NaN	NaN	NaN	NaN	NaN
Ipo9			NaN	NaN	NaN	NaN	NaN	9880.47	9244.95	10136.8	10162	4724.34	6518.87	NaN	NaN	7143.6	6498.41	14290.3	21623.2	16153	3598.53	9850	13943.7	17189.7	19617.4	4356.3	13333.9	11807.6	10096.7	8481.71	NaN	3.14e-11	9	11	11	1	6	13	8	5	2	6	10	11	2	1	NaN	11	2
Lpgat1			14851.3	6933.42	16643.6	9671.45	43899.2	NaN	NaN	NaN	26894.5	8542.5	8699.83	12746.4	NaN	13580.5	8641.62	5942.47	5239.25	5670.26	8833.67	8094.7	7527.29	6607.26	5173.59	9892.98	10546.5	9755.74	18270.7	NaN	NaN	6.28e-09	4	5	5	1	3	3	3	NaN	NaN	NaN	NaN	5	4	1	NaN	4	3
Brat1			NaN	NaN	NaN	NaN	NaN	NaN	NaN	NaN	NaN	NaN	NaN	NaN	NaN	NaN	NaN	NaN	846.951	NaN	NaN	NaN	2227.39	747.713	834.318	753.077	1371.37	1692.39	NaN	1758.18	NaN	0.000130453	1	1	NaN	NaN	NaN	1	NaN	NaN	NaN	NaN	1	NaN	NaN	NaN	NaN	1	NaN
Cbll1			NaN	NaN	NaN	NaN	NaN	5907.42	NaN	NaN	NaN	NaN	21477.7	NaN	NaN	NaN	NaN	18339.6	9666.86	29877.6	NaN	17639.8	6977.92	10572.9	12044.1	12432.2	29709.8	13269.8	NaN	14836.5	NaN	3.8e-10	3	4	NaN	NaN	1	3	3	1	NaN	NaN	3	NaN	NaN	NaN	NaN	4	NaN
Slc12a2			3702.29	NaN	7479.64	NaN	NaN	5814.42	NaN	NaN	11987.6	NaN	NaN	NaN	10169.2	NaN	5635.84	12124.4	17537.3	12521.9	NaN	24039	19843.5	13669.6	17966.5	16708.4	24874.4	16222.7	22728.5	29795.3	39644.5	2.25e-12	16	13	16	NaN	2	17	14	3	NaN	NaN	19	18	3	NaN	2	19	NaN
Atxn2			NaN	NaN	NaN	NaN	NaN	8291.59	4807.98	4669.65	NaN	NaN	7711.53	NaN	NaN	NaN	NaN	9168.28	14509.4	5939.76	NaN	4288.01	18681.9	16772.8	10714.6	NaN	22425.8	NaN	NaN	15640.3	NaN	4.79e-05	NaN	3	NaN	NaN	NaN	2	2	2	1	1	2	2	NaN	NaN	NaN	2	NaN
Trim33			NaN	NaN	NaN	NaN	NaN	6799.78	3961.09	NaN	6232.65	2474.88	6645.41	NaN	NaN	NaN	NaN	11411	12835	10368.7	NaN	9497.63	11800.1	9426.3	13786.3	14536	11231.8	13378	14332.7	10702.5	62630.8	3.73e-08	4	4	3	NaN	3	4	4	2	1	NaN	4	4	1	NaN	NaN	4	NaN
Grhl1			NaN	NaN	NaN	NaN	NaN	NaN	NaN	NaN	NaN	NaN	NaN	NaN	NaN	NaN	NaN	5987.18	19124.7	NaN	NaN	NaN	NaN	7029.23	7909.69	8129.1	NaN	NaN	NaN	NaN	NaN	0.000415175	NaN	1	NaN	NaN	NaN	NaN	1	NaN	NaN	NaN	NaN	NaN	NaN	NaN	NaN	NaN	NaN
Ikbip			NaN	NaN	NaN	NaN	NaN	NaN	NaN	NaN	NaN	NaN	NaN	NaN	NaN	NaN	NaN	NaN	6150.69	3038.93	NaN	NaN	4692.33	1918.15	1699.18	11137.7	5500.05	10126	12047.5	NaN	NaN	0.000302481	1	1	1	NaN	NaN	1	NaN	NaN	NaN	NaN	NaN	NaN	NaN	NaN	NaN	1	NaN
Mark2			NaN	13892.7	NaN	NaN	NaN	NaN	NaN	NaN	NaN	6079.02	13768	NaN	15757.6	NaN	6584.11	15659.3	9695.14	13325	NaN	8588.28	11799.7	13172.9	8369.63	6390.24	9237.85	9063.34	8123.57	8927.24	31043.4	1.52e-07	4	8	4	NaN	4	7	7	NaN	NaN	NaN	6	3	NaN	NaN	1	8	NaN
Nop2			18254.2	14297	28322.6	NaN	21178.3	23463	17864.7	14936.4	13836.4	15419.6	15227.5	22687.4	NaN	14512.2	13857.2	62095.9	102268	75665.2	19971.4	48055.3	92569.2	159243	159359	34012.2	41117.2	28691	30451.6	31046.2	NaN	3.75e-14	11	16	9	1	8	12	16	12	8	8	12	12	1	3	NaN	15	3
D2hgdh			19327.5	36763.8	NaN	NaN	26116	10512.4	41209.5	37929.2	17505.3	29225	23987.3	NaN	NaN	20310.9	25382.5	5279.46	4994	NaN	NaN	11191.8	NaN	NaN	4021.01	4728.04	NaN	NaN	NaN	28644.3	NaN	3.09e-07	NaN	2	NaN	NaN	1	NaN	1	1	1	2	2	NaN	NaN	NaN	NaN	NaN	1
Atl2			45387.3	51179.2	93380.6	110740	45171.5	30774.8	23221.6	17310	44381.3	33338.6	17326.5	25741.1	96616.1	28143.2	32749.9	14128.7	19232.3	13168.9	28202.7	10402.9	11186.8	16551.7	14879.7	12944	13302.6	12650.9	10008.1	12627.9	NaN	1.38e-07	2	2	2	1	1	2	2	1	1	1	2	1	1	1	1	2	1
Dhx9			89887.9	62468.2	97357.9	NaN	128436	107417	81562.7	113986	111860	71677.1	75352.9	156450	68639	68487.5	126167	153657	239883	128661	54875.6	122956	148165	165269	165374	142224	144621	117020	103684	123559	523200	2.93e-17	47	47	43	8	35	45	47	38	24	40	47	46	15	12	17	48	18
Med23			NaN	NaN	NaN	NaN	NaN	NaN	NaN	724.616	NaN	NaN	NaN	NaN	NaN	NaN	NaN	1766.37	2876.08	1877.18	NaN	1369.62	1707.71	1890.19	1566.05	2826.74	2187.01	1813.52	1739.11	1415.29	9554.83	1.91e-07	2	1	2	NaN	NaN	2	1	NaN	NaN	1	2	1	NaN	NaN	NaN	2	NaN
Ehbp1l1			NaN	10679.2	NaN	13121.1	NaN	9287.48	5088.07	4744.09	5643.85	7129.89	11804.3	17458.8	NaN	NaN	12069.8	NaN	NaN	4827.27	11646.4	3699.65	2434.52	1572.25	3887.11	2314.42	NaN	NaN	NaN	NaN	NaN	1.21e-05	NaN	NaN	NaN	NaN	3	NaN	NaN	3	2	3	NaN	NaN	2	2	NaN	2	NaN
Pds5a			10700	NaN	39524.4	NaN	8709.65	19785.4	7617.79	11790.2	11180.7	7335.25	12795.5	13977.8	NaN	8728.5	11454.6	19575	24695.6	NaN	NaN	13805.5	16331.1	15237.7	19225.6	12591.5	16346.6	12669.7	13142.4	14099.4	NaN	5.68e-10	7	10	6	NaN	8	9	12	9	7	7	11	9	NaN	NaN	NaN	10	1
Ndufs4			96401	375431	186842	442155	145816	51797.6	371210	112985	123468	236159	76886	85655	213866	294172	115615	9189.76	12012.2	8017.74	106802	34438.2	18713.1	12708.9	12599.5	22218.3	20086.8	28726.7	28171.5	16699.2	37492.1	4.5e-19	9	8	10	7	8	9	7	9	10	10	9	10	9	8	11	10	11
Obscn			NaN	NaN	NaN	147674	NaN	11835.6	NaN	3827.63	NaN	NaN	NaN	NaN	NaN	NaN	NaN	3319.71	NaN	5598.69	80985.2	NaN	NaN	106032	8650.09	6818.82	NaN	NaN	NaN	NaN	NaN	3.31e-15	NaN	NaN	NaN	85	NaN	NaN	39	42	NaN	2	NaN	NaN	83	89	NaN	NaN	NaN
Raph1			NaN	NaN	NaN	NaN	NaN	NaN	NaN	1263.7	NaN	NaN	2598	NaN	NaN	NaN	NaN	5288.94	6349.36	6241.11	769.583	3896.5	9211.89	7564.37	8790.17	8470.28	14111.3	3920.36	4595.56	8042.17	NaN	1.11e-08	2	2	3	NaN	2	2	3	NaN	NaN	1	3	3	NaN	1	NaN	3	NaN
Pdpk1			NaN	NaN	NaN	NaN	NaN	NaN	NaN	NaN	NaN	NaN	NaN	NaN	NaN	NaN	NaN	1177.65	NaN	NaN	NaN	2018.08	2486.05	NaN	NaN	2182.96	2380.64	2497.83	1644.68	1836.65	NaN	4.93e-05	1	NaN	1	NaN	NaN	1	1	NaN	NaN	NaN	1	1	NaN	NaN	NaN	1	NaN
Smarca2			51943.9	38621.5	59984.4	NaN	60177.7	19860.3	22581.6	19801.9	36451.9	25211.4	41601.5	NaN	81235.1	NaN	25106.1	34055.4	28833.9	31866.2	NaN	23085.8	29621.6	33505.8	23730.8	23380.8	17946.6	14601.7	11016	14436.8	23375	1.76e-05	1	2	1	NaN	1	1	2	2	1	2	1	1	NaN	NaN	1	2	NaN
Nde1;Nde1;Nde1;Nde1;Nde1;Ndel1;Ndel1			NaN	NaN	NaN	NaN	5334.05	1570.27	2235.88	1585.38	4034.23	2745.63	3342.15	NaN	NaN	2787.83	4417.35	1189.36	1504.22	1078.97	1643.02	3586.13	2510.98	1494.99	858.448	4333.14	3927.08	3550.39	2770.12	4070.92	NaN	2.4e-06	1	1	1	1	1	1	1	1	1	1	1	1	NaN	1	NaN	1	1
Taf15			97531	167053	NaN	NaN	NaN	NaN	15041.1	9984.85	NaN	NaN	25210.3	NaN	32984.1	NaN	NaN	13391	13227.8	NaN	NaN	19686.2	27036.9	12484.2	9995.36	27147	18825.8	16221.8	7133.53	12196.4	79249.2	1.5e-13	1	3	3	NaN	3	3	2	NaN	3	2	3	3	NaN	NaN	2	1	NaN
Gm17669;Rpl29;Rpl29			192656	111303	279059	NaN	163796	54216.4	88451.3	24881.7	87983.6	97394	101358	NaN	44028.9	107183	102551	44454	261558	68203.4	58171.3	47931.6	44701.5	101336	120931	38705.3	22421	31956.4	13949.3	21718.7	37406.9	1.13e-14	5	5	6	4	3	4	5	5	4	5	6	6	3	3	4	5	4
Rbp7			14908.3	23222.9	NaN	NaN	NaN	18025.7	25370.7	3016.41	31150.1	13964.7	NaN	NaN	23144.9	NaN	12563.3	4019.2	4493.13	4005.68	8517.48	8380.06	8407.15	2230.22	7089.95	6059.54	7876.97	13020.5	781.125	6846.08	197899	3.96e-15	1	1	1	NaN	1	1	1	1	1	1	1	NaN	1	1	1	1	NaN
Neb			NaN	NaN	NaN	399642	NaN	14024.5	NaN	NaN	NaN	NaN	NaN	NaN	NaN	NaN	NaN	11836.9	NaN	NaN	308365	NaN	NaN	NaN	NaN	NaN	NaN	NaN	NaN	NaN	NaN	2.76e-09	NaN	NaN	NaN	2	NaN	NaN	1	1	NaN	NaN	NaN	NaN	2	2	NaN	NaN	NaN
Acin1			81315.3	74958.7	61069.2	14361.7	57129.5	58389.8	27509.8	28801.6	37914.4	34039.2	47107	61383.4	21713.8	30798.4	38850.7	290059	171786	209950	22816.6	60088.1	148030	162353	219287	89994.2	89660.6	29378.6	48872.9	29171.8	NaN	1.33e-17	18	23	21	3	14	24	24	16	13	16	22	18	2	4	10	24	9
Lancl2			NaN	NaN	NaN	NaN	NaN	4564.11	7181.86	6788.19	4895.26	NaN	5946.44	NaN	NaN	NaN	4708.97	8486.3	9707.29	9841.46	NaN	10459.9	11598	9911.26	9596.37	12222.5	9954.79	9555.82	10508.3	9345.94	NaN	1.61e-09	3	3	2	NaN	2	3	3	3	1	2	3	3	1	NaN	NaN	3	NaN
Tmem259			NaN	NaN	NaN	NaN	NaN	NaN	NaN	NaN	NaN	NaN	NaN	NaN	NaN	NaN	NaN	NaN	3813.64	3119.84	NaN	4639.69	3476.87	NaN	3290.93	4031.05	5795.9	3156.73	8313.35	NaN	NaN	0.00018322	1	1	1	NaN	NaN	1	NaN	NaN	NaN	NaN	NaN	1	NaN	NaN	NaN	1	NaN
Mprip			NaN	NaN	NaN	NaN	NaN	13886.8	NaN	NaN	NaN	NaN	NaN	NaN	NaN	NaN	6372.39	NaN	5596.21	NaN	NaN	NaN	4943.55	4939.35	NaN	10961.6	4956.89	6093.32	5397.07	4256.32	14195.7	2.15e-05	3	3	2	NaN	NaN	3	NaN	1	NaN	NaN	3	NaN	NaN	NaN	NaN	3	NaN
Rnaseh2a			NaN	NaN	NaN	NaN	NaN	NaN	NaN	NaN	NaN	NaN	NaN	NaN	NaN	NaN	NaN	1130.02	2443.71	1911.17	NaN	1865.42	3600.32	1592.45	1961.16	2750.32	2310.01	4302.75	2467.18	3739.17	NaN	4.24e-05	1	1	1	NaN	NaN	1	1	NaN	NaN	NaN	1	1	NaN	NaN	NaN	1	NaN
Ide			NaN	13652.9	43897.8	57127.2	8500.95	15877	26144.2	24914.1	13048.9	15186	13428.3	37372.8	34834.4	28651.1	14941.3	27960.2	40142.3	29577.6	29982.5	33753.2	31603.6	48795.7	32848.2	12029.1	34096.8	59238.7	31249.3	31761.9	182038	2.94e-13	19	16	14	NaN	8	18	16	9	6	13	17	17	1	1	3	16	2
Mbp			257636	305670	327410	223745	408103	6726.49	198103	85621.4	325682	378971	298083	2057440	472930	304222	297863	137083	10093.4	372442	223860	22678.7	28888.8	8193.56	NaN	19334.9	6754.73	NaN	NaN	7874.77	NaN	5.27e-18	NaN	6	NaN	12	12	3	11	3	9	9	7	NaN	14	10	13	10	9
Coq9			NaN	NaN	NaN	50793	21158.3	10072.5	30597.3	15709.5	15495.1	23330.7	19766.9	NaN	13746	16367	12163.3	5352.3	5922.51	6981.61	9926.97	10783.9	5476.4	12888.6	10413.1	NaN	NaN	5072.67	NaN	5314.07	NaN	6.48e-09	3	3	NaN	NaN	2	NaN	3	2	3	3	3	2	1	2	1	2	2
Mycbp2			NaN	NaN	NaN	NaN	NaN	2656.69	NaN	3672.35	NaN	3267.62	NaN	NaN	4954.82	NaN	NaN	3048.29	NaN	4485.26	NaN	3712.75	3638.04	4364.38	3477.46	3367.92	NaN	NaN	NaN	NaN	8857.54	0.000213952	NaN	NaN	NaN	NaN	1	NaN	2	1	NaN	1	NaN	1	NaN	NaN	1	1	NaN
Poldip2			NaN	12828.1	NaN	NaN	13769.3	13118.8	19887.6	11001.8	NaN	12075.9	12060.5	NaN	NaN	7005.81	10975.9	14740.5	16554.6	12968.3	NaN	12528.3	14367	15244.9	15349.7	18331.4	11964	10449.5	12376.3	12029.3	NaN	3.66e-06	4	4	3	NaN	2	4	4	3	2	4	3	4	NaN	NaN	NaN	4	1
Manf			NaN	NaN	NaN	NaN	NaN	4324.23	NaN	7344.42	NaN	11591.7	6430.03	NaN	9753.12	NaN	2635.14	4110.59	3479.9	NaN	NaN	NaN	NaN	2422.75	6374.6	17785.4	NaN	NaN	NaN	4006.23	49294.4	1.11e-06	NaN	1	NaN	NaN	NaN	NaN	1	1	NaN	1	1	1	NaN	NaN	1	NaN	NaN
Srrm1			10791800	16783400	31370900	21001200	10750400	7273120	7616220	3045440	7465270	5240850	4149950	13162700	124882	18775100	4588890	1430320	548589	888665	6964370	2848550	1151110	1484530	1404560	714221	1124110	484468	1139960	325438	NaN	5.3e-18	2	2	2	2	2	2	2	2	2	2	2	2	2	2	1	2	1
Fndc3a			NaN	NaN	NaN	NaN	NaN	7332.07	1786.9	2977.88	11786.3	2131.86	9507.05	NaN	12726.5	NaN	14294.9	4083.05	12091	5791.21	1409.2	2839.83	10631.3	9139.26	14431.6	9919.14	10255.8	7482.61	7039.44	7628.6	49789.1	7.31e-09	2	3	2	NaN	1	3	3	2	1	1	3	3	NaN	1	2	4	NaN
Sbds			NaN	NaN	15200.5	NaN	NaN	18509.6	26890.1	20639.1	16594.5	25857.6	32849.3	17435.3	NaN	NaN	15992.2	13949.6	10056.8	14741.8	NaN	21301.6	9478.96	15440	15416.1	9692.35	10844.3	11390.2	10967.7	10096.8	NaN	6.39e-10	3	2	2	1	2	2	2	2	1	2	3	3	1	NaN	NaN	2	NaN
Gm28036;Gm28036;Nfs1			6268.95	NaN	10972.1	NaN	NaN	10506.1	14819	12825.5	10593.5	10480.8	7301.13	10359.7	10555.9	6262.1	12315.8	14278.8	7371.71	17004.1	NaN	13192	11952.4	16446.1	16988.5	14998.7	4675.82	8502.28	4363.23	10473.5	NaN	1.78e-05	1	1	1	NaN	1	1	1	1	1	1	1	1	1	NaN	1	1	1
Pcf11			NaN	NaN	NaN	NaN	NaN	NaN	NaN	NaN	NaN	NaN	2280.43	NaN	NaN	NaN	NaN	5036.65	3388.14	3571.45	NaN	1863.14	5619.38	4050.99	4667.33	2258.16	3796.72	1093.55	4905.68	1649.66	NaN	1.73e-09	1	1	1	NaN	NaN	1	1	NaN	NaN	NaN	1	NaN	NaN	NaN	NaN	1	NaN
Vti1b			39989.1	37798.4	NaN	NaN	56509.3	17140.6	22509.2	13985.2	33375.2	36265.4	55825.1	59365	NaN	32567.7	31177.5	7777.15	11500.7	9600.87	NaN	NaN	10412.6	6789	6625.18	19903.7	NaN	NaN	NaN	NaN	NaN	9.44e-06	NaN	1	NaN	NaN	1	NaN	1	1	1	1	NaN	1	NaN	NaN	NaN	1	1
Ergic3			NaN	NaN	NaN	NaN	NaN	36913.2	NaN	18267.4	NaN	NaN	30799.6	NaN	NaN	28728	NaN	26754.4	33882.9	25226.1	NaN	24825.8	27849.3	34763.3	41226	34238.3	29834.3	24297.9	19186	12127.1	NaN	3.96e-14	3	2	3	NaN	2	3	3	1	NaN	2	4	3	NaN	NaN	NaN	3	2
Tmed2			59176.6	29236	133907	289870	75818.6	42530.2	37651	39518.3	106789	92063.6	51989	120310	81074.6	117539	41254.4	41604.9	50917	39501.3	94313.3	36502.3	49403.6	52071.5	75089.2	61960	87605.2	59094.2	120928	50390.5	96884.7	1.39e-16	15	15	17	4	6	17	15	5	8	13	17	17	5	4	7	14	11
Jmjd6			NaN	NaN	NaN	NaN	NaN	12816	NaN	NaN	NaN	NaN	NaN	NaN	13201.5	NaN	NaN	9652.83	13557.9	10246.9	NaN	7881.82	11075.4	11740.5	13732.7	10434.4	12181.4	12375.3	9202.49	8251.27	183099	1.05e-06	1	1	1	NaN	1	1	1	1	NaN	NaN	1	1	NaN	NaN	1	1	NaN
Ywhaq			166872	128299	58386.2	98027.4	67246.8	61321.3	50944	60228.9	79460.3	84141.3	46973.1	129344	25158.6	115274	48132.2	31072	36686.8	53836.5	24362.9	45901.1	43779	48672.4	33269.5	31661.5	46034.4	47454.3	51274.5	41386.3	228607	1.49e-20	8	9	6	3	8	7	9	6	6	8	9	8	4	2	6	8	5
Arhgef6			49135.1	28127.7	12325.5	NaN	52227.1	25650.1	25996.2	36370.6	46884.8	32297.6	31135.8	29952.6	83530.9	20186.2	31985.8	52994.1	44837.8	57843.4	12323.4	90535.7	60993.2	56583.9	46531.4	76673.8	47055.2	42881.1	29169.5	41894.5	130490	1.91e-13	13	11	13	1	5	15	11	3	3	7	15	12	2	2	2	15	4
Ggt1			NaN	NaN	NaN	NaN	NaN	NaN	6158.42	4944.83	NaN	NaN	NaN	NaN	6046.43	NaN	6388.49	39073.9	32162.8	27552.2	NaN	29689.1	26759.5	46587.7	21065.9	26844.9	16075.5	4646.88	5006.5	18181.2	NaN	5.91e-08	1	5	1	NaN	1	3	4	NaN	1	1	3	1	NaN	NaN	1	4	NaN
Naa35			NaN	NaN	NaN	NaN	NaN	NaN	NaN	NaN	NaN	NaN	NaN	NaN	NaN	NaN	NaN	NaN	NaN	NaN	NaN	NaN	NaN	NaN	NaN	NaN	NaN	NaN	NaN	NaN	28586.2	2.53e-06	NaN	NaN	NaN	NaN	NaN	NaN	NaN	NaN	NaN	NaN	NaN	NaN	NaN	NaN	NaN	NaN	NaN
Lsm14a			44246.2	48838.3	NaN	NaN	36336.5	29241.3	31593.7	NaN	27635.3	NaN	36452.2	NaN	104150	NaN	30860.7	12611.9	22025.9	18011.3	NaN	22208.3	21411.4	8798.64	16165.1	7426.79	27478	9741.8	13668.4	16745.4	55337.1	2.64e-05	1	1	1	NaN	1	1	1	1	1	NaN	1	1	NaN	NaN	1	1	NaN
Coq5			NaN	NaN	NaN	82263.9	NaN	NaN	NaN	9470.18	17869.6	NaN	NaN	NaN	NaN	NaN	10171.7	5518.15	NaN	NaN	NaN	4687.95	4972.33	5850.02	7524.81	8161.76	NaN	NaN	NaN	3923.66	NaN	3.11e-05	NaN	NaN	NaN	NaN	NaN	NaN	1	NaN	NaN	1	1	1	1	NaN	NaN	1	NaN
Pgls			30651.2	35433.8	32866.6	NaN	19707.8	28851.6	74703.7	36344.5	31640.1	28623.8	NaN	19760.7	23214.9	42928.8	34793.6	29286.9	51552.4	23098.7	NaN	21364.9	30434.7	45505.5	42159.5	30543.6	32891	25942.4	33699.4	35371.1	NaN	3.8e-12	1	1	1	NaN	1	1	1	1	1	2	1	2	NaN	NaN	1	2	1
Neb			NaN	NaN	NaN	127138	NaN	10958	NaN	NaN	NaN	NaN	NaN	NaN	NaN	NaN	NaN	1740.44	NaN	NaN	141500	NaN	NaN	NaN	NaN	NaN	NaN	NaN	NaN	NaN	NaN	3.86e-11	NaN	NaN	NaN	2	NaN	NaN	1	2	NaN	NaN	NaN	NaN	NaN	2	NaN	NaN	NaN
Cc2d1b			NaN	NaN	NaN	NaN	NaN	4296.18	3216.26	3497.33	NaN	NaN	NaN	NaN	8215.39	NaN	6744.02	3494.19	4225.86	3729.46	NaN	4705.12	3747.33	NaN	3465.3	5415.59	4138.9	4434.22	3583.95	3801.69	27547.7	4.42e-09	1	1	1	NaN	NaN	1	1	1	1	1	1	1	NaN	NaN	1	1	NaN
Rnf121			NaN	NaN	NaN	NaN	33533.2	20207.4	NaN	20316.5	46990.1	30328.3	NaN	NaN	NaN	56991.4	15047.2	23544.3	26395	29950.3	NaN	35479	30396.9	27046.4	30238.4	32874.9	33392.6	24673.2	61019.5	14709.4	NaN	1.64e-08	1	1	1	NaN	1	1	1	1	NaN	1	1	1	NaN	NaN	NaN	1	1
Gpkow			NaN	NaN	NaN	NaN	NaN	NaN	NaN	NaN	NaN	NaN	NaN	NaN	NaN	NaN	NaN	9926.49	2527.39	13225.9	NaN	NaN	18641.5	10759.7	18587.7	8033.3	2674.86	2507.39	2146.06	2215.38	NaN	7.83e-06	1	1	1	NaN	NaN	1	2	NaN	NaN	NaN	1	1	NaN	NaN	NaN	2	NaN
Abcg4			1397420	4954300	9987000	NaN	2855990	691797	279526	82880	1258950	734189	1066200	1269380	NaN	1087230	NaN	127994	97298	205042	NaN	NaN	224657	171865	168616	93268.2	85714.5	NaN	NaN	22119.4	NaN	1.27e-05	NaN	3	NaN	NaN	2	1	2	1	3	3	3	2	2	NaN	NaN	1	2
Gm28036;Rbm12;Gm28036			28478.8	46876.5	27985.6	NaN	27849.7	29051	19529.7	18557.6	11639	16119.8	28364.8	34527	NaN	NaN	36582.4	40195	33066	41602.6	NaN	32641.3	30849.5	35425.2	40670.6	36464.4	25561.3	24512.9	21422.1	22370.1	NaN	3.31e-07	2	2	2	NaN	2	2	2	2	2	2	2	2	2	NaN	NaN	2	NaN
Mri1			NaN	NaN	NaN	NaN	NaN	10537.1	7325.04	26635.3	NaN	NaN	NaN	NaN	NaN	14810	20279.6	17957.9	17273.5	12589.5	NaN	16560	27509.3	24556.2	25170.2	15230.2	23467	41889.9	20215.8	27982.2	NaN	1.05e-05	1	1	1	NaN	NaN	1	1	1	1	1	1	1	NaN	NaN	NaN	1	1
Mib1			NaN	NaN	NaN	NaN	NaN	NaN	7074	NaN	NaN	NaN	NaN	NaN	9254.89	NaN	NaN	3053.85	NaN	3624.86	NaN	2915.5	3386.73	NaN	2053.53	13406.9	5264.73	4115.79	NaN	4917.27	NaN	3.35e-05	1	NaN	NaN	NaN	1	1	1	NaN	1	NaN	1	1	NaN	NaN	1	1	NaN
Wiz			NaN	NaN	NaN	NaN	NaN	NaN	NaN	NaN	NaN	NaN	NaN	NaN	NaN	NaN	NaN	9422.41	NaN	7228.45	NaN	4674.59	9847.16	NaN	11314.4	NaN	1671.9	NaN	NaN	1702.89	13306.9	1.53e-07	NaN	NaN	NaN	NaN	NaN	2	1	NaN	NaN	NaN	2	NaN	NaN	NaN	NaN	3	NaN
Bud13			NaN	NaN	NaN	NaN	NaN	NaN	NaN	NaN	NaN	NaN	NaN	NaN	NaN	NaN	NaN	NaN	NaN	NaN	NaN	NaN	2259.96	NaN	NaN	NaN	NaN	NaN	1364.24	NaN	NaN	9.61e-05	NaN	NaN	1	NaN	NaN	NaN	NaN	NaN	NaN	NaN	NaN	NaN	NaN	NaN	NaN	1	NaN
Tpr			25871.2	8142.14	48898.7	3990.18	32393.6	29258.7	15739.8	25480.4	26322	28699.2	24277.5	28513	21037	18291.3	26935.5	19072.2	33109.7	15430.2	25672.5	18858.6	33227.6	24921.3	31311.6	77831.7	23331.2	22729.7	17933.6	22827.7	53790.4	5.15e-12	28	31	25	NaN	18	30	29	26	15	24	39	34	2	5	28	33	5
Gbe1			41896.6	67693.2	NaN	41000.5	15141.3	29254.5	73921.2	36120.3	30478.6	31246.6	28826	19428.2	22406.9	36124.4	28247.7	9108.96	8083.86	20995.1	17174.2	17529.7	6023.55	9766.62	15200.2	9186.1	9537.87	9723.68	9518.77	6055.11	NaN	5.68e-09	8	8	9	NaN	7	10	8	9	10	12	10	7	NaN	6	4	10	9
Numa1			NaN	NaN	NaN	NaN	NaN	NaN	NaN	NaN	NaN	NaN	NaN	NaN	NaN	NaN	NaN	NaN	NaN	NaN	NaN	NaN	NaN	NaN	NaN	NaN	NaN	NaN	NaN	NaN	134361	0.000300891	NaN	NaN	NaN	NaN	NaN	NaN	NaN	NaN	NaN	NaN	NaN	NaN	NaN	NaN	NaN	NaN	NaN
Gm28048;Commd1;Commd1;Commd1			NaN	NaN	NaN	NaN	NaN	NaN	NaN	NaN	NaN	NaN	NaN	NaN	NaN	NaN	10331.7	NaN	NaN	NaN	NaN	NaN	NaN	NaN	NaN	16688.5	NaN	NaN	NaN	NaN	NaN	5.28e-06	NaN	NaN	NaN	NaN	NaN	NaN	NaN	NaN	NaN	NaN	NaN	NaN	NaN	NaN	NaN	NaN	NaN
Cd55			NaN	NaN	NaN	NaN	NaN	NaN	NaN	14030.1	37642.6	36624.4	35333.1	79851	NaN	83105.1	12852.1	NaN	NaN	NaN	NaN	NaN	NaN	NaN	NaN	NaN	NaN	NaN	4708.82	NaN	NaN	5.2e-06	NaN	NaN	1	NaN	1	NaN	NaN	NaN	NaN	1	NaN	1	1	NaN	NaN	NaN	1
Mtx1			24391.3	NaN	25804.8	60722.8	27662.4	18547.4	43697.1	23362.9	28527.6	18717.4	21356.6	18171	29670.6	36813.8	14316.8	17075.8	20341.2	18020.3	11092.5	23031	20879.7	18470.9	17278	26397.8	12223	15783.9	18785.2	14110.9	NaN	2.43e-09	5	5	5	2	4	5	5	4	4	5	5	5	2	2	1	5	3
Eif4g2			22689.8	22896.4	19870.7	22959.5	28794.8	20490.2	12143.6	9422.39	9929.83	11210.3	17353.4	20053.5	13150.8	10173.6	22187	22880.3	20527.6	17726.9	11344.5	20429.4	16887.5	17150.1	19271.7	11401.7	15767.9	19945.6	16363.2	16925.1	91722.3	1.91e-14	11	13	7	3	9	11	12	13	8	8	11	12	9	6	9	12	7
Engase			13944.5	20280.2	17521.7	NaN	16822.1	20036.7	10728.7	19152.5	NaN	13237.5	16589.6	16029.6	NaN	9989.85	NaN	15305.6	16272.2	15298	NaN	12287.1	12610.8	13793.6	16756.3	19376.4	14333.9	10437.7	11499.6	12441	NaN	9.03e-06	1	1	1	NaN	1	1	1	1	1	1	1	1	NaN	NaN	NaN	1	1
Nubpl			NaN	NaN	NaN	NaN	NaN	89201.1	NaN	89326.1	NaN	112283	NaN	NaN	71128.5	NaN	65602.4	NaN	NaN	198909	NaN	66877.7	26138.2	NaN	152028	18614.3	33088.1	NaN	NaN	13929.3	NaN	0.000566366	NaN	NaN	NaN	NaN	NaN	1	NaN	1	NaN	1	1	1	NaN	NaN	1	1	NaN
Ahnak2			202941	118984	338712	97480	201968	63357.1	95270.1	72178.6	194322	278380	228549	385315	387718	109363	131891	45566.5	12880.3	47259.6	49235	31005.5	16500.4	30710.2	20571.5	11413.9	22624.3	12145.9	6988.03	19878.1	55806.4	4.75e-15	2	4	4	4	8	5	8	9	8	7	5	NaN	7	5	12	6	7
Impdh1			NaN	NaN	NaN	NaN	NaN	8654.97	2546.77	4432.45	NaN	NaN	NaN	NaN	NaN	NaN	NaN	4736.29	5893.69	6615.45	NaN	5813.4	5088.84	5278.62	6790.9	6376.94	4921.01	4957.14	4428.82	4310.32	NaN	1.43e-07	4	5	3	NaN	2	4	5	1	1	5	5	5	NaN	NaN	NaN	5	NaN
Ttc37			NaN	NaN	NaN	NaN	NaN	3339.59	NaN	3592.9	NaN	NaN	NaN	NaN	NaN	NaN	NaN	5269.18	6235.03	5554.14	NaN	2829.8	6982.36	6245.36	6352.65	3071.54	7677.72	6434.47	6284.69	6370.64	33697.4	1.22e-09	4	5	4	NaN	2	4	4	2	NaN	3	5	5	1	NaN	NaN	4	NaN
Pik3c2a			NaN	NaN	NaN	NaN	NaN	2218.3	NaN	NaN	NaN	NaN	2831.99	NaN	NaN	NaN	NaN	3515.26	4106.62	2377.1	NaN	2659.52	2475.7	4750.84	3246.53	3413.14	3245.08	3003.65	2743.57	2597.24	NaN	2.26e-06	3	4	2	NaN	1	3	3	1	NaN	NaN	3	3	NaN	NaN	NaN	3	NaN
Lmod1			40974.2	NaN	148892	NaN	88010.3	25920.8	44831.6	NaN	25599.8	36987.3	34487.2	51240.2	64831.3	62404.1	31131.7	NaN	NaN	6340.66	76526.5	NaN	NaN	NaN	NaN	NaN	NaN	NaN	NaN	NaN	NaN	3.83e-09	NaN	NaN	NaN	1	2	NaN	NaN	2	2	NaN	NaN	NaN	1	1	2	NaN	2
Sik2			14134.1	NaN	NaN	NaN	18811.4	7985.24	9612.6	6311.89	8471.25	10290.7	14972.9	NaN	6537.92	10966.7	15597.2	1247.08	1477.01	1698.38	3704.24	5454.06	1364.8	NaN	796.638	2949.93	1618.8	NaN	NaN	2569.75	NaN	6.31e-06	NaN	1	NaN	2	2	1	1	2	2	2	1	1	2	1	2	1	2
Farp1			NaN	NaN	35677.8	NaN	16365.9	14924	16826.4	10376	17838.8	11250.8	15902.6	NaN	NaN	11611.5	14174.4	39458.3	44853.9	32474.7	NaN	35241	56959	37724.3	52805.7	54274.8	47498.2	52932.4	46805.2	46339.3	NaN	5.59e-12	15	14	14	NaN	6	16	16	6	3	6	16	14	1	NaN	NaN	17	2
Phip			NaN	NaN	NaN	NaN	NaN	NaN	NaN	NaN	NaN	NaN	NaN	NaN	NaN	NaN	NaN	2750.73	2546.38	6970.23	NaN	1859.54	8186.06	4134	3069.37	740.263	2287.61	617.093	1948.14	999.114	NaN	4.87e-08	1	4	2	NaN	NaN	2	4	NaN	NaN	NaN	1	1	NaN	NaN	NaN	4	NaN
Srp72			22844.2	25350.9	24338.2	NaN	20096.8	23682.9	18760.8	11285.5	19674.4	15045.3	21569.7	22800.1	14718.7	15805.9	18006.1	72676.6	15780.6	48351	18616.7	21275.1	31084.3	51561.7	31202.8	18268.8	26385.1	15884.1	12895.1	18941.4	NaN	1.43e-13	13	12	12	NaN	12	14	16	12	8	10	12	11	3	5	11	15	4
Stxbp2			NaN	NaN	NaN	NaN	NaN	2822.19	NaN	3033.05	NaN	NaN	NaN	NaN	NaN	NaN	NaN	9537.23	11532.5	11775.8	NaN	7001.06	5303.77	NaN	6683.58	7710.04	10772.8	7807.25	4866.07	9729.93	NaN	5.8e-11	5	5	4	NaN	NaN	4	5	1	NaN	3	4	4	NaN	NaN	NaN	4	NaN
Ahcyl2			200516	217078	97084.1	29243.9	253670	134362	99025.6	57112.2	121878	82676.3	97850.7	147857	38909.8	68514.6	137791	24789	23244.9	46051.9	82854.3	70509.8	19991.4	27332.1	34076.4	30202.2	29808.5	23575.5	34543	25035.9	NaN	1.37e-11	7	8	7	3	11	8	8	13	7	10	9	8	5	4	7	5	7
Tmem209			NaN	NaN	NaN	NaN	NaN	NaN	NaN	NaN	NaN	NaN	NaN	NaN	NaN	NaN	NaN	3579.76	4471.66	4721.41	NaN	NaN	8046.33	NaN	6850.81	17609.8	8917.61	6590.4	19873.6	3714.25	NaN	1e-05	1	1	1	NaN	NaN	1	1	NaN	NaN	NaN	1	1	NaN	NaN	NaN	1	NaN
Esrp1			NaN	NaN	NaN	NaN	NaN	15258.8	2359.79	NaN	NaN	NaN	NaN	NaN	NaN	NaN	NaN	33284.3	41613.2	27828.9	NaN	23104	49191.3	36606.3	46384.4	45552.5	42614.1	49984.8	44321.4	45392.7	NaN	1.65e-10	4	4	4	NaN	2	4	4	1	1	NaN	5	5	NaN	NaN	NaN	5	NaN
Srbd1			NaN	NaN	NaN	NaN	10416.4	9350.23	NaN	NaN	NaN	NaN	10511.4	NaN	NaN	NaN	5838.74	11638.3	21053.8	6953.34	NaN	6930.7	21392.8	15388.4	18905.7	9441.13	8827.53	9510.67	9007.52	8298.32	NaN	1.9e-10	3	3	3	NaN	1	3	3	1	NaN	NaN	3	3	NaN	NaN	NaN	3	NaN
Strn			9260.93	NaN	NaN	NaN	NaN	13809.7	NaN	23352	NaN	NaN	NaN	NaN	NaN	NaN	NaN	9927.59	NaN	13504.6	NaN	12644.4	16913.1	11726.6	12327	14665.5	15220.7	18739.5	11325.1	13982.9	51159	3.09e-08	6	NaN	6	NaN	3	6	6	1	NaN	4	6	4	NaN	NaN	NaN	6	NaN
Ncf1			NaN	NaN	NaN	NaN	NaN	NaN	2216.69	11699.9	NaN	NaN	2170.1	NaN	NaN	NaN	NaN	6207.62	4159.66	25352.1	3061.2	7392.81	8476.97	6726.79	8217.96	4155.71	6982.07	4952.57	4639.3	4566.91	NaN	3.51e-08	1	1	1	NaN	1	2	2	NaN	1	2	2	1	NaN	1	NaN	1	NaN
Akt2			NaN	NaN	NaN	NaN	NaN	2563.67	5474.3	6435.17	4725.36	NaN	3702.76	NaN	NaN	NaN	5712.41	1864.04	1294.08	NaN	NaN	5614.59	2923.79	1984.89	2221.49	2420.36	3465.14	2689.04	4799.36	3941.32	NaN	3.53e-05	1	1	1	1	NaN	1	1	1	1	1	1	1	1	NaN	NaN	1	NaN
Copa			35228.3	18895.5	57809.7	67067.8	58572.2	59603.3	52267.8	60609.2	56732.5	45972.2	55019.1	44284.8	113598	49322	60583	136984	98928	131862	35832.7	86663.8	130677	140759	112881	97080.2	131254	101513	109074	88118.3	206511	1.7e-16	47	49	47	16	35	45	48	34	29	35	50	47	24	17	19	51	24
Glg1			10878.2	NaN	NaN	NaN	10132	10321.2	10895.5	13544.3	18320.4	11703.4	7983.97	28259.9	20760.4	11928.9	11692.7	21807.4	24626.7	23107.1	NaN	18714.9	14268.5	29117.9	19939.8	33897.5	21961.1	19030.1	15115.5	20244.9	NaN	2.39e-12	11	11	6	NaN	6	9	10	6	3	9	11	10	1	NaN	2	10	2
Atp5j2;Atp5mf			626703	1164790	808249	579173	407657	419466	405562	129692	331837	517977	767289	394012	317560	177538	569139	375236	473836	387956	491285	151011	274954	221303	445947	242009	84421	96890.1	87364.9	98292.2	NaN	3.05e-18	4	5	4	4	5	4	5	5	5	5	4	4	5	5	4	5	4
Pias2;Pias2;Pias1;Pias1;Pias2;Pias2;Pias2;Pias2;Pias2			NaN	NaN	NaN	NaN	NaN	NaN	NaN	NaN	NaN	NaN	NaN	NaN	18854.3	NaN	NaN	9291.77	12761.1	9753.33	NaN	12440.6	12885.3	10233	12388	14344.7	10730.1	8028.77	7951.77	12304.4	NaN	1.46e-05	1	1	1	NaN	NaN	1	1	NaN	NaN	NaN	1	NaN	NaN	NaN	1	1	NaN
Pds5b			NaN	83720.3	NaN	NaN	11604.2	4096.5	9243.66	10475.5	8347.25	11767.1	13212.4	NaN	17331.3	6463.07	20611.2	14590	14306.2	17725.7	NaN	14046.8	18620.6	16130.7	16610	15353.9	14468.3	12548.4	9486.22	14172.6	NaN	8.21e-12	9	11	9	NaN	9	8	11	9	7	10	10	12	NaN	NaN	6	13	4
Stag1			NaN	NaN	NaN	NaN	NaN	NaN	NaN	1200.3	NaN	NaN	NaN	NaN	NaN	NaN	NaN	1542.01	2212.7	683.065	1284.91	632.856	2229.06	1479.06	1364.06	1997.97	1841.88	2734	1881.19	2271.58	NaN	2.68e-05	1	2	1	NaN	NaN	2	1	NaN	NaN	1	2	1	NaN	1	NaN	2	NaN
Zpr1			NaN	NaN	NaN	NaN	NaN	NaN	NaN	9083.07	NaN	NaN	NaN	NaN	NaN	NaN	NaN	5382.46	9367.3	8658.34	NaN	10110.6	7901.8	7206.2	5942.65	NaN	NaN	9842.29	9049.64	9596.29	NaN	4.37e-12	1	2	1	NaN	NaN	NaN	2	NaN	NaN	1	1	2	NaN	NaN	NaN	2	NaN
Mta1			NaN	NaN	NaN	NaN	9557.55	NaN	6003.75	8612.03	NaN	NaN	7871.14	NaN	NaN	6449.87	8192.87	11682.8	13857.2	9363.87	NaN	9274.52	13070.8	12238.4	14308.1	18177.5	8045.58	9990.13	13811.3	8980.25	NaN	9.36e-08	6	6	5	NaN	3	6	6	NaN	2	4	6	5	NaN	NaN	NaN	6	2
Bclaf1			64957	45137.2	143456	NaN	60971.4	43434	44894.3	21253.5	30370.5	37130.5	48012.4	19253.9	41462.1	35995.3	34812.3	65632.9	33652.2	35352.4	14830.7	17794.4	39528.9	55352.7	64999.7	16637.2	19160.8	12880.5	13238	15031.4	NaN	8.67e-15	19	23	14	4	11	19	23	12	11	12	18	16	8	8	10	21	7
Src			NaN	NaN	NaN	NaN	NaN	NaN	NaN	NaN	NaN	NaN	NaN	NaN	NaN	NaN	NaN	NaN	NaN	NaN	NaN	NaN	NaN	NaN	NaN	NaN	5783.17	6262.11	9434.58	6560.84	NaN	0.000944707	1	NaN	1	NaN	NaN	1	NaN	NaN	NaN	NaN	1	NaN	NaN	NaN	NaN	NaN	NaN
Arl1			14498.2	9330.7	16370	12787.7	10826.1	23671.5	11898.7	14557.9	11982.4	8833.65	9304.11	11687.6	NaN	12944.4	10569.4	29377.1	25353.1	25746.6	11649.6	25371.8	33412.6	42590.6	46557.5	33058.4	38848	20120.3	34178.2	28584.3	NaN	2.18e-13	7	7	9	1	7	9	8	7	3	7	8	9	3	2	NaN	7	3
Hectd1			NaN	NaN	NaN	NaN	NaN	NaN	NaN	1111.98	NaN	NaN	NaN	NaN	NaN	NaN	NaN	2746.99	3426.72	5710.87	NaN	4658.26	4301.9	2907.84	1844.55	1726.33	8126.53	3764.69	4150.2	3736.51	25394	1.61e-08	3	2	3	NaN	NaN	3	2	NaN	NaN	1	3	2	NaN	NaN	NaN	2	NaN
Ciapin1			NaN	NaN	NaN	NaN	NaN	4872.48	4666.26	3862.5	NaN	NaN	NaN	NaN	NaN	NaN	NaN	2802.49	11171.1	4076.15	NaN	5219.28	9497.95	13736.3	21162	4709.58	4328.99	5195.29	3781.83	4295.86	68102.7	2.71e-07	1	2	1	NaN	1	1	1	1	1	1	1	1	NaN	NaN	NaN	2	NaN
Plekha2			NaN	NaN	NaN	NaN	14037.7	4602.98	3789.69	14521	3896.24	3756.28	5583.13	NaN	NaN	3482.97	4858.23	7094.88	9221.08	6460.31	2263.16	10565.1	9180.37	10489.4	9790.06	9182.46	8129.7	10356.8	13166.7	12344.6	NaN	1.73e-05	1	2	2	1	1	2	2	1	1	2	2	2	1	1	NaN	2	1
Camk2a			NaN	NaN	NaN	292397	NaN	10895.2	NaN	NaN	NaN	NaN	NaN	NaN	NaN	NaN	NaN	3484.5	NaN	NaN	164087	NaN	NaN	NaN	NaN	NaN	NaN	NaN	NaN	NaN	NaN	2.88e-13	NaN	NaN	NaN	6	NaN	NaN	2	2	NaN	NaN	NaN	NaN	5	6	NaN	NaN	NaN
Kmt2b			NaN	NaN	NaN	NaN	NaN	NaN	NaN	NaN	NaN	NaN	NaN	NaN	NaN	NaN	NaN	3318.25	7327.41	3460.47	NaN	NaN	11101.1	4198.15	6213.71	8364.63	4081.45	NaN	1852.82	1521.1	NaN	8.22e-05	NaN	1	1	NaN	NaN	1	1	NaN	NaN	NaN	1	NaN	NaN	NaN	NaN	1	NaN
Eml4			NaN	NaN	NaN	NaN	NaN	3468.05	2161.27	7371.29	3244.56	NaN	1648.08	NaN	NaN	NaN	2176.49	4523.09	5164.67	7193.86	NaN	6254.3	11683.5	3429.43	4599.17	8269.11	8273.43	8883.41	9682.24	8326.09	NaN	3.35e-06	2	2	2	NaN	2	2	1	1	1	2	1	2	1	NaN	NaN	2	NaN
Sympk			6872.32	NaN	NaN	NaN	8419.17	8905.96	NaN	9191.63	NaN	NaN	9702.64	NaN	NaN	NaN	5818.61	8710.16	4189.93	10261.3	NaN	10275.4	14133.5	7603.16	8035.19	9484.21	11571.7	9464.74	NaN	NaN	71908.6	2.4e-07	3	3	NaN	NaN	1	3	2	2	NaN	1	NaN	3	NaN	NaN	NaN	2	NaN
Tra2b			146895	121093	100394	NaN	NaN	84120.3	86894.1	69644.5	63460.5	74567.6	82123	106529	110919	131739	64657.6	80161.4	111483	122502	101883	89724.9	108706	76442.9	100535	41051	81008.7	38848.7	NaN	78371	NaN	1.1e-16	7	8	NaN	NaN	7	8	8	7	6	7	8	8	NaN	3	5	8	4
St13			210637	158709	58675.1	77935.5	128279	126133	137972	173212	179309	99881.2	76875.9	136679	81090.1	116446	148410	59810	92291.5	106934	54868	137349	107884	83811.2	95193.6	342866	96270.3	70847.1	98373.5	101666	246247	4.83e-17	10	11	11	6	8	12	9	10	9	11	12	9	8	5	7	10	8
Sf3a2			30924.2	25220.1	NaN	NaN	14498.8	10117.3	8583.29	5283.44	18108.8	34538.7	11188.7	24996.4	42383.3	18705.9	30585.9	15196.7	41203.6	17949.8	5654	4718.26	16639.6	45356.7	59401.8	5970.14	32830.2	14222.3	10583.7	17968.5	NaN	3.39e-15	11	13	11	2	6	14	12	9	7	10	14	11	3	5	6	13	3
Hk1			46167.5	44154.5	67742.6	51825.4	37337.4	67707.1	60006.6	56164.3	59850.2	76605.4	45549.2	45697.7	46966.7	86437.7	46218.4	58288.8	75455.6	96029.5	35062.5	77281.8	120510	104847	105824	104146	91341.2	125021	126256	86961.1	70064.2	2.17e-16	30	31	29	9	23	30	29	23	18	21	30	28	14	11	16	30	16
Myh2			25437	40910	70368.4	12693700	115506	287179	NaN	NaN	49595.1	NaN	28010.6	135795	102258	NaN	15307.1	43503.6	NaN	3595.53	2218460	35822.5	NaN	NaN	10727.3	NaN	30459.3	6361.96	12944.3	5713.36	NaN	4.84e-22	2	NaN	3	66	9	2	40	49	NaN	NaN	7	16	66	64	19	NaN	NaN
Trps1			13715	NaN	NaN	NaN	NaN	19339.7	6132.87	NaN	7347.37	6189.71	6145.09	16658.6	28920.7	NaN	12900.6	58755.3	38330.9	16341	NaN	24389.1	41583.2	37973.1	57423.9	50528.1	NaN	26388.8	25108.4	25112.2	28084.7	7.56e-13	28	33	23	NaN	6	NaN	31	9	3	NaN	26	26	NaN	NaN	4	32	NaN
Cog4			NaN	NaN	NaN	NaN	NaN	NaN	NaN	NaN	NaN	NaN	NaN	NaN	NaN	NaN	NaN	6584.76	5445.13	7657.71	NaN	4470.36	NaN	7588.57	6370.67	2564.11	5598.05	5531.81	NaN	5814.53	39891	4.01e-07	1	1	NaN	NaN	NaN	1	1	NaN	NaN	NaN	1	1	NaN	NaN	NaN	NaN	NaN
Ppp2r1b			NaN	NaN	9658.31	NaN	7123.71	10772.5	11009.2	15211.2	NaN	12060.1	11773.3	NaN	10494.5	13452.3	30726.4	NaN	NaN	NaN	NaN	NaN	3568.02	3772.44	NaN	NaN	NaN	NaN	2012.87	2359.96	15405.1	7.09e-06	NaN	NaN	1	NaN	1	NaN	NaN	1	1	1	1	NaN	NaN	NaN	1	1	1
Vdac2			367908	750848	882116	1455810	761324	290758	783815	417107	561207	674154	295999	244943	563113	1009240	412420	371607	421958	282315	770560	474608	418116	371866	469473	230211	406455	372712	778629	234569	894366	5.03e-20	21	24	24	19	18	22	24	20	22	21	22	19	17	16	15	22	19
Prrc2a			13049.4	NaN	NaN	NaN	NaN	NaN	NaN	NaN	4946.15	NaN	NaN	7190.38	NaN	NaN	2446.2	6548	NaN	2999.92	NaN	NaN	10477.2	5177.79	6582.56	4048.48	15491.4	4768.58	3650.38	7323.45	NaN	4.87e-07	3	NaN	4	NaN	NaN	4	4	NaN	NaN	NaN	4	NaN	NaN	NaN	NaN	4	NaN
Ptbp3			NaN	NaN	NaN	NaN	NaN	20723.3	NaN	17353.9	NaN	NaN	21888.5	21097.5	24066.4	NaN	22144.1	16292.2	18009.6	12386.7	NaN	12417.9	12393.2	17090.8	NaN	15755.8	NaN	10790.7	NaN	10416.4	NaN	6.77e-12	4	5	NaN	NaN	3	NaN	4	4	NaN	4	5	4	NaN	NaN	4	4	NaN
Ank1			NaN	NaN	NaN	267671	NaN	13559.9	NaN	NaN	NaN	NaN	NaN	NaN	37476.3	NaN	NaN	7043.32	NaN	NaN	181247	NaN	NaN	NaN	NaN	NaN	NaN	NaN	NaN	NaN	NaN	1.28e-10	NaN	NaN	NaN	2	1	NaN	2	2	NaN	NaN	NaN	NaN	2	2	1	NaN	NaN
Dtnb			NaN	NaN	NaN	NaN	NaN	NaN	NaN	NaN	NaN	NaN	NaN	NaN	NaN	NaN	NaN	14001.8	3511.61	NaN	NaN	7538.67	12217.1	5644.07	4626.89	9330.79	7335.05	4165.5	10276.5	10719.9	NaN	3.04e-07	1	1	1	NaN	NaN	1	1	NaN	NaN	NaN	1	1	NaN	NaN	NaN	1	NaN
Prps1l3;Prps1			NaN	NaN	NaN	NaN	11205.8	6710.37	6169.72	9216.07	6163.29	5353.45	3690.16	3622.2	NaN	4947.77	12512.4	7429.14	9874.79	11320.2	2585.55	10253.1	3891.27	7165.63	10153.9	22083.4	5679.36	5224.26	9868.28	5798.45	NaN	3.8e-12	4	4	5	NaN	3	4	4	3	2	4	5	5	1	1	NaN	4	2
Rxrb			NaN	NaN	NaN	NaN	NaN	4012.08	NaN	1401.77	NaN	NaN	NaN	NaN	NaN	NaN	2549.62	NaN	NaN	NaN	NaN	NaN	3574.79	NaN	NaN	4030.76	2826.29	3105.33	2782.22	2848.53	NaN	3.14e-05	1	NaN	1	NaN	1	1	NaN	1	NaN	1	1	1	NaN	NaN	NaN	1	NaN
Gps1			28914.6	41214.7	29756.9	NaN	24590.8	5153.6	6513.12	9259.38	17442.7	11841.4	6317.84	13383.6	NaN	7686.47	6470.45	9184.37	9673.57	1335.29	NaN	5879.48	13937.1	9609.06	10264.4	6132.78	11638.1	13518.7	11723.6	12092.1	NaN	3.55e-11	6	6	6	NaN	4	7	7	6	5	7	7	7	3	NaN	NaN	7	4
Dnm2			33016.1	39604.2	49409.1	NaN	46761.9	31830.2	35784.9	20624.1	42379.1	27280.6	42582.6	60354.1	85871.5	21115.2	41962.3	23986.6	19493.1	20279.2	28824.7	24078	18602.8	14812.5	16350.5	22848.2	21624.9	11920.5	14446.2	17897.9	NaN	2.93e-08	1	2	1	1	2	1	2	2	1	2	1	2	2	1	2	1	1
Spr			58953.5	78951.6	57388.6	NaN	36110.5	44971.5	50129.7	57758.8	32101.7	48056.9	30838.1	46042.1	35939.2	77365.2	39124.1	25951	35021.8	33955.7	NaN	45738.3	48522.3	30073.4	34675	30586.1	84291.3	75629.2	50227.6	67276.8	185120	1.09e-12	6	6	6	NaN	5	6	5	5	5	6	7	6	NaN	NaN	3	7	4
Psme1			50959	42435	101068	NaN	138629	50807.7	85555.5	171330	101077	101994	78125.6	103966	155873	67460	91032.5	15512.8	19619.5	24762.4	16971.4	50518.8	38638.6	20510.3	22607.8	90209.6	46683.6	55573.3	51919.5	53944	337055	1.61e-14	9	9	8	4	9	8	7	8	8	8	9	8	5	5	10	9	8
Pabpn1			85016.3	94033.1	103571	NaN	130546	56036.8	76560.1	35800.8	59746.4	64064.7	65367.9	71306.2	105148	20322.7	54634.4	52520.1	60537	46137.6	39598.4	28303.7	21404.6	42073.8	41420.6	55866.7	11194.8	11629.4	13989.4	9174.44	NaN	1.77e-10	3	6	4	NaN	4	6	5	5	4	5	6	5	1	1	5	6	1
Gtf2i			14305.4	16402.2	5465.09	NaN	18107.2	14834.2	12464.5	9188.51	11955.1	7924.32	15638.5	NaN	9068.19	14014.8	12751.5	19069.8	19224.2	16224.4	NaN	20405.5	22648.6	19718.5	19244.5	18490.1	29387.1	19845.5	20380.8	25252.1	61415.4	5.62e-13	11	12	9	NaN	5	13	11	9	6	8	13	13	NaN	NaN	4	13	4
Pfdn6			NaN	NaN	NaN	NaN	NaN	NaN	NaN	NaN	NaN	NaN	NaN	NaN	NaN	NaN	NaN	NaN	NaN	NaN	NaN	NaN	NaN	NaN	NaN	NaN	NaN	NaN	NaN	NaN	45239.9	6e-07	NaN	NaN	NaN	NaN	NaN	NaN	NaN	NaN	NaN	NaN	NaN	NaN	NaN	NaN	NaN	NaN	NaN
Gm20441			51310.1	108292	56824.9	38566	17029	42807.1	85312.7	53685.4	37702.9	51699.9	32383.4	NaN	30736	68276.4	47807.2	NaN	17487.6	32673.9	19817.6	33017.9	26251.5	10818.6	16647.9	30399.8	39523.6	57159.7	46221.5	36937.8	NaN	2.54e-13	7	7	7	1	7	7	NaN	6	4	5	8	7	3	3	1	7	3
Yap1			NaN	35969	NaN	NaN	28580	7835.74	NaN	NaN	NaN	NaN	NaN	NaN	NaN	16088.4	17873.1	NaN	NaN	NaN	NaN	6200.99	5231.57	NaN	NaN	NaN	10950.9	9125.85	8131	13412.4	NaN	4.88e-05	1	NaN	1	1	NaN	1	NaN	1	NaN	NaN	1	1	1	NaN	NaN	1	1
Shmt1			NaN	NaN	NaN	NaN	NaN	22004.6	21981.6	20150.7	NaN	NaN	NaN	NaN	NaN	NaN	15306.6	25264.5	44785.6	26789.6	NaN	29666.4	36659.8	31211.5	35360.6	15625.9	39428.8	41084.6	29954.4	32297.9	131396	2.97e-14	10	11	9	NaN	5	8	10	7	5	5	8	10	NaN	NaN	NaN	10	NaN
Myo1f			NaN	NaN	NaN	NaN	10811	NaN	NaN	12045.7	6077.64	5132.03	8557.95	NaN	NaN	NaN	7441.44	8903.59	6341.56	16461.6	NaN	6458.85	6266.95	7672.89	5587.41	9010	8710.17	2896.64	3494.71	6228.71	NaN	3.81e-06	1	1	1	1	1	1	1	NaN	NaN	1	1	1	NaN	NaN	NaN	1	NaN
Chd1			NaN	NaN	NaN	NaN	NaN	NaN	NaN	NaN	NaN	NaN	NaN	NaN	NaN	NaN	NaN	1564.38	1227.58	1093.34	NaN	731.699	2916.23	1519.87	1161.16	1758.74	1539.51	NaN	2290.76	1267.36	NaN	1.01e-05	NaN	1	1	NaN	NaN	1	1	NaN	NaN	NaN	1	1	NaN	NaN	NaN	1	NaN
Sp1			NaN	NaN	NaN	NaN	NaN	NaN	NaN	NaN	NaN	NaN	NaN	NaN	NaN	NaN	NaN	3650.55	3253.18	5344.7	NaN	5304.65	8735.3	5094.27	4491.27	NaN	3393.25	NaN	NaN	NaN	NaN	0.000137602	NaN	1	NaN	NaN	NaN	1	1	NaN	NaN	NaN	NaN	1	NaN	NaN	NaN	1	NaN
Cp			NaN	NaN	4301.61	NaN	NaN	2379.27	2064.17	5095.12	NaN	9277.02	NaN	NaN	NaN	NaN	2594.38	9192.85	1562.94	NaN	NaN	10212.6	14087.4	15259	12034.7	NaN	4074.28	4132.85	3288.64	6052.9	NaN	6.91e-05	2	1	2	NaN	1	2	2	2	1	2	2	1	NaN	NaN	NaN	1	NaN
Reep5			138969	54365.1	36109.4	NaN	53962	27251.5	81637	43136.2	84597.1	22700.3	70014.7	75937.1	26689.5	22163	47540.1	12498.5	15130.2	13834.4	NaN	11931	7195.26	13052.6	11114.8	14049.4	11440.4	5004.32	4653.42	21326	112322	7.95e-13	4	5	4	1	5	5	5	4	3	4	4	4	3	NaN	4	5	4
Qrich1			NaN	51295.6	NaN	NaN	41116.3	12333.4	23354.3	14803.9	27408.6	21418.3	26610.4	22806.3	NaN	27538.8	7833.25	12310.9	14846.8	11204.7	NaN	18594.3	12596.1	11316.2	13439	15323	19098.3	17483.5	14628.1	19080	NaN	1.77e-10	2	2	2	1	1	2	2	2	1	2	2	2	1	NaN	NaN	2	1
Zc3h18			17343.5	NaN	NaN	NaN	NaN	6198.46	7241.17	7430.1	10780.2	NaN	NaN	NaN	18600.6	NaN	6927.84	18237.2	19441	NaN	NaN	NaN	27701.5	15339.6	18573.5	5681.62	10513.2	NaN	15979.5	10013.1	27163.9	6.28e-07	NaN	6	3	NaN	3	4	6	3	2	1	5	5	NaN	NaN	2	6	NaN
Scn4a			NaN	NaN	NaN	70963.9	NaN	NaN	NaN	NaN	NaN	NaN	NaN	NaN	NaN	NaN	NaN	NaN	NaN	NaN	24935.3	NaN	NaN	NaN	NaN	NaN	NaN	NaN	NaN	NaN	NaN	0.000193052	NaN	NaN	NaN	1	NaN	NaN	NaN	NaN	NaN	NaN	NaN	NaN	1	1	NaN	NaN	NaN
2210016F16Rik			21610.8	31284.3	NaN	NaN	16142.9	8527.21	10376.8	17063	11330.9	20667.8	7095.62	NaN	NaN	20612.4	8842.97	13989.3	15972.5	14388.8	NaN	14098	20581	17478.1	18867.1	22914.5	25684.3	24088	17575.4	18601.6	NaN	7.92e-11	5	7	4	NaN	5	5	6	3	4	5	5	6	2	NaN	NaN	6	2
Retnla			NaN	NaN	NaN	NaN	NaN	NaN	NaN	8307.46	NaN	7511.53	NaN	NaN	8578.55	NaN	NaN	7125.81	NaN	88295	NaN	NaN	NaN	5825.74	NaN	NaN	NaN	NaN	NaN	NaN	NaN	2.32e-09	NaN	NaN	NaN	NaN	1	NaN	1	NaN	NaN	1	NaN	NaN	NaN	NaN	1	NaN	NaN
Dhx16			NaN	NaN	NaN	NaN	NaN	NaN	NaN	3298.92	NaN	NaN	NaN	NaN	NaN	NaN	NaN	9928.66	12046.1	9244.53	NaN	4011.76	2407.79	8772.94	8380.48	11131	8444.5	8858.69	1136.78	2068.64	NaN	1.03e-07	4	4	2	NaN	NaN	4	4	NaN	NaN	2	3	3	NaN	NaN	NaN	3	NaN
Siglec1			25020	60136.2	23268.8	NaN	NaN	7377.51	12826.4	39883.3	NaN	25468.3	45119.7	45775.1	10944.7	16039.1	20436	5958.88	3341.37	NaN	211956	20374.3	3451.39	4728.49	725.599	1939.5	NaN	32105	37369.1	5578.38	NaN	3.59e-10	2	3	2	6	9	NaN	5	5	4	12	6	2	NaN	1	5	6	6
Vps16			NaN	NaN	NaN	NaN	NaN	6848.08	NaN	7807.84	NaN	NaN	NaN	NaN	NaN	NaN	7956.19	5249.86	11053.8	4625.71	NaN	5175.39	2973.27	4269.85	10687.2	4197.22	10155.9	3926.71	7763.44	NaN	NaN	1.04e-05	3	2	2	NaN	1	2	3	1	NaN	2	NaN	3	NaN	NaN	NaN	3	NaN
Naa15			NaN	NaN	NaN	NaN	NaN	5445.41	NaN	8729.06	NaN	5969.99	6541.31	NaN	NaN	NaN	5998.73	9621.51	14341.2	10262.1	NaN	9436.38	14675.7	12359.4	12398.1	10325	11916.2	14427	10432.4	11880.3	NaN	1.06e-12	7	8	5	NaN	3	7	8	4	NaN	5	6	7	NaN	NaN	NaN	8	NaN
Plvap			NaN	NaN	22290.5	NaN	17578.8	9280.5	17888.9	14006.3	14027.6	23603.2	18289.4	30968	6975.56	12875.6	14441.6	10315.3	14068.9	9129.54	NaN	NaN	5455.92	10110.5	7439.07	NaN	NaN	NaN	NaN	5006.83	NaN	7.27e-08	NaN	3	NaN	2	4	NaN	4	3	2	4	3	4	2	NaN	1	3	2
Rpf2			NaN	NaN	NaN	NaN	NaN	7245.12	3225.05	3337.66	NaN	NaN	3424.66	NaN	NaN	NaN	2944.41	11386.7	8754.19	8697.44	1083.37	4791.06	13511.2	19332.5	14941.5	7890.64	6091.67	5829.61	5810.61	4375.5	NaN	2.39e-10	5	10	7	NaN	3	7	10	3	2	3	7	8	NaN	1	NaN	9	NaN
Sec23ip			24583.6	30936.8	12093	NaN	15446.4	9472.09	7786.06	9370.45	11484.3	10109.4	19234.3	16252.1	18108.3	11691.1	13107.7	8075.52	10920.9	9922.04	13238.7	13462.1	8418.93	14727.8	11184.7	7451.9	15691.3	17075.3	15561.5	14972.4	11112.9	2.39e-14	11	11	10	5	8	11	9	8	6	7	10	11	5	4	6	10	4
[truncated: 2,935 more rows]
[truncated: 20 more columns]
