# Supplementary material for: Temporal profiling of the breast tumour microenvironment reveals collagen XII as a driver of metastasis
Source: Nat Commun. 2022 Aug 6;13:4587. doi: 10.1038/s41467-022-32255-7 (PMC9357007; doi:10.1038/s41467-022-32255-7)
Supplement: Supplementary file 5 — Source Data [file 41467_2022_32255_MOESM5_ESM.xlsx]

## Sheet: Fig 1C
Figure 1C. Categories of proteins identified in LC-MS/MS analysis of decellularised breast cancer tissues.
	All proteins
	Number of Proteins	% of proteins
Differentially Regulated Matrisomal	113	75.3
Non-differentially regulated matrisomal	37	24.7
	Differentially Regulated Matrisomal Proteins
	Number of Proteins	% of proteins
Core Matrisome	71	62.8
Matrisome-Associated	42	37.2
	Differentially Regulated Core Matrisomal Proteins
	Number of Proteins	% of proteins
Collagens	14	20
ECM Glycoproteins	47	66
Proteoglycans	10	14

## Sheet: Fig 1D
Figure 1D. Principal Component Analysis loading plot of proteomic data
Protein	PC1 Loading	PC2 Loading
Fn1	-0.0943943	0.0891626
Col6a3	-0.0977011	-0.0548857
Fn1	-0.144931	0.102089
Serpina1a;Serpina1c;Serpina1a	-0.0546952	-0.0198049
Pcolce	-0.0433735	-0.0843874
Kng1	-0.0513207	-0.022726
Hrg	-0.0462254	-0.06576
Serpina3k	-0.0653114	-0.17065
Loxl1	-0.0865255	0.0254971
Igfals	0.0718439	-0.000942385
Sparc	-0.00283804	0.00232996
Fbln5	-0.040113	0.0503152
Anxa7	-0.0332101	-0.0475478
Abi3bp	-0.0857217	-0.0635548
Emilin2	-0.155953	-0.0749447
Col15a1	-0.10638	-0.146559
Cst3	-0.0493088	-0.0641797
Clec10a	-0.0749166	-0.133473
Itih4	-0.0204969	0.0943969
Lgals9	-0.0310788	0.0167287
Hcfc1	0.00177978	-0.0626334
Plxdc2	-0.0149578	-0.00670819
Hspg2	-0.126956	0.000274
Papln	-0.0151409	0.0561763
Col14a1	-0.094075	-0.129357
Adam22	-0.214429	0.143983
Ltbp4	-0.0534516	0.029665
Fga	-0.121528	0.0521855
Col6a3	-0.11921	0.0281099
Adam10	-0.00206089	-0.00942986
Vcan	-0.0801429	0.0133947
Hspg2	-0.124242	-0.0261968
Fndc1	-0.0768222	-0.038351
Col6a6	-0.144197	-0.0702512
Lamb1	-0.0915653	-0.0280063
Vwf	-0.104153	-0.0380064
Col18a1	-0.0681118	-0.121686
Ctss	0.0217689	-0.0232022
Lamc1	-0.0986556	-0.049268
Ecm1	-0.111334	0.0370684
Spp1	0.0979317	0.0472086
Ctsd	0.0114715	-0.0101099
Anxa6	0.0173547	0.0634613
Serpinb6a;Serpinb6	-0.027808	-0.017963
Itih2	-0.0395496	0.131188
Lamc2	-0.0655535	0.0296308
Tinagl1	-0.0992737	0.209382
Agrn	-0.0516905	0.0913243
Tnxb	-0.0948959	-0.0827598
Anxa3	-0.0416079	-0.00925637
Sdc4	-0.00705014	0.0298837
Nid2	-0.100973	-0.0970554
Col4a1	-0.067812	-0.0339071
Ctsl	-0.017937	-0.00171729
Anxa2	-0.0614264	-0.0928364
Serpina3k	-0.0339707	-0.018031
Col3a1	-0.108142	0.0194358
Col4a2	-0.161974	0.0142061
S100a10	-0.0445687	-0.0620118
Anxa1	-0.0526263	-0.110108
Nid1	-0.097512	-0.0321022
Ctsb	-0.00120491	-0.00119739
Col1a1	-0.158745	-0.0643501
C1qb	-0.042394	-0.0635206
Anxa6	-0.0230638	0.0176427
Lgals1	-0.0917622	-0.0519248
Lgals3	-0.0158204	0.0117528
Lama1	-0.084017	0.0234067
Serpinh1	-0.0367792	-0.0460529
Plg	-0.0527672	0.00497287
Mfge8	0.0182619	-0.012565
Tgm2	-0.1233	0.108252
Serpina1b	-0.0507159	-0.048525
Timp2	0.0333602	0.0339006
Bgn	-0.0365715	-0.0286705
Dcn	-0.158967	-0.118342
Vtn	-0.0733831	-0.0201179
S100a9	0.00976838	0.097103
Serpinc1	-0.0454296	0.0360386
Thbs1	0.0473912	0.104703
Fbln2	-0.0257449	0.119632
Anxa5	-0.0441727	-0.0295128
Serpind1	-0.0164757	0.0501429
S100a11	-0.0416687	0.087658
Lum	-0.0776345	-0.10579
Tgfbi	-0.0986916	0.121232
Serping1	-0.0275965	0.0202068
Serpinf1	-0.0127418	-0.00715521
Anxa11	-0.0354566	0.00403229
Anxa4	-0.0111429	-0.00722878
Ctsc	0.0184158	0.0469485
Lama4	-0.095551	-0.0584866
C1qa	0.00150372	0.0249527
Serpina1e	-0.0458837	0.134648
Col1a2	-0.138706	0.0583516
C1qc	-0.0111101	0.0250892
Col6a2	-0.152135	0.131325
Col6a1	-0.137866	0.144358
Hspg2	-0.131351	-0.129299
Serpina6	-0.0335283	-0.0475059
F13b	-0.0790495	-0.0474868
Fbln1	-0.0312931	0.0612569
Fgg	-0.094982	0.111876
Pxdn	-0.00880614	-0.00120971
Lama2	-0.0871306	-0.0784412
P4ha1	-0.0219142	-0.00607815
Col12a1	0.0197627	0.336038
Adipoq	-0.0899635	-0.130179
Lama5	-0.111257	0.116497
Lamb3	-0.0436352	0.0547103
Serpinf2	-0.061624	0.0257913
Lamb2	-0.0935955	-0.0282532
Fbn1	-0.176041	0.0389352
Fbn2	-0.110293	0.0493428
Itih1	-0.0445724	0.0476172
Itih3	-0.0996596	0.0484226
Lama3	-0.102074	0.0248917
Pzp	-0.0222956	-0.00596527
Prg2	-0.0555333	-0.0111983
Ogn	-0.0761723	-0.188875
Postn	-0.105694	0.0721105
Postn	-0.0725423	0.125217
Cstb	0.00284577	0.055635
Col7a1	-0.118226	0.232571
Aebp1	-0.0263713	0.0473827
Try10	-0.0701944	-0.133076
Col14a1	-0.0826151	-0.0896152
F13a1	-0.0624653	0.0231147
Itih5	-0.0993985	-0.120797
Crispld2	0.0652076	-0.0768215
Ltbp1	-0.0366504	0.138784
Fgb	-0.133428	0.0547263
Vwa1	-0.0570175	0.0925733
Spon1	-0.0124231	-0.0480806
Lgals12	-0.0866158	-0.0963939
Serpina3n	-0.0351248	0.0327155
Hpx	-0.0211413	0.0851913
Lrg1	0.0205296	-0.00722444
Emilin1	-0.14576	0.133736
Vwa5a	-0.0268952	-0.0215823
Aspn	-0.152102	-0.105727
Lman1	-0.0171627	0.010793
Serpinb1a	-0.0770382	-0.0637106
Mfap4	-0.0701353	0.0347544
Prelp	-0.147242	-0.138701
C1qtnf1	-0.0441662	0.0430124
Dpt	-0.203711	0.0958584
Plod1	0.00865472	0.0483733
Htra1	-0.0368568	0.0541928
Ctsz	0.0267164	0.0163936

## Sheet: Fig 1E
Figure 1E. Matrisomal clusters identified in proteomic data
Heatmap								Cluster 1
	Healthy_Early	Healthy_Mid	Healthy_Late	Tumour_Early	Tumour_Mid	Tumour_Late			Healthy_Early	Healthy_Mid	Healthy_Late	Tumour_Early	Tumour_Mid	Tumour_Late
Plg	-1.46721	0.738793	0.162256	-0.853306	1.22914	0.190333		Plg	-1.46721	0.738793	0.162256	-0.853306	1.22914	0.190333
Lamb3	-1.69373	0.223386	1.07376	-0.630197	0.467849	0.558933		Lamb3	-1.69373	0.223386	1.07376	-0.630197	0.467849	0.558933
Aebp1	-1.16892	-1.22864	0.580695	0.0516963	1.21895	0.546222		Aebp1	-1.16892	-1.22864	0.580695	0.0516963	1.21895	0.546222
Htra1	-0.667646	-0.395117	-0.0376232	-0.982381	1.83595	0.246813		Htra1	-0.667646	-0.395117	-0.0376232	-0.982381	1.83595	0.246813
Serpina3n	-0.664786	0.125358	-0.444421	-1.26414	0.79229	1.4557		Serpina3n	-0.664786	0.125358	-0.444421	-1.26414	0.79229	1.4557
Itih4	-1.37643	0.3243	-0.165387	-0.820215	0.684197	1.35353		Itih4	-1.37643	0.3243	-0.165387	-0.820215	0.684197	1.35353
Fbln5	-1.40674	0.494016	-0.110809	-0.342167	-0.243187	1.60889		Fbln5	-1.40674	0.494016	-0.110809	-0.342167	-0.243187	1.60889
Ltbp1	-0.913099	-0.453331	-0.273744	-0.14297	-0.175097	1.95824		Ltbp1	-0.913099	-0.453331	-0.273744	-0.14297	-0.175097	1.95824
Itih2	-0.754971	-0.479815	-0.674285	0.13675	-0.152078	1.9244		Itih2	-0.754971	-0.479815	-0.674285	0.13675	-0.152078	1.9244
Serpina1e	-0.665287	-0.924675	-0.755486	-0.0541915	0.846593	1.55305		Serpina1e	-0.665287	-0.924675	-0.755486	-0.0541915	0.846593	1.55305
Col12a1	-0.734437	-0.796499	-0.794554	0.202116	0.390991	1.73238		Col12a1	-0.734437	-0.796499	-0.794554	0.202116	0.390991	1.73238
Fbln2	-1.25568	-0.556575	-0.351133	-0.0926836	0.660769	1.5953		Fbln2	-1.25568	-0.556575	-0.351133	-0.0926836	0.660769	1.5953
Fbln1	-0.444125	-1.62249	-0.106319	0.53784	0.301344	1.33375		Fbln1	-0.444125	-1.62249	-0.106319	0.53784	0.301344	1.33375
Serpinf1	-1.84456	0.071423	0.224989	1.2105	0.267702	0.0699431		Average	-1.01639	-0.3501	-0.14593	-0.32722	0.604439	1.2352
Mfge8	-1.79031	-0.14123	0.0944836	0.742999	1.10174	-0.00768354
Pzp	-1.66155	0.682503	-0.322298	0.580087	1.09308	-0.371818		Cluster 2
Sparc	-1.46268	0.205978	-0.700741	1.33005	0.7387	-0.111316			Healthy_Early	Healthy_Mid	Healthy_Late	Tumour_Early	Tumour_Mid	Tumour_Late
Anxa11	-0.646996	0.150096	-1.22104	1.29225	1.02137	-0.595684		Spp1	-0.966682	-1.00985	-0.631275	1.1386	1.10306	0.366141
Spon1	0.100635	-1.02674	-0.793356	0.937648	1.42082	-0.639009		Lrg1	-1.0325	-0.530358	-0.81929	0.808546	1.52489	0.0487123
Serpind1	-1.62748	0.0687537	-0.490882	0.0192311	1.16354	0.86684		Plod1	-1.14513	-0.704929	-0.744359	0.73548	1.35896	0.499983
Lgals3	-1.56631	-0.23097	-0.43451	0.352393	1.39482	0.484576		Sdc4	-1.14025	-0.689405	-0.696435	0.911715	1.35728	0.2571
S100a9	-1.05895	-0.842068	-0.69159	0.322894	1.20968	1.06003		Pxdn	-0.927045	-0.900323	-0.643121	0.655456	1.55544	0.259593
C1qa	-0.885271	-0.763428	-0.552555	0.171382	1.80189	0.227983		Hcfc1	-0.860745	-0.844229	-0.62745	0.740458	1.61368	-0.0217114
C1qc	-0.56179	-1.03042	-0.793287	0.130866	1.59342	0.661216		Ctsb	-0.195109	-0.826709	-1.21363	1.29341	1.05795	-0.115907
Lgals9	-0.746609	-0.504062	-1.07466	0.0844713	1.62825	0.612611		Lman1	-0.552932	-0.806187	-1.17654	1.06835	1.20388	0.263432
Timp2	-1.51358	-0.512835	-0.330836	0.888322	1.21852	0.250408		Ctsd	-0.531753	-0.89129	-1.06635	1.16969	1.1827	0.137006
Ctss	-1.31965	-0.479685	-0.3993	1.36319	0.992919	-0.157479		Serpinb6a;Serpinb6	-1.12704	-0.20613	-0.257207	0.924549	1.4609	-0.795071
Ctsz	-1.21705	-0.545732	-0.723646	1.20094	1.10578	0.17971		Anxa7	-0.930042	-0.467365	-0.506388	0.950748	1.54939	-0.596344
Plxdc2	-1.33835	-0.29434	-0.807405	1.17413	1.01401	0.251959		Adam10	-0.763651	-0.37926	-0.907299	1.21908	1.31508	-0.483953
Cstb	-1.26027	-0.423804	-0.944701	0.848316	1.02252	0.757933		Anxa4	-0.758507	-0.824238	-0.61218	0.971739	1.52761	-0.304422
Ctsc	-1.25741	-0.575386	-0.79028	0.87093	1.16745	0.584695		Crispld2	-0.762194	-0.738721	-0.566629	1.24197	1.3263	-0.500724
Thbs1	-0.802362	-1.02291	-0.88769	0.848595	1.11083	0.753541		Vwa5a	-0.910852	-0.889274	-0.557703	1.20797	1.26349	-0.11363
Anxa6	-0.832918	-0.782691	-1.04931	0.766529	1.26784	0.630557		Igfals	-0.672386	-0.941472	-0.810007	1.04942	1.3799	-0.0054472
Spp1	-0.966682	-1.00985	-0.631275	1.1386	1.10306	0.366141		Bgn	-0.734083	-1.23576	-0.219227	1.58493	0.611478	-0.00733158
Lrg1	-1.0325	-0.530358	-0.81929	0.808546	1.52489	0.0487123		Average	-1.00823	-0.56441	-0.66875	0.886698	1.23586	0.118823
Plod1	-1.14513	-0.704929	-0.744359	0.73548	1.35896	0.499983
Sdc4	-1.14025	-0.689405	-0.696435	0.911715	1.35728	0.2571		Cluster 3
Pxdn	-0.927045	-0.900323	-0.643121	0.655456	1.55544	0.259593			Healthy_Early	Healthy_Mid	Healthy_Late	Tumour_Early	Tumour_Mid	Tumour_Late
Hcfc1	-0.860745	-0.844229	-0.62745	0.740458	1.61368	-0.0217114		Anxa1	0.16794	-0.18158	1.08979	0.222415	0.546245	-1.84481
Ctsb	-0.195109	-0.826709	-1.21363	1.29341	1.05795	-0.115907		Anxa2	0.877348	-0.12557	0.57165	-0.18276	0.695315	-1.83599
Lman1	-0.552932	-0.806187	-1.17654	1.06835	1.20388	0.263432		Col18a1	0.523918	0.533673	0.662134	-0.19711	0.422805	-1.94542
Ctsd	-0.531753	-0.89129	-1.06635	1.16969	1.1827	0.137006		Try10	0.502265	0.548417	-0.16802	0.988476	-0.01604	-1.8551
Serpinb6a;Serpinb6	-1.12704	-0.20613	-0.257207	0.924549	1.4609	-0.795071		Lama4	0.740265	0.840381	0.906638	-0.16352	-1.47581	-0.84795
Anxa7	-0.930042	-0.467365	-0.506388	0.950748	1.54939	-0.596344		Dcn	0.729952	0.793415	1.05556	-0.39653	-1.39515	-0.78725
Adam10	-0.763651	-0.37926	-0.907299	1.21908	1.31508	-0.483953		Lama2	0.663122	1.03567	0.617232	0.151325	-1.37484	-1.09251
Anxa4	-0.758507	-0.824238	-0.61218	0.971739	1.52761	-0.304422		Col6a6	0.477826	0.75533	1.03013	0.184156	-1.45939	-0.98806
Crispld2	-0.762194	-0.738721	-0.566629	1.24197	1.3263	-0.500724		Hspg2	1.1087	0.940983	0.504302	-0.74077	-1.3748	-0.43841
Vwa5a	-0.910852	-0.889274	-0.557703	1.20797	1.26349	-0.11363		Col1a1	0.940058	0.563327	1.12544	-1.19372	-0.91452	-0.52059
Igfals	-0.672386	-0.941472	-0.810007	1.04942	1.3799	-0.0054472		Aspn	0.854578	0.584363	1.20468	-0.66522	-1.18594	-0.79247
Bgn	-0.734083	-1.23576	-0.219227	1.58493	0.611478	-0.00733158		Prelp	0.946483	0.518003	1.20502	-0.81535	-0.92937	-0.92479
Anxa1	0.16794	-0.181575	1.08979	0.222415	0.546245	-1.84481		Lgals1	1.11826	0.604297	0.961356	-0.75368	-1.08595	-0.84428
Anxa2	0.877348	-0.12557	0.57165	-0.182757	0.695315	-1.83599		Vwf	0.827052	0.934577	0.968936	-0.95722	-0.97348	-0.79987
Col18a1	0.523918	0.533673	0.662134	-0.197108	0.422805	-1.94542		Lamc1	1.21314	0.34265	0.990363	-0.63074	-1.27221	-0.64321
Try10	0.502265	0.548417	-0.168023	0.988476	-0.0160351	-1.8551		Nid1	1.06649	0.609041	0.950086	-0.69084	-1.31383	-0.62095
Lama4	0.740265	0.840381	0.906638	-0.163522	-1.47581	-0.847954		Lamb1	0.936626	0.556203	1.05721	-0.59208	-1.44175	-0.5162
Dcn	0.729952	0.793415	1.05556	-0.39653	-1.39515	-0.787247		Lamb2	0.85496	0.396101	1.06844	-0.4814	-1.64345	-0.19465
Lama2	0.663122	1.03567	0.617232	0.151325	-1.37484	-1.09251		Hspg2	0.931616	0.330408	0.945874	-0.89292	-1.51375	0.198769
Col6a6	0.477826	0.75533	1.03013	0.184156	-1.45939	-0.988057		Adipoq	0.518398	1.01912	0.940841	-0.30394	-0.66826	-1.50617
Hspg2	1.1087	0.940983	0.504302	-0.740772	-1.3748	-0.438405		Tnxb	0.663477	0.877925	0.849484	-0.17679	-0.56619	-1.64791
Col1a1	0.940058	0.563327	1.12544	-1.19372	-0.914517	-0.520591		Col14a1	0.615689	0.815816	0.970893	-0.39988	-0.35019	-1.65233
Aspn	0.854578	0.584363	1.20468	-0.66522	-1.18594	-0.792466		Clec10a	0.434028	1.14554	0.831395	-0.09699	-0.91053	-1.40345
Prelp	0.946483	0.518003	1.20502	-0.815345	-0.929373	-0.924792		Nid2	1.47632	0.306671	0.600826	-0.29389	-0.82682	-1.26311
Lgals1	1.11826	0.604297	0.961356	-0.753683	-1.08595	-0.844278		Itih5	1.07153	0.708143	0.857242	-0.49493	-0.87545	-1.26654
Vwf	0.827052	0.934577	0.968936	-0.957218	-0.973475	-0.799872		Col15a1	1.01914	0.653676	0.848465	-0.35566	-0.66886	-1.49676
Lamc1	1.21314	0.34265	0.990363	-0.630736	-1.27221	-0.643209		Col14a1	-0.04976	0.96256	1.06386	-0.47674	0.140837	-1.64076
Nid1	1.06649	0.609041	0.950086	-0.690836	-1.31383	-0.620952		Fndc1	0.270288	0.550504	1.53662	-0.57538	-0.47639	-1.30564
Lamb1	0.936626	0.556203	1.05721	-0.592079	-1.44175	-0.516204		F13b	0.37356	0.981903	1.23661	-0.60004	-0.88889	-1.10315
Lamb2	0.85496	0.396101	1.06844	-0.481403	-1.64345	-0.194646		Emilin2	-0.27058	0.795276	1.28416	-0.83634		-0.97252
Hspg2	0.931616	0.330408	0.945874	-0.892919	-1.51375	0.198769		Lum	-0.26916	0.68022	1.26321	0.548882	-0.89171	-1.33144
Adipoq	0.518398	1.01912	0.940841	-0.303937	-0.668256	-1.50617		Ogn	-0.18184	0.584183	1.03664	0.54159	-0.18519	-1.79539
Tnxb	0.663477	0.877925	0.849484	-0.176792	-0.566187	-1.64791		Abi3bp	-0.55514	0.54305	1.71411	-0.01988	-0.6935	-0.98865
Col14a1	0.615689	0.815816	0.970893	-0.399879	-0.350185	-1.65233		Average	0.624138	0.642554	0.963066	-0.34386	-0.79897	-1.11114
Clec10a	0.434028	1.14554	0.831395	-0.0969928	-0.910529	-1.40345
Nid2	1.47632	0.306671	0.600826	-0.293892	-0.82682	-1.26311		Cluster 4
Itih5	1.07153	0.708143	0.857242	-0.494929	-0.875447	-1.26654			Healthy_Early	Healthy_Mid	Healthy_Late	Tumour_Early	Tumour_Mid	Tumour_Late
Col15a1	1.01914	0.653676	0.848465	-0.355658	-0.668858	-1.49676		Lamc2	-0.13191	0.386067	1.39493	-1.26749	-0.9681	0.586498
Col14a1	-0.0497558	0.96256	1.06386	-0.476744	0.140837	-1.64076		Lama3	-0.31269	0.628012	1.64118	-0.78465	-1.09192	-0.07993
Fndc1	0.270288	0.550504	1.53662	-0.575375	-0.47639	-1.30564		Vcan	-0.24085	0.85182	1.55811	-0.82876	-0.98922	-0.3511
F13b	0.37356	0.981903	1.23661	-0.60004	-0.888891	-1.10315		Mfap4	-0.93827	0.308849	1.26259	-0.15113	-1.31132	0.829281
Emilin2	-0.270575	0.795276	1.28416	-0.83634		-0.97252		Col7a1	-0.63192	0.372149	0.629493	-1.0784	-0.79715	1.50583
Lum	-0.269163	0.68022	1.26321	0.548882	-0.89171	-1.33144		Tinagl1	-0.44599	0.303935	0.480767	-0.97567	-0.97047	1.60743
Ogn	-0.181836	0.584183	1.03664	0.54159	-0.18519	-1.79539		Tgfbi	-0.20445	0.554782	0.731775	-1.01198	-1.27771	1.20759
Abi3bp	-0.555138	0.54305	1.71411	-0.0198787	-0.693496	-0.988645		Lama5	0.051659	0.579889	0.05716	-0.58847	-1.51751	1.41727
Lamc2	-0.131909	0.386067	1.39493	-1.26749	-0.968101	0.586498		Vwa1	-0.57387	-0.51218	0.50315	-0.86741	-0.35908	1.80938
Lama3	-0.312688	0.628012	1.64118	-0.784645	-1.09192	-0.0799335		Postn	0.360572	-0.49573	-0.09034	-0.38382	-1.15874	1.76807
Vcan	-0.24085	0.85182	1.55811	-0.828764	-0.989218	-0.351103		Dpt	0.852686	0.577145	0.181271	0.225543	-1.95983	0.123183
Mfap4	-0.938273	0.308849	1.26259	-0.151128	-1.31132	0.829281		Adam22	0.633229	0.292732	0.416187	0.147992	-2.01155	0.521413
Col7a1	-0.631922	0.372149	0.629493	-1.0784	-0.797151	1.50583		Lgals12	1.28257	0.650018	0.002549	-1.14096	-0.79418
Tinagl1	-0.445989	0.303935	0.480767	-0.975671	-0.970471	1.60743		Col3a1	0.586275	1.0045	0.676528	-1.21012	-1.29226	0.235073
Tgfbi	-0.204453	0.554782	0.731775	-1.01198	-1.27771	1.20759		Fbn1	0.355134	0.790063	1.07619	-1.2987	-1.16106	0.238376
Lama5	0.0516586	0.579889	0.0571601	-0.588467	-1.51751	1.41727		Col1a2	0.894847	0.575774	0.920666	-1.27054	-1.18399	0.063246
Vwa1	-0.573867	-0.512182	0.50315	-0.867406	-0.359076	1.80938		Fga	0.987905	0.490153	0.620212	-1.22712	-1.30559	0.434442
Postn	0.360572	-0.495733	-0.090344	-0.38382	-1.15874	1.76807		Col4a2	0.731528	0.758375	0.881236	-0.86616	-1.53685	0.031869
Dpt	0.852686	0.577145	0.181271	0.225543	-1.95983	0.123183		Ecm1	0.589816	0.629168	0.864994	-0.54496	-1.77618	0.237166
Adam22	0.633229	0.292732	0.416187	0.147992	-2.01155	0.521413		Col6a3	1.15383	0.24161	0.826106	-0.69648	-1.56249	0.037419
Lgals12	1.28257	0.650018	0.00254885	-1.14096	-0.794176			Hspg2	1.0101	0.40337	1.03292	-0.61914	-1.5041	-0.32316
Col3a1	0.586275	1.0045	0.676528	-1.21012	-1.29226	0.235073		Fgb	1.02124	0.188805	0.436769	-1.17128	-1.29741	0.821875
Fbn1	0.355134	0.790063	1.07619	-1.2987	-1.16106	0.238376		Postn	1.10591	0.091783	0.600268	-1.0149	-1.40928	0.626219
Col1a2	0.894847	0.575774	0.920666	-1.27054	-1.18399	0.0632458		Fn1	0.733383	0.435314	0.443591	-0.67176	-1.73168	0.791146
Fga	0.987905	0.490153	0.620212	-1.22712	-1.30559	0.434442		Emilin1	0.502066	0.48631	0.503959	-1.02971	-1.47432	1.0117
Col4a2	0.731528	0.758375	0.881236	-0.866156	-1.53685	0.0318688		Col6a2	0.59941	0.518773	0.6438	-1.14378	-1.41766	0.799452
Ecm1	0.589816	0.629168	0.864994	-0.544963	-1.77618	0.237166		Tgm2	0.695928	0.363203	0.578503	-1.2551	-1.28687	0.904329
Col6a3	1.15383	0.24161	0.826106	-0.696477	-1.56249	0.037419		Col6a1	0.458226	0.300861	0.399404	-1.10356	-1.316	1.26107
Hspg2	1.0101	0.40337	1.03292	-0.619135	-1.5041	-0.323156		Fgg	0.255003	0.347573	0.555672	-1.2509	-1.16536	1.25801
Fgb	1.02124	0.188805	0.436769	-1.17128	-1.29741	0.821875		Fn1	0.493545	0.336908	0.483317	-1.35255	-1.11621	1.15499
Postn	1.10591	0.0917825	0.600268	-1.0149	-1.40928	0.626219		Average	0.39583	0.415334	0.677099	-0.88107	-1.29147	0.707867
Fn1	0.733383	0.435314	0.443591	-0.671755	-1.73168	0.791146
Emilin1	0.502066	0.48631	0.503959	-1.02971	-1.47432	1.0117
Col6a2	0.59941	0.518773	0.6438	-1.14378	-1.41766	0.799452
Tgm2	0.695928	0.363203	0.578503	-1.2551	-1.28687	0.904329
Col6a1	0.458226	0.300861	0.399404	-1.10356	-1.316	1.26107
Fgg	0.255003	0.347573	0.555672	-1.2509	-1.16536	1.25801
Fn1	0.493545	0.336908	0.483317	-1.35255	-1.11621	1.15499

## Sheet: Fig 2A
Figure 2A. Volcano plots of proteomic data
Early				Mid				Late
-log10(p-value)	Difference	PG.Genes		-log10(p-value)	Difference	PG.Genes		-log10(p-value)	Difference	PG.Genes
2.60206	-1.54678	Fn1		3.36658	-1.50221	Fn1		0.672053	0.445075	Fn1
0.146976	-0.293265	Col6a3		0.012683	-0.0244238	Col6a3		0.841678	-1.1793	Col6a3
0.951462	-1.15111	Fn1		2.47818	-1.76037	Fn1		0.595299	0.408163	Fn1
0.0935518	-0.124385	Serpina1a;Serpina1c;Serpina1a		0.153334	-0.203293	Serpina1a;Serpina1c;Serpina1a		1.03623	-0.612941	Serpina1a;Serpina1c;Serpina1a
0.193354	0.370293	Pcolce		0.879252	0.56508	Pcolce		0.752775	-0.968135	Pcolce
0.0115692	0.0200012	Kng1		0.237316	-0.447283	Kng1		0.510382	-0.260604	Kng1
0.298431	0.350926	Hrg		0.325263	0.435984	Hrg		1.09927	-0.687524	Hrg
0.388374	-0.657619	Serpina3k		0.173324	-0.386216	Serpina3k		1.78201	-1.56648	Serpina3k
0.715089	-1.18261	Loxl1		0.213472	-0.352085	Loxl1		0.814157	-0.615049	Loxl1
0	3.20435	Igfals		4.05356	4.56367	Igfals		1.46211	1.96503	Igfals
3.29806	2.85804	Sparc		0.733407	0.624086	Sparc		1.24867	0.597033	Sparc
1.23372	1.04027	Fbln5		0.018797	0.0236851	Fbln5		1.55286	1.41336	Fbln5
1.46554	0.893167	Anxa7		2.4137	1.00113	Anxa7		0.0777311	-0.0614551	Anxa7
0.0462604	-0.0686932	Abi3bp		0.841059	-0.84357	Abi3bp		2.79671	-1.838	Abi3bp
0.729525	-1.37779	Emilin2		0	NaN	Emilin2		5.00053	-3.76044	Emilin2
2.22659	-1.55361	Col15a1		1.17525	-1.28157	Col15a1		2.94781	-2.76402	Col15a1
0.449883	-1.37363	Cst3		0.522167	0.957975	Cst3		0.978148	-1.8549	Cst3
0.464779	-0.682411	Clec10a		1.64633	-1.23264	Clec10a		2.27156	-1.92477	Clec10a
0.114581	0.313263	Itih4		0.415393	0.359347	Itih4		1.76163	1.66231	Itih4
0.310785	0.295659	Lgals9		1.96756	1.52405	Lgals9		0.845954	0.722794	Lgals9
1.10131	1.30009	Hcfc1		3.65131	1.83573	Hcfc1		1.17049	0.760315	Hcfc1
0	1.77868	Plxdc2		2.86311	1.32629	Plxdc2		0.950738	0.57069	Plxdc2
1.23292	-1.51769	Hspg2		3.84958	-2.44261	Hspg2		0.851832	-1.77122	Hspg2
0.498857	0.901433	Papln		2.55975	1.89742	Papln		0.553004	0.960132	Papln
1.09713	-1.38598	Col14a1		0.610003	-0.800355	Col14a1		2.27865	-2.30808	Col14a1
0.669036	-2.03846	Adam22		4.84085	-4.4686	Adam22		1.06438	0.301004	Adam22
0.0822854	-0.142529	Ltbp4		0.115061	-0.079056	Ltbp4		1.53308	0.662609	Ltbp4
1.90192	-2.0587	Fga		3.69745	-2.33515	Fga		0.407093	-0.518456	Fga
1.07816	-1.53855	Col6a3		3.99014	-2.05881	Col6a3		0.935102	-1.00064	Col6a3
1.63206	1.57187	Adam10		4.02062	1.46842	Adam10		0.701211	0.519618	Adam10
0.0910727	0.13914	Vcan		2.33974	-1.59444	Vcan		0.916956	-1.23615	Vcan
1.66949	-1.65454	Hspg2		3.47278	-2.28453	Hspg2		0.536086	-0.965745	Hspg2
0.44072	-0.428991	Fndc1		0.952648	-0.768641	Fndc1		2.64343	-1.39588	Fndc1
0.11738	-0.268271	Col6a6		0	-3.37498	Col6a6		3.08009	-2.93372	Col6a6
1.63941	-0.860455	Lamb1		2.35716	-1.39125	Lamb1		1.53518	-1.38631	Lamb1
1.73172	-1.47875	Vwf		3.4065	-2.12067	Vwf		3.09356	-1.59591	Vwf
0.318378	-0.283974	Col18a1		0.190045	0.203457	Col18a1		3.30733	-2.18095	Col18a1
1.8638	3.39651	Ctss		2.66534	2.01087	Ctss		2.17916	0.487163	Ctss
2.89722	-1.29963	Lamc1		2.40244	-1.40509	Lamc1		1.92877	-1.73676	Lamc1
0.967575	-1.33574	Ecm1		2.65371	-2.26005	Ecm1		0.951515	-0.437358	Ecm1
2.40035	5.0306	Spp1		2.29143	4.27832	Spp1		2.79692	2.41942	Spp1
1.86458	1.79803	Ctsd		2.24125	2.70579	Ctsd		1.19773	1.01113	Ctsd
2.06449	2.04088	Anxa6		2.99924	2.9573	Anxa6		4.40934	2.42829	Anxa6
1.23821	0.982453	Serpinb6a;Serpinb6		1.7833	0.926085	Serpinb6a;Serpinb6		0.332506	-0.16276	Serpinb6a;Serpinb6
1.17903	0.810397	Itih2		0.851048	0.688913	Itih2		3.6683	2.54276	Itih2
0.262166	-0.544005	Lamc2		0.940472	-0.673927	Lamc2		0.808466	-0.744646	Lamc2
0.118262	-0.325303	Tinagl1		3.5039	-1.96757	Tinagl1		2.46018	2.25348	Tinagl1
0.346918	0.729404	Agrn		0.0339787	0.0354679	Agrn		1.41736	1.03482	Agrn
0.308113	-0.352951	Tnxb		1.72663	-1.26936	Tnxb		1.6414	-2.2955	Tnxb
0.368218	0.500307	Anxa3		0.385097	0.283659	Anxa3		0.286984	-0.30019	Anxa3
1.06521	1.83471	Sdc4		2.52108	1.95222	Sdc4		2.02143	1.08331	Sdc4
1.31106	-1.36495	Nid2		1.6093	-1.2304	Nid2		2.16518	-1.54639	Nid2
0.350797	-0.611261	Col4a1		0.500389	-0.706458	Col4a1		0.419899	-0.725471	Col4a1
0.257021	0.410514	Ctsl		1.11892	1.6323	Ctsl		0.108814	0.12765	Ctsl
1.47746	-0.533484	Anxa2		0.33609	0.339026	Anxa2		2.36386	-1.7047	Anxa2
0.480852	0.610085	Serpina3k		0.0650158	-0.115627	Serpina3k		0.0401555	0.0520838	Serpina3k
1.66273	-1.34973	Col3a1		4.86292	-2.16949	Col3a1		0.678812	-0.832356	Col3a1
1.66542	-2.42616	Col4a2		5.30523	-4.03415	Col4a2		3.42713	-1.33654	Col4a2
1.42572	-1.22955	S100a10		0.831483	0.511892	S100a10		0.114074	-0.301245	S100a10
0.183306	0.195751	Anxa1		0.738611	0.493495	Anxa1		3.13528	-2.05323	Anxa1
2.34835	-0.977962	Nid1		2.84909	-1.47185	Nid1		0.181785	-0.400506	Nid1
1.14641	1.35057	Ctsb		3.32836	1.4342	Ctsb		1.21831	0.628952	Ctsb
2.40911	-3.30199	Col1a1		2.81975	-2.78203	Col1a1		5.35211	-3.30368	Col1a1
0.0971712	-0.276028	C1qb		0.714617	0.854732	C1qb		0.469467	-0.837368	C1qb
1.22904	0.916251	Anxa6		1.80063	1.56103	Anxa6		0.133269	0.423238	Anxa6
2.78821	-1.58039	Lgals1		3.02643	-1.451	Lgals1		1.08433	-1.20362	Lgals1
1.09654	1.26006	Lgals3		1.73428	1.50205	Lgals3		1.17763	0.778597	Lgals3
0.77551	-2.37565	Lama1		0.0159429	-0.0396147	Lama1		0.121597	-0.141285	Lama1
0.290122	0.44838	Serpinh1		1.66112	1.18947	Serpinh1		0.632249	-0.812313	Serpinh1
0.00560405	-0.00647945	Plg		0.295705	0.149292	Plg		0.077	0.0680285	Plg
1.98094	3.45599	Mfge8		2.67625	2.7848	Mfge8		0.0863749	-0.120852	Mfge8
1.4344	-2.15131	Tgm2		4.41949	-2.64587	Tgm2		0.363738	0.438345	Tgm2
0.18686	0.245188	Serpina1b		0.160679	-0.17044	Serpina1b		1.26346	-0.558708	Serpina1b
0	3.86876	Timp2		2.05956	2.66289	Timp2		1.1902	1.43344	Timp2
1.06025	0.885045	Bgn		1.78949	0.791806	Bgn		0.0320126	-0.0226587	Bgn
1.75979	-1.9345	Dcn		4.64213	-4.15041	Dcn		4.26776	-4.01342	Dcn
1.30177	-1.30455	Vtn		0.437139	-0.4672	Vtn		0.0502372	-0.111178	Vtn
2.86814	2.14722	S100a9		1.5839	2.3285	S100a9		2.24327	2.59088	S100a9
0.292549	0.418249	Serpinc1		0.635468	-0.745573	Serpinc1		1.20334	0.789801	Serpinc1
1.20076	2.37123	Thbs1		3.78686	3.66476	Thbs1		4.5126	2.91272	Thbs1
1.68278	1.08939	Fbln2		1.62219	1.08679	Fbln2		2.05952	2.01187	Fbln2
0.0242453	0.0426455	Anxa5		0.262372	0.308489	Anxa5		0.223206	-0.418636	Anxa5
0.848027	1.52579	Serpind1		0.994491	0.916854	Serpind1		0.83338	1.19908	Serpind1
0.764564	-0.734858	S100a11		0.602885	1.00363	S100a11		1.09801	1.46662	S100a11
0.0344715	0.0507822	Lum		2.00943	-0.986845	Lum		3.2458	-1.92734	Lum
0.487508	-0.648733	Tgfbi		2.80302	-1.85081	Tgfbi		0.698587	0.735629	Tgfbi
0.575731	0.483745	Serping1		0.250585	0.243597	Serping1		0.554799	0.607281	Serping1
1.19037	2.24045	Serpinf1		0.22784	0.138074	Serpinf1		0.0870498	-0.0886631	Serpinf1
1.2633	0.61107	Anxa11		2.42555	0.415193	Anxa11		0.407671	0.416974	Anxa11
0.720704	0.987203	Anxa4		2.03043	1.86886	Anxa4		1.39762	0.595045	Anxa4
1.30199	2.48859	Ctsc		2.67543	2.33261	Ctsc		3.17362	2.18568	Ctsc
0.343234	-0.358903	Lama4		2.62369	-1.50862	Lama4		4.10258	-1.36617	Lama4
0.601575	1.06013	C1qa		3.49831	2.09015	C1qa		0.590318	0.664796	C1qa
0.392896	0.561895	Serpina1e		1.63095	3.15873	Serpina1e		1.31668	2.57178	Serpina1e
1.55118	-2.29918	Col1a2		3.35288	-2.07421	Col1a2		0.708237	-0.828038	Col1a2
0.307113	0.760145	C1qc		2.06653	1.68618	C1qc		0.990472	0.887551	C1qc
1.21343	-2.19355	Col6a2		6.06641	-3.9434	Col6a2		0.0362952	-0.0598059	Col6a2
0.393596	-1.12614	Col6a1		4.32493	-3.08234	Col6a1		0.00737745	0.0289736	Col6a1
1.78717	-1.70933	Hspg2		3.85969	-2.4723	Hspg2		1.21818	-1.21161	Hspg2
0	NaN	Serpina6		0.237357	0.405713	Serpina6		0.568261	-0.989316	Serpina6
0.866378	-1.0256	F13b		1.78651	-1.18758	F13b		3.48768	-1.5561	F13b
1.03946	0.74924	Fbln1		1.33657	1.54131	Fbln1		1.55185	1.13671	Fbln1
1.00893	-1.20141	Fgg		3.50611	-1.79554	Fgg		0.944308	0.850921	Fgg
1.08121	1.13508	Pxdn		3.09301	2.13568	Pxdn		1.79274	0.857156	Pxdn
0.0261421	-0.0218744	Lama2		1.37535	-1.30299	Lama2		3.14501	-1.41713	Lama2
0.352488	1.0961	P4ha1		2.36769	1.4479	P4ha1		0.581687	0.392488	P4ha1
2.68815	2.37889	Col12a1		4.67312	3.22012	Col12a1		4.73179	6.88844	Col12a1
1.24134	-0.731711	Adipoq		3.66186	-1.70141	Adipoq		3.79295	-2.67711	Adipoq
0.58052	-0.667785	Lama5		5.88254	-2.0906	Lama5		1.19041	1.40658	Lama5
0.462624	0.885596	Lamb3		0.187665	0.135799	Lamb3		0.472313	-0.447317	Lamb3
0.117087	-0.297446	Serpinf2		0.487941	-0.645603	Serpinf2		0.123048	0.100631	Serpinf2
0.685478	-0.452806	Lamb2		1.12055	-0.981665	Lamb2		1.07093	-0.65092	Lamb2
1.90782	-2.79818	Fbn1		4.85086	-4.75688	Fbn1		2.73972	-2.33475	Fbn1
0.934387	-1.44034	Fbn2		0	NaN	Fbn2		0.332828	-0.314388	Fbn2
0.338572	0.535769	Itih1		2.95314	0.7681	Itih1		0.930188	1.0282	Itih1
0.16472	-0.323944	Itih3		1.99352	-1.51828	Itih3		0.416664	-0.603504	Itih3
0.102795	-0.295558	Lama3		3.0184	-2.04845	Lama3		2.18486	-1.88968	Lama3
1.00988	1.46088	Pzp		0.22044	0.398381	Pzp		0.0182096	-0.0214724	Pzp
0.159418	0.400071	Prg2		0.00597065	-0.0151495	Prg2		0.0495923	-0.133412	Prg2
0.36885	0.508843	Ogn		1.14946	-0.974585	Ogn		3.83392	-3.47054	Ogn
1.02194	-1.30411	Postn		3.46739	-1.56201	Postn		0.129014	-0.239153	Postn
0.372973	-0.580713	Postn		0	-0.617364	Postn		2.4292	1.8023	Postn
1.2902	1.78172	Cstb		2.35549	1.65878	Cstb		4.06788	1.93072	Cstb
0.026217	-0.0912703	Col7a1		3.15874	-2.77053	Col7a1		1.38818	1.94348	Col7a1
0.568197	0.530023	Aebp1		2.62107	1.30592	Aebp1		0.495941	0.531721	Aebp1
0.151352	-0.300455	Try10		0.277995	-0.297955	Try10		1.48809	-2.11808	Try10
0.729609	-0.843329	Col14a1		0.262698	-0.458974	Col14a1		2.23208	-2.06909	Col14a1
0.833031	0.759378	F13a1		0.650919	-0.473428	F13a1		0.237496	-0.504595	F13a1
0.497862	-0.766279	Itih5		1.49446	-1.27297	Itih5		1.78923	-2.28009	Itih5
1.92943	3.89837	Crispld2		4.41644	4.11705	Crispld2		0.111613	0.201291	Crispld2
0	0.786615	Ltbp1		0.325024	0.32155	Ltbp1		2.072	2.16291	Ltbp1
1.57841	-2.26877	Fgb		2.60389	-1.93535	Fgb		0.34564	0.397717	Fgb
0.129601	-0.162012	Vwa1		0.0442859	0.0352938	Vwa1		1.77762	0.713319	Vwa1
0.452938	0.550984	Spon1		4.23744	1.8522	Spon1		0.227672	-0.332177	Spon1
2.0225	-1.37459	Lgals12		0.798638	-0.783682	Lgals12		0	NaN	Lgals12
0.0669667	-0.102859	Serpina3n		0.284875	0.171729	Serpina3n		1.06209	0.906814	Serpina3n
0.857894	1.1201	Hpx		0.30955	0.649972	Hpx		0.533118	1.2749	Hpx
2.00542	2.41468	Lrg1		2.50302	2.89438	Lrg1		1.63808	1.52004	Lrg1
1.04763	-2.05553	Emilin1		3.27211	-3.09865	Emilin1		1.21114	1.11665	Emilin1
1.13557	1.28828	Vwa5a		2.44082	1.27355	Vwa5a		0.687454	0.370849	Vwa5a
1.82638	-2.04798	Aspn		4.58073	-3.02423	Aspn		5.20729	-3.32282	Aspn
1.99855	1.38077	Lman1		3.47411	1.6834	Lman1		2.30494	0.970163	Lman1
0.545587	0.643185	Serpinb1a		0.705257	-1.06488	Serpinb1a		0.951908	-1.41662	Serpinb1a
1.31234	0.790999	Mfap4		1.08545	-0.921136	Mfap4		0.093699	-0.0725749	Mfap4
3.58078	-3.53991	Prelp		2.13454	-2.43487	Prelp		3.52905	-3.81622	Prelp
0	0.760029	C1qtnf1		0.307217	0.31635	C1qtnf1		0.195452	-0.321619	C1qtnf1
0.981907	-1.68108	Dpt		4.5167	-4.50197	Dpt		0.392418	-0.290711	Dpt
2.42003	1.93551	Plod1		4.77846	2.32036	Plod1		1.49175	1.49529	Plod1
0.596869	-0.56126	Htra1		3.98843	1.95667	Htra1		0.499434	0.894484	Htra1
1.71992	3.03216	Ctsz		4.21777	2.42091	Ctsz		2.33046	1.59067	Ctsz

## Sheet: Fig 2B
Figure 2B. Collagen XII abundance in staged tumours and matched healthy fatpad tissues from proteomic data.
	Healthy					Tumour
Early	-3.74913	-2.08572	-2.55194			0.126297	0.520775	-0.943414	-1.23591	0.0218849
Mid	-2.79098	-2.35368	-2.77359	-2.4423		1.25661	0.250679	0.224774	0.78789
Late	-3.23044	-1.56649	-2.68223	-2.60282	-2.00907	3.4275	4.52179	6.34979	3.58184

## Sheet: Fig 2C
Figure 2C. Uncropped blots of collagen XII expression in PyMT tumours compared with healthy fatpad at early, mid and late stages of tumour development. Vinculin was used as a loading control.

## Sheet: Fig 2D
Figure 2D. Collagen XII abundance as measured by IHC.
Timepoint	Healthy Fatpad				Tumour
Early	0.956824	0.896638	0.695511	1.45103	11.8335	5.43102	7.4958	14.6065
Mid	0.64526	1.4328	0.376148	1.5322	73.1215	8.01052	8.74759	139.17
Late	1.83923	2.3262	0.920207	1.69559	479.96	160.249	144.001	87.3129

## Sheet: Fig 3A
Figure 3A.Picrosirius red % area in staged tumour and matched healthy fatpad tissues.
	Healthy				Tumour
Early	0.60994	0.61798	0.909233	0.94024	3.31212	1.95842	1.97414	1.89944
Mid	0.84772	1.94485	2.3193	1.0693	2.0457	1.83226	3.33378	4.66834
Late	1.67864	0.65788	0.89846	0.7265	3.96064	4.3194	6.61484	5.63276

## Sheet: Fig 3C
Figure 3C. Tissue elastic modulus from staged tumour and matched healthy fatpad tissues.
	Healthy				Tumour
early	0.3	0.6	0.609	0.443876	1.443	1.289	0.598969	1.14081
mid	1.137	0.689	0.19	0.300406	2.291	1.027	1.232	1.733
late	0.299	0.392	0.763	0.946774	4.998	4.079	5.623	5.19207

## Sheet: Fig 3D
Figure 3D. Correlation of Collagen XII abundance with tissue stiffness in healthy fatpad and tumour tissue.
Mouse Number	COL12A1	Stiffness
PyMT007	14.6708	0.3
PyMT008	14.7208	0.6
PyMT009	13.1171	0.609
PyMT031	13.817	1.137
PyMT032	14.1188	0.689
PyMT035	13.83	0.300406
PyMT004	15.2542	0.299
PyMT005	14.039	0.392
PyMT006	14.5545	0.763
PyMT018	12.9836	0.946774
PyMT010	14.5575	1.443
PyMT011	14.9131	1.289
PyMT021	13.398	0.598969
PyMT026	15.8877	1.14081
PyMT016	15.4293	2.291
PyMT017	14.8189	1.027
PyMT027	14.7874	1.232
PyMT029	15.8537	1.733
PyMT002	19.2588	4.998
PyMT003	19.056	4.079
PyMT033	22.1089	5.19207
PyMT001	20.4515	4.7566

[truncated: 49 more sheets: Fig 3F, Fig 3H, Fig 3I, Fig 3K, Fig 3L, Fig 4A, Fig 4B, Fig 4C, Fig 4E, Fig 4F, Fig 5F, Fig 5G, Fig 5H, Fig 5I, Fig 6C, Fig 6E, Fig 6G and Supp Fig 5D and 5E, Fig 6J, Fig 7A, Fig 7B and Supp Fig 5J and 5K …]
